# Supplementary material for: Syngeneic animal models of tobacco-associated oral cancer reveal the activity of in situ anti-CTLA-4
Source: Nat Commun. 2019 Dec 5;10:5546. doi: 10.1038/s41467-019-13471-0 (PMC6895221; doi:10.1038/s41467-019-13471-0)
Supplement: Supplementary file 3 — Supplementary Data 1 [file 41467_2019_13471_MOESM3_ESM.xlsx]

## Sheet: 4MOSC1
Location	Allele	Consequence	IMPACT	SYMBOL	Gene	Feature_type	Feature	BIOTYPE	cDNA_position	CDS_position	Protein_position	Amino_acids	Codons	STRAND	TSL	APPRIS	SIFT
1:4344880-4344880	G	missense_variant	MODERATE	Rp1	ENSMUSG00000025900	Transcript	ENSMUST00000027032	protein_coding	6135	6008	2003	R/T	aGg/aCg	-1	1	-	tolerated(0.07)
1:5019350-5019350	T	regulatory_region_variant	MODIFIER	-	-	RegulatoryFeature	ENSMUSR00000476262	promoter	-	-	-	-	-	-	-	-	-
1:5019350-5019350	T	intron_variant	MODIFIER	Rgs20	ENSMUSG00000002459	Transcript	ENSMUST00000118000	protein_coding	-	-	-	-	-	-1	5	A2	-
1:5589111-5589111	A	regulatory_region_variant	MODIFIER	-	-	RegulatoryFeature	ENSMUSR00000476294	promoter	-	-	-	-	-	-	-	-	-
1:5589111-5589111	A	stop_gained	HIGH	Oprk1	ENSMUSG00000025905	Transcript	ENSMUST00000160777	protein_coding	248	63	21	C/*	tgC/tgA	1	1	P1	-
1:6858859-6858859	T	3_prime_UTR_variant	MODIFIER	St18	ENSMUSG00000033740	Transcript	ENSMUST00000140079	protein_coding	3817	-	-	-	-	1	1	P1	-
1:6858859-6858859	T	downstream_gene_variant	MODIFIER	Gm42492	ENSMUSG00000103329	Transcript	ENSMUST00000195780	TEC	-	-	-	-	-	-1	-	-	-
1:8448009-8448009	A	downstream_gene_variant	MODIFIER	Gm38024	ENSMUSG00000102647	Transcript	ENSMUST00000192338	TEC	-	-	-	-	-	-1	-	-	-
1:8448009-8448009	A	missense_variant	MODERATE	Sntg1	ENSMUSG00000025909	Transcript	ENSMUST00000140295	protein_coding	2495	1162	388	A/S	Gcc/Tcc	-1	1	P1	tolerated(0.06)
1:8468687-8468687	T	intron_variant	MODIFIER	Sntg1	ENSMUSG00000025909	Transcript	ENSMUST00000140295	protein_coding	-	-	-	-	-	-1	1	P1	-
1:8468687-8468687	T	non_coding_transcript_exon_variant	MODIFIER	Gm16284	ENSMUSG00000086235	Transcript	ENSMUST00000140995	processed_pseudogene	139	-	-	-	-	-1	-	-	-
1:10805941-10805941	G	non_coding_transcript_exon_variant	MODIFIER	Gm5522	ENSMUSG00000100212	Transcript	ENSMUST00000189483	processed_pseudogene	661	-	-	-	-	1	-	-	-
1:14274091-14274091	A	missense_variant	MODERATE	Eya1	ENSMUSG00000025932	Transcript	ENSMUST00000027066	protein_coding	998	389	130	G/V	gGa/gTa	-1	5	P1	deleterious(0.01)
1:14755285-14755285	T	regulatory_region_variant	MODIFIER	-	-	RegulatoryFeature	ENSMUSR00000293964	promoter	-	-	-	-	-	-	-	-	-
1:14755285-14755285	T	upstream_gene_variant	MODIFIER	Gm9947	ENSMUSG00000054493	Transcript	ENSMUST00000067599	antisense	-	-	-	-	-	1	-	-	-
1:14755285-14755285	T	missense_variant	MODERATE	Msc	ENSMUSG00000025930	Transcript	ENSMUST00000027062	protein_coding	706	464	155	R/H	cGc/cAc	-1	1	P1	deleterious(0)
1:16107808-16107808	A	regulatory_region_variant	MODIFIER	-	-	RegulatoryFeature	ENSMUSR00000000911	promoter	-	-	-	-	-	-	-	-	-
1:16107808-16107808	A	synonymous_variant	LOW	Rdh10	ENSMUSG00000025921	Transcript	ENSMUST00000027053	protein_coding	547	303	101	E	gaG/gaA	1	1	P1	-
1:16107808-16107808	A	upstream_gene_variant	MODIFIER	Rpl7	ENSMUSG00000043716	Transcript	ENSMUST00000058437	protein_coding	-	-	-	-	-	-1	1	P2	-
1:16619195-16619195	G	regulatory_region_variant	MODIFIER	-	-	RegulatoryFeature	ENSMUSR00000294050	promoter	-	-	-	-	-	-	-	-	-
1:16619195-16619195	G	non_coding_transcript_exon_variant	MODIFIER	Gm38342	ENSMUSG00000102457	Transcript	ENSMUST00000195710	TEC	636	-	-	-	-	1	-	-	-
1:16619195-16619195	G	intron_variant	MODIFIER	Ube2w	ENSMUSG00000025939	Transcript	ENSMUST00000236045	protein_coding	-	-	-	-	-	-1	-	P2	-
1:19104763-19104763	A	regulatory_region_variant	MODIFIER	-	-	RegulatoryFeature	ENSMUSR00000477236	open_chromatin_region	-	-	-	-	-	-	-	-	-
1:19104763-19104763	A	non_coding_transcript_exon_variant	MODIFIER	Gm15825	ENSMUSG00000089787	Transcript	ENSMUST00000159108	antisense	78	-	-	-	-	-1	1	-	-
1:19104763-19104763	A	missense_variant	MODERATE	Tfap2d	ENSMUSG00000042596	Transcript	ENSMUST00000037294	protein_coding	673	439	147	L/I	Ctc/Atc	1	1	P1	tolerated(0.25)
1:20058675-20058675	T	regulatory_region_variant	MODIFIER	-	-	RegulatoryFeature	ENSMUSR00000477289	promoter_flanking_region	-	-	-	-	-	-	-	-	-
1:20058675-20058675	T	downstream_gene_variant	MODIFIER	Gm37315	ENSMUSG00000104095	Transcript	ENSMUST00000194347	TEC	-	-	-	-	-	-1	-	-	-
1:20058675-20058675	T	missense_variant	MODERATE	Pkhd1	ENSMUSG00000043760	Transcript	ENSMUST00000088448	protein_coding	12039	11803	3935	Q/K	Cag/Aag	-1	1	P1	deleterious_low_confidence(0.05)
1:20951726-20951726	A	regulatory_region_variant	MODIFIER	-	-	RegulatoryFeature	ENSMUSR00000001163	promoter	-	-	-	-	-	-	-	-	-
1:20951726-20951726	A	5_prime_UTR_variant	MODIFIER	Efhc1	ENSMUSG00000041809	Transcript	ENSMUST00000038447	protein_coding	39	-	-	-	-	1	1	P1	-
1:20951726-20951726	A	downstream_gene_variant	MODIFIER	Gm28064	ENSMUSG00000100929	Transcript	ENSMUST00000185639	processed_pseudogene	-	-	-	-	-	1	-	-	-
1:21179442-21179442	T	intron_variant,non_coding_transcript_variant	MODIFIER	Gm2693	ENSMUSG00000100819	Transcript	ENSMUST00000189119	unprocessed_pseudogene	-	-	-	-	-	1	-	-	-
1:24239302-24239302	A	missense_variant	MODERATE	Col9a1	ENSMUSG00000026147	Transcript	ENSMUST00000054588	protein_coding	2655	2410	804	P/T	Cct/Act	1	1	P3	deleterious(0.05)
1:24264630-24264630	T	3_prime_UTR_variant	MODIFIER	Col19a1	ENSMUSG00000026141	Transcript	ENSMUST00000115244	protein_coding	3630	-	-	-	-	-1	1	P1	-
1:24595427-24595427	A	upstream_gene_variant	MODIFIER	Tubb4b-ps2	ENSMUSG00000099997	Transcript	ENSMUST00000187481	processed_pseudogene	-	-	-	-	-	-1	-	-	-
1:28777261-28777261	A	synonymous_variant	LOW	Gm597	ENSMUSG00000048411	Transcript	ENSMUST00000059937	protein_coding	1743	1689	563	I	atC/atT	-1	1	P1	-
1:33484760-33484760	T	regulatory_region_variant	MODIFIER	-	-	RegulatoryFeature	ENSMUSR00000478005	enhancer	-	-	-	-	-	-	-	-	-
1:33484760-33484760	T	missense_variant	MODERATE	Prim2	ENSMUSG00000026134	Transcript	ENSMUST00000027312	protein_coding	1250	1069	357	G/S	Ggc/Agc	-1	1	P1	deleterious(0)
1:33484760-33484760	T	downstream_gene_variant	MODIFIER	Gm29228	ENSMUSG00000101682	Transcript	ENSMUST00000185489	processed_pseudogene	-	-	-	-	-	1	-	-	-
1:33915443-33915443	T	intron_variant	MODIFIER	Dst	ENSMUSG00000026131	Transcript	ENSMUST00000183034	protein_coding	-	-	-	-	-	1	5	A2	-
1:33983574-33983574	T	upstream_gene_variant	MODIFIER	Gm23792	ENSMUSG00000084506	Transcript	ENSMUST00000122557	snRNA	-	-	-	-	-	-1	-	-	-
1:33983574-33983574	T	intron_variant	MODIFIER	Dst	ENSMUSG00000026131	Transcript	ENSMUST00000183034	protein_coding	-	-	-	-	-	1	5	A2	-
1:34180357-34180357	G	intron_variant	MODIFIER	Dst	ENSMUSG00000026131	Transcript	ENSMUST00000183034	protein_coding	-	-	-	-	-	1	5	A2	-
1:34180357-34180357	G	upstream_gene_variant	MODIFIER	Gm26788	ENSMUSG00000096992	Transcript	ENSMUST00000187268	retained_intron	-	-	-	-	-	-1	-	-	-
1:34181681-34181681	T	intron_variant	MODIFIER	Dst	ENSMUSG00000026131	Transcript	ENSMUST00000183034	protein_coding	-	-	-	-	-	1	5	A2	-
1:34181681-34181681	T	upstream_gene_variant	MODIFIER	Gm26788	ENSMUSG00000096992	Transcript	ENSMUST00000187268	retained_intron	-	-	-	-	-	-1	-	-	-
1:34189997-34189997	T	regulatory_region_variant	MODIFIER	-	-	RegulatoryFeature	ENSMUSR00000478146	open_chromatin_region	-	-	-	-	-	-	-	-	-
1:34189997-34189997	T	missense_variant	MODERATE	Dst	ENSMUSG00000026131	Transcript	ENSMUST00000183034	protein_coding	7251	7204	2402	D/Y	Gat/Tat	1	5	A2	deleterious_low_confidence(0)
1:34191075-34191075	A	missense_variant	MODERATE	Dst	ENSMUSG00000026131	Transcript	ENSMUST00000183034	protein_coding	8329	8282	2761	G/E	gGa/gAa	1	5	A2	tolerated_low_confidence(1)
1:34242669-34242669	T	synonymous_variant	LOW	Dst	ENSMUSG00000026131	Transcript	ENSMUST00000183034	protein_coding	16400	16353	5451	V	gtG/gtT	1	5	A2	-
1:34289584-34289584	T	regulatory_region_variant	MODIFIER	-	-	RegulatoryFeature	ENSMUSR00000478169	enhancer	-	-	-	-	-	-	-	-	-
1:34289584-34289584	T	missense_variant	MODERATE	Dst	ENSMUSG00000026131	Transcript	ENSMUST00000183034	protein_coding	21333	21286	7096	D/Y	Gac/Tac	1	5	A2	deleterious(0)
1:34439303-34439303	C	regulatory_region_variant	MODIFIER	-	-	RegulatoryFeature	ENSMUSR00000001946	promoter	-	-	-	-	-	-	-	-	-
1:34439303-34439303	C	synonymous_variant	LOW	Ccdc115	ENSMUSG00000042111	Transcript	ENSMUST00000042493	protein_coding	370	36	12	S	tcC/tcG	-1	1	P1	-
1:34439303-34439303	C	upstream_gene_variant	MODIFIER	Imp4	ENSMUSG00000026127	Transcript	ENSMUST00000027303	protein_coding	-	-	-	-	-	1	1	P1	-
1:34439303-34439303	C	downstream_gene_variant	MODIFIER	Gm28306	ENSMUSG00000101711	Transcript	ENSMUST00000191315	antisense	-	-	-	-	-	-1	5	-	-
1:34439415-34439415	T	regulatory_region_variant	MODIFIER	-	-	RegulatoryFeature	ENSMUSR00000001946	promoter	-	-	-	-	-	-	-	-	-
1:34439415-34439415	T	5_prime_UTR_variant	MODIFIER	Ccdc115	ENSMUSG00000042111	Transcript	ENSMUST00000042493	protein_coding	258	-	-	-	-	-1	1	P1	-
1:34439415-34439415	T	upstream_gene_variant	MODIFIER	Imp4	ENSMUSG00000026127	Transcript	ENSMUST00000027303	protein_coding	-	-	-	-	-	1	1	P1	-
1:34439415-34439415	T	downstream_gene_variant	MODIFIER	Gm28306	ENSMUSG00000101711	Transcript	ENSMUST00000191315	antisense	-	-	-	-	-	-1	5	-	-
1:34634257-34634257	A	downstream_gene_variant	MODIFIER	AA619741	ENSMUSG00000104098	Transcript	ENSMUST00000195095	processed_pseudogene	-	-	-	-	-	-1	-	-	-
1:34922747-34922747	T	intergenic_variant	MODIFIER	-	-	-	-	-	-	-	-	-	-	-	-	-	-
1:36269216-36269216	T	regulatory_region_variant	MODIFIER	-	-	RegulatoryFeature	ENSMUSR00000478427	promoter	-	-	-	-	-	-	-	-	-
1:36269216-36269216	T	regulatory_region_variant	MODIFIER	-	-	RegulatoryFeature	ENSMUSR00000478428	CTCF_binding_site	-	-	-	-	-	-	-	-	-
1:36269216-36269216	T	missense_variant	MODERATE	Neurl3	ENSMUSG00000047180	Transcript	ENSMUST00000056946	protein_coding	584	514	172	L/M	Ctg/Atg	-1	1	P1	deleterious(0)
1:36317649-36317649	T	missense_variant	MODERATE	Arid5a	ENSMUSG00000037447	Transcript	ENSMUST00000097778	protein_coding	458	371	124	G/V	gGg/gTg	1	1	A2	deleterious(0)
1:36373674-36373674	A	intron_variant	MODIFIER	Fer1l5	ENSMUSG00000037432	Transcript	ENSMUST00000179162	protein_coding	-	-	-	-	-	1	1	P1	-
1:36373674-36373674	A	upstream_gene_variant	MODIFIER	Kansl3	ENSMUSG00000010453	Transcript	ENSMUST00000010597	protein_coding	-	-	-	-	-	-1	1	-	-
1:36412756-36412756	A	regulatory_region_variant	MODIFIER	-	-	RegulatoryFeature	ENSMUSR00000478450	CTCF_binding_site	-	-	-	-	-	-	-	-	-
1:36412756-36412756	A	intron_variant	MODIFIER	Fer1l5	ENSMUSG00000037432	Transcript	ENSMUST00000179162	protein_coding	-	-	-	-	-	1	1	P1	-
1:36416605-36416605	A	downstream_gene_variant	MODIFIER	Lman2l	ENSMUSG00000001143	Transcript	ENSMUST00000192969	protein_coding	-	-	-	-	-	-1	3	-	-
1:36416605-36416605	A	missense_variant	MODERATE	Fer1l5	ENSMUSG00000037432	Transcript	ENSMUST00000179162	protein_coding	4495	4495	1499	Q/K	Cag/Aag	1	1	P1	deleterious(0)
1:36420801-36420801	T	missense_variant	MODERATE	Fer1l5	ENSMUSG00000037432	Transcript	ENSMUST00000179162	protein_coding	5526	5526	1842	M/I	atG/atT	1	1	P1	tolerated(0.08)
1:36420801-36420801	T	downstream_gene_variant	MODIFIER	Lman2l	ENSMUSG00000001143	Transcript	ENSMUST00000115011	protein_coding	-	-	-	-	-	-1	5	A1	-
1:36807848-36807848	A	intron_variant	MODIFIER	Tmem131	ENSMUSG00000026116	Transcript	ENSMUST00000194563	protein_coding	-	-	-	-	-	-1	5	P1	-
1:37909989-37909989	A	synonymous_variant	LOW	Lyg2	ENSMUSG00000061584	Transcript	ENSMUST00000078307	protein_coding	579	291	97	A	gcC/gcT	-1	1	P1	-
1:38871746-38871746	A	missense_variant	MODERATE	Chst10	ENSMUSG00000026080	Transcript	ENSMUST00000027249	protein_coding	555	336	112	E/D	gaG/gaT	-1	1	P2	tolerated(0.64)
1:39381390-39381390	T	missense_variant	MODERATE	Tbc1d8	ENSMUSG00000003134	Transcript	ENSMUST00000054462	protein_coding	2250	2061	687	F/L	ttC/ttA	-1	1	P2	deleterious(0)
1:39536200-39536200	G	regulatory_region_variant	MODIFIER	-	-	RegulatoryFeature	ENSMUSR00000002870	promoter	-	-	-	-	-	-	-	-	-
1:39536200-39536200	G	missense_variant	MODERATE	Cnot11	ENSMUSG00000003135	Transcript	ENSMUST00000161515	protein_coding	703	362	121	T/R	aCg/aGg	1	1	P1	tolerated(0.11)
1:39990158-39990158	A	synonymous_variant	LOW	Map4k4	ENSMUSG00000026074	Transcript	ENSMUST00000195860	protein_coding	1143	1092	364	K	aaG/aaA	1	1	A2	-
1:42697490-42697490	T	regulatory_region_variant	MODIFIER	-	-	RegulatoryFeature	ENSMUSR00000003251	promoter	-	-	-	-	-	-	-	-	-
1:42697490-42697490	T	synonymous_variant	LOW	Pou3f3	ENSMUSG00000045515	Transcript	ENSMUST00000054883	protein_coding	1723	345	115	V	gtG/gtT	1	-	P1	-
1:42697490-42697490	T	intron_variant,non_coding_transcript_variant	MODIFIER	AC122898.1	ENSMUSG00000093436	Transcript	ENSMUST00000176807	sense_overlapping	-	-	-	-	-	1	3	-	-
1:42697490-42697490	T	upstream_gene_variant	MODIFIER	Pantr1	ENSMUSG00000060424	Transcript	ENSMUST00000181660	lincRNA	-	-	-	-	-	-1	1	-	-
1:42697635-42697635	A	regulatory_region_variant	MODIFIER	-	-	RegulatoryFeature	ENSMUSR00000003251	promoter	-	-	-	-	-	-	-	-	-
1:42697635-42697635	A	upstream_gene_variant	MODIFIER	Pantr1	ENSMUSG00000060424	Transcript	ENSMUST00000181660	lincRNA	-	-	-	-	-	-1	1	-	-
1:42697635-42697635	A	intron_variant,non_coding_transcript_variant	MODIFIER	AC122898.1	ENSMUSG00000093436	Transcript	ENSMUST00000176807	sense_overlapping	-	-	-	-	-	1	3	-	-
1:42697635-42697635	A	missense_variant	MODERATE	Pou3f3	ENSMUSG00000045515	Transcript	ENSMUST00000054883	protein_coding	1868	490	164	H/N	Cat/Aat	1	-	P1	deleterious_low_confidence(0)
1:43738716-43738716	A	regulatory_region_variant	MODIFIER	-	-	RegulatoryFeature	ENSMUSR00000295494	CTCF_binding_site	-	-	-	-	-	-	-	-	-
1:43738716-43738716	A	missense_variant,splice_region_variant	MODERATE	1500015O10Rik	ENSMUSG00000026051	Transcript	ENSMUST00000027217	protein_coding	567	284	95	A/D	gCt/gAt	1	1	P1	deleterious(0.02)
1:43738716-43738716	A	downstream_gene_variant	MODIFIER	Gm29155	ENSMUSG00000100764	Transcript	ENSMUST00000185910	antisense	-	-	-	-	-	-1	-	-	-
1:43738716-43738716	A	upstream_gene_variant	MODIFIER	Gm29157	ENSMUSG00000100635	Transcript	ENSMUST00000188753	lincRNA	-	-	-	-	-	1	-	-	-
1:51219679-51219679	T	non_coding_transcript_exon_variant	MODIFIER	9330175M20Rik	ENSMUSG00000101799	Transcript	ENSMUST00000189867	antisense	1259	-	-	-	-	-1	1	-	-
1:55237195-55237195	A	regulatory_region_variant	MODIFIER	-	-	RegulatoryFeature	ENSMUSR00000004414	promoter	-	-	-	-	-	-	-	-	-
1:55237195-55237195	A	downstream_gene_variant	MODIFIER	Gm10561	ENSMUSG00000097649	Transcript	ENSMUST00000181563	antisense	-	-	-	-	-	1	1	-	-
1:55237195-55237195	A	5_prime_UTR_variant	MODIFIER	Mars2	ENSMUSG00000046994	Transcript	ENSMUST00000061334	protein_coding	19	-	-	-	-	1	-	P1	-
1:55406221-55406221	T	regulatory_region_variant	MODIFIER	-	-	RegulatoryFeature	ENSMUSR00000296105	promoter	-	-	-	-	-	-	-	-	-
1:55406221-55406221	T	5_prime_UTR_variant	MODIFIER	Plcl1	ENSMUSG00000038349	Transcript	ENSMUST00000042986	protein_coding	301	-	-	-	-	1	1	P1	-
1:56972140-56972140	A	regulatory_region_variant	MODIFIER	-	-	RegulatoryFeature	ENSMUSR00000480554	promoter	-	-	-	-	-	-	-	-	-
1:56972140-56972140	A	upstream_gene_variant	MODIFIER	Satb2	ENSMUSG00000038331	Transcript	ENSMUST00000114415	protein_coding	-	-	-	-	-	-1	1	P1	-
1:56972140-56972140	A	upstream_gene_variant	MODIFIER	9130024F11Rik	ENSMUSG00000087022	Transcript	ENSMUST00000195462	TEC	-	-	-	-	-	1	-	-	-
1:56972140-56972140	A	upstream_gene_variant	MODIFIER	Gm4081	ENSMUSG00000104310	Transcript	ENSMUST00000195287	TEC	-	-	-	-	-	1	-	-	-
1:56972306-56972306	T	regulatory_region_variant	MODIFIER	-	-	RegulatoryFeature	ENSMUSR00000480554	promoter	-	-	-	-	-	-	-	-	-
1:56972306-56972306	T	upstream_gene_variant	MODIFIER	Satb2	ENSMUSG00000038331	Transcript	ENSMUST00000114415	protein_coding	-	-	-	-	-	-1	1	P1	-
1:56972306-56972306	T	upstream_gene_variant	MODIFIER	9130024F11Rik	ENSMUSG00000087022	Transcript	ENSMUST00000195462	TEC	-	-	-	-	-	1	-	-	-
1:56972306-56972306	T	upstream_gene_variant	MODIFIER	Gm4081	ENSMUSG00000104310	Transcript	ENSMUST00000195287	TEC	-	-	-	-	-	1	-	-	-
1:57212580-57212580	A	non_coding_transcript_exon_variant	MODIFIER	BC055402	ENSMUSG00000101429	Transcript	ENSMUST00000190488	lincRNA	418	-	-	-	-	-1	1	-	-
1:58017383-58017383	T	5_prime_UTR_variant,NMD_transcript_variant	MODIFIER	Kctd18	ENSMUSG00000054770	Transcript	ENSMUST00000163061	nonsense_mediated_decay	1574	-	-	-	-	-1	5	-	-
1:58017383-58017383	T	missense_variant	MODERATE	Sgo2a	ENSMUSG00000026039	Transcript	ENSMUST00000027202	protein_coding	3069	2725	909	D/Y	Gac/Tac	1	1	P1	deleterious(0.02)
1:58480289-58480289	A	intron_variant	MODIFIER	Nif3l1	ENSMUSG00000026036	Transcript	ENSMUST00000114337	protein_coding	-	-	-	-	-	1	2	-	-
1:58480289-58480289	A	stop_gained	HIGH	Orc2	ENSMUSG00000026037	Transcript	ENSMUST00000027198	protein_coding	1163	766	256	R/*	Cga/Tga	-1	1	P4	-
1:59119904-59119904	T	regulatory_region_variant	MODIFIER	-	-	RegulatoryFeature	ENSMUSR00000004899	promoter	-	-	-	-	-	-	-	-	-
1:59119904-59119904	T	downstream_gene_variant	MODIFIER	Mpp4	ENSMUSG00000079550	Transcript	ENSMUST00000114275	protein_coding	-	-	-	-	-	-1	2	P4	-
1:59119904-59119904	T	non_coding_transcript_exon_variant	MODIFIER	G730003C15Rik	ENSMUSG00000097573	Transcript	ENSMUST00000189096	antisense	72	-	-	-	-	1	-	-	-
1:59119904-59119904	T	intron_variant	MODIFIER	Tmem237	ENSMUSG00000038079	Transcript	ENSMUST00000094917	protein_coding	-	-	-	-	-	-1	1	P4	-
1:59257009-59257009	T	regulatory_region_variant	MODIFIER	-	-	RegulatoryFeature	ENSMUSR00000480863	promoter_flanking_region	-	-	-	-	-	-	-	-	-
1:59257009-59257009	T	stop_gained	HIGH	Cdk15	ENSMUSG00000026023	Transcript	ENSMUST00000114248	protein_coding	103	37	13	G/*	Gga/Tga	1	1	P2	-
1:59484702-59484702	A	regulatory_region_variant	MODIFIER	-	-	RegulatoryFeature	ENSMUSR00000004984	promoter	-	-	-	-	-	-	-	-	-
1:59484702-59484702	A	downstream_gene_variant	MODIFIER	Gm26813	ENSMUSG00000097819	Transcript	ENSMUST00000180778	lincRNA	-	-	-	-	-	-1	1	-	-
1:59484702-59484702	A	3_prime_UTR_variant	MODIFIER	Fzd7	ENSMUSG00000041075	Transcript	ENSMUST00000114246	protein_coding	2279	-	-	-	-	1	-	P1	-
1:60488493-60488493	T	missense_variant	MODERATE	Raph1	ENSMUSG00000026014	Transcript	ENSMUST00000140485	protein_coding	3823	3608	1203	R/H	cGt/cAt	-1	5	P2	tolerated_low_confidence(0.2)
1:65013235-65013235	T	3_prime_UTR_variant	MODIFIER	Akr1cl	ENSMUSG00000025955	Transcript	ENSMUST00000069142	protein_coding	1215	-	-	-	-	-1	1	P3	-
1:65550762-65550762	A	non_coding_transcript_exon_variant	MODIFIER	Gm5255	ENSMUSG00000082565	Transcript	ENSMUST00000120125	processed_pseudogene	344	-	-	-	-	-1	-	-	-
1:65550762-65550762	A	upstream_gene_variant	MODIFIER	Gm8805	ENSMUSG00000082774	Transcript	ENSMUST00000117848	processed_pseudogene	-	-	-	-	-	1	-	-	-
1:65928158-65928158	C	missense_variant	MODERATE	Crygf	ENSMUSG00000025945	Transcript	ENSMUST00000027082	protein_coding	478	440	147	R/T	aGg/aCg	1	1	P1	deleterious(0.02)
1:66438905-66438905	T	synonymous_variant	LOW	Map2	ENSMUSG00000015222	Transcript	ENSMUST00000114013	protein_coding	5975	5385	1795	L	ctC/ctT	1	1	P1	-
1:66438905-66438905	T	downstream_gene_variant	MODIFIER	Gm25411	ENSMUSG00000065694	Transcript	ENSMUST00000083760	snRNA	-	-	-	-	-	1	-	-	-
1:66473427-66473427	T	synonymous_variant	LOW	Unc80	ENSMUSG00000055567	Transcript	ENSMUST00000061620	protein_coding	575	495	165	S	agC/agT	1	1	P1	-
1:66626500-66626500	A	missense_variant	MODERATE	Unc80	ENSMUSG00000055567	Transcript	ENSMUST00000061620	protein_coding	5505	5425	1809	E/K	Gag/Aag	1	1	P1	tolerated(0.07)
1:71619479-71619479	T	missense_variant	MODERATE	Fn1	ENSMUSG00000026193	Transcript	ENSMUST00000055226	protein_coding	3612	3419	1140	S/Y	tCt/tAt	-1	1	P3	deleterious(0.02)
1:71624238-71624238	T	synonymous_variant	LOW	Fn1	ENSMUSG00000026193	Transcript	ENSMUST00000055226	protein_coding	3283	3090	1030	A	gcG/gcA	-1	1	P3	-
1:71650602-71650602	T	regulatory_region_variant	MODIFIER	-	-	RegulatoryFeature	ENSMUSR00000006290	promoter	-	-	-	-	-	-	-	-	-
1:71650602-71650602	T	stop_gained	HIGH	Fn1	ENSMUSG00000026193	Transcript	ENSMUST00000055226	protein_coding	571	378	126	C/*	tgC/tgA	-1	1	P3	-
1:71650602-71650602	T	upstream_gene_variant	MODIFIER	Apol7d	ENSMUSG00000073652	Transcript	ENSMUST00000097699	antisense	-	-	-	-	-	1	2	-	-
1:71650605-71650605	T	regulatory_region_variant	MODIFIER	-	-	RegulatoryFeature	ENSMUSR00000006290	promoter	-	-	-	-	-	-	-	-	-
1:71650605-71650605	T	synonymous_variant	LOW	Fn1	ENSMUSG00000026193	Transcript	ENSMUST00000055226	protein_coding	568	375	125	T	acC/acA	-1	1	P3	-
1:71650605-71650605	T	upstream_gene_variant	MODIFIER	Apol7d	ENSMUSG00000073652	Transcript	ENSMUST00000097699	antisense	-	-	-	-	-	1	2	-	-
1:72301038-72301038	T	missense_variant	MODERATE	Tmem169	ENSMUSG00000026188	Transcript	ENSMUST00000027380	protein_coding	862	626	209	C/F	tGc/tTc	1	1	P1	tolerated(0.51)
1:72585888-72585888	T	regulatory_region_variant	MODIFIER	-	-	RegulatoryFeature	ENSMUSR00000482362	TF_binding_site	-	-	-	-	-	-	-	-	-
1:72585888-72585888	T	missense_variant	MODERATE	Smarcal1	ENSMUSG00000039354	Transcript	ENSMUST00000047615	protein_coding	439	193	65	H/Y	Cat/Tat	1	1	P1	tolerated_low_confidence(0.07)
1:73392213-73392213	T	regulatory_region_variant	MODIFIER	-	-	RegulatoryFeature	ENSMUSR00000482465	promoter_flanking_region	-	-	-	-	-	-	-	-	-
1:73392213-73392213	T	upstream_gene_variant	MODIFIER	Gm27315	ENSMUSG00000098697	Transcript	ENSMUST00000183977	misc_RNA	-	-	-	-	-	1	-	-	-
1:73392213-73392213	T	non_coding_transcript_exon_variant	MODIFIER	Pinc	ENSMUSG00000099877	Transcript	ENSMUST00000190229	lincRNA	732	-	-	-	-	-1	1	-	-
1:73859758-73859758	A	non_coding_transcript_exon_variant	MODIFIER	6030407O03Rik	ENSMUSG00000100301	Transcript	ENSMUST00000189514	lincRNA	744	-	-	-	-	-1	1	-	-
1:73859758-73859758	A	upstream_gene_variant	MODIFIER	Mir6351	ENSMUSG00000098504	Transcript	ENSMUST00000183826	miRNA	-	-	-	-	-	-1	-	-	-
1:73862716-73862716	A	regulatory_region_variant	MODIFIER	-	-	RegulatoryFeature	ENSMUSR00000006576	promoter_flanking_region	-	-	-	-	-	-	-	-	-
1:73862716-73862716	A	regulatory_region_variant	MODIFIER	-	-	RegulatoryFeature	ENSMUSR00000297467	CTCF_binding_site	-	-	-	-	-	-	-	-	-
1:73862716-73862716	A	non_coding_transcript_exon_variant	MODIFIER	6030407O03Rik	ENSMUSG00000100301	Transcript	ENSMUST00000189514	lincRNA	493	-	-	-	-	-1	1	-	-
1:74079375-74079375	A	intron_variant	MODIFIER	Tns1	ENSMUSG00000055322	Transcript	ENSMUST00000169786	protein_coding	-	-	-	-	-	-1	5	A2	-
1:74132989-74132989	T	synonymous_variant	LOW	Rufy4	ENSMUSG00000061815	Transcript	ENSMUST00000127134	protein_coding	992	870	290	S	agC/agT	1	1	P1	-
1:74364374-74364374	T	regulatory_region_variant	MODIFIER	-	-	RegulatoryFeature	ENSMUSR00000482616	promoter_flanking_region	-	-	-	-	-	-	-	-	-
1:74364374-74364374	T	missense_variant	MODERATE	Catip	ENSMUSG00000073650	Transcript	ENSMUST00000097697	protein_coding	684	337	113	V/F	Gtt/Ttt	1	1	P2	tolerated(0.11)
1:74364653-74364653	T	regulatory_region_variant	MODIFIER	-	-	RegulatoryFeature	ENSMUSR00000482616	promoter_flanking_region	-	-	-	-	-	-	-	-	-
1:74364653-74364653	T	synonymous_variant	LOW	Catip	ENSMUSG00000073650	Transcript	ENSMUST00000097697	protein_coding	818	471	157	S	tcG/tcT	1	1	P2	-
1:74366673-74366673	T	synonymous_variant	LOW	Catip	ENSMUSG00000073650	Transcript	ENSMUST00000097697	protein_coding	938	591	197	I	atC/atT	1	1	P2	-
1:74566886-74566886	A	downstream_gene_variant	MODIFIER	Plcd4	ENSMUSG00000026173	Transcript	ENSMUST00000027362	protein_coding	-	-	-	-	-	1	1	P4	-
1:74566886-74566886	A	stop_gained	HIGH	Zfp142	ENSMUSG00000026135	Transcript	ENSMUST00000027315	protein_coding	6020	5524	1842	E/*	Gag/Tag	-1	1	A2	-
1:74635657-74635657	T	intron_variant	MODIFIER	Stk36	ENSMUSG00000033276	Transcript	ENSMUST00000087183	protein_coding	-	-	-	-	-	1	5	P1	-
1:74744639-74744639	T	intron_variant	MODIFIER	Prkag3	ENSMUSG00000006542	Transcript	ENSMUST00000188073	protein_coding	-	-	-	-	-	-1	1	P1	-
1:74882655-74882655	A	regulatory_region_variant	MODIFIER	-	-	RegulatoryFeature	ENSMUSR00000482713	open_chromatin_region	-	-	-	-	-	-	-	-	-
1:74882655-74882655	A	downstream_gene_variant	MODIFIER	Gm16582	ENSMUSG00000089964	Transcript	ENSMUST00000159627	processed_transcript	-	-	-	-	-	1	1	-	-
1:74882655-74882655	A	synonymous_variant	LOW	Fev	ENSMUSG00000055197	Transcript	ENSMUST00000068631	protein_coding	344	135	45	G	ggG/ggT	-1	1	P1	-
1:74907800-74907800	A	downstream_gene_variant	MODIFIER	Gm15841	ENSMUSG00000089653	Transcript	ENSMUST00000160540	antisense	-	-	-	-	-	1	3	-	-
1:74907800-74907800	A	splice_region_variant,intron_variant	LOW	Cfap65	ENSMUSG00000047021	Transcript	ENSMUST00000094844	protein_coding	-	-	-	-	-	-1	1	P1	-
1:74910458-74910458	T	downstream_gene_variant	MODIFIER	Gm15841	ENSMUSG00000089653	Transcript	ENSMUST00000160540	antisense	-	-	-	-	-	1	3	-	-
1:74910458-74910458	T	missense_variant	MODERATE	Cfap65	ENSMUSG00000047021	Transcript	ENSMUST00000094844	protein_coding	3858	3739	1247	L/M	Ctg/Atg	-1	1	P1	tolerated(0.22)
1:74919012-74919012	T	intron_variant	MODIFIER	Cfap65	ENSMUSG00000047021	Transcript	ENSMUST00000094844	protein_coding	-	-	-	-	-	-1	1	P1	-
1:75180206-75180206	T	regulatory_region_variant	MODIFIER	-	-	RegulatoryFeature	ENSMUSR00000006861	promoter	-	-	-	-	-	-	-	-	-
1:75180206-75180206	T	downstream_gene_variant	MODIFIER	Atg9a	ENSMUSG00000033124	Transcript	ENSMUST00000189702	protein_coding	-	-	-	-	-	-1	5	P1	-
1:75180206-75180206	T	5_prime_UTR_variant	MODIFIER	Abcb6	ENSMUSG00000026198	Transcript	ENSMUST00000027396	protein_coding	187	-	-	-	-	-1	1	P1	-
1:75180206-75180206	T	non_coding_transcript_exon_variant	MODIFIER	Gm29253	ENSMUSG00000099519	Transcript	ENSMUST00000185727	processed_transcript	2486	-	-	-	-	-1	5	-	-
1:75195139-75195139	T	upstream_gene_variant	MODIFIER	Atg9a	ENSMUSG00000033124	Transcript	ENSMUST00000189702	protein_coding	-	-	-	-	-	-1	5	P1	-
1:75195139-75195139	T	synonymous_variant	LOW	Ankzf1	ENSMUSG00000026199	Transcript	ENSMUST00000152233	protein_coding	805	513	171	G	ggG/ggT	1	1	P1	-
1:75195139-75195139	T	downstream_gene_variant	MODIFIER	Glb1l	ENSMUSG00000026200	Transcript	ENSMUST00000113623	protein_coding	-	-	-	-	-	-1	5	P1	-
1:75253212-75253212	T	regulatory_region_variant	MODIFIER	-	-	RegulatoryFeature	ENSMUSR00000297677	CTCF_binding_site	-	-	-	-	-	-	-	-	-
1:75253212-75253212	T	regulatory_region_variant	MODIFIER	-	-	RegulatoryFeature	ENSMUSR00000482769	open_chromatin_region	-	-	-	-	-	-	-	-	-
1:75253212-75253212	T	intron_variant,non_coding_transcript_variant	MODIFIER	Gm28294	ENSMUSG00000101840	Transcript	ENSMUST00000191154	antisense	-	-	-	-	-	1	2	-	-
1:75253212-75253212	T	intron_variant	MODIFIER	Ptprn	ENSMUSG00000026204	Transcript	ENSMUST00000027404	protein_coding	-	-	-	-	-	-1	1	P1	-
1:75309401-75309401	T	synonymous_variant	LOW	Dnpep	ENSMUSG00000026209	Transcript	ENSMUST00000185797	protein_coding	1594	1275	425	L	ctG/ctA	-1	1	A1	-
1:75475443-75475443	A	regulatory_region_variant	MODIFIER	-	-	RegulatoryFeature	ENSMUSR00000482816	open_chromatin_region	-	-	-	-	-	-	-	-	-
1:75475443-75475443	A	upstream_gene_variant	MODIFIER	Gm37264	ENSMUSG00000102605	Transcript	ENSMUST00000194916	TEC	-	-	-	-	-	-1	-	-	-
1:75475443-75475443	A	upstream_gene_variant	MODIFIER	Tmem198	ENSMUSG00000051703	Transcript	ENSMUST00000050899	protein_coding	-	-	-	-	-	1	1	P1	-
1:75475443-75475443	A	downstream_gene_variant	MODIFIER	Obsl1	ENSMUSG00000026211	Transcript	ENSMUST00000156499	retained_intron	-	-	-	-	-	-1	3	-	-
1:75475443-75475443	A	missense_variant	MODERATE	Chpf	ENSMUSG00000032997	Transcript	ENSMUST00000079205	protein_coding	2018	1852	618	V/L	Gta/Tta	-1	1	P1	tolerated(0.13)
1:75475443-75475443	A	downstream_gene_variant	MODIFIER	Asic4	ENSMUSG00000033007	Transcript	ENSMUST00000037708	protein_coding	-	-	-	-	-	1	1	P2	-
1:75486018-75486018	T	downstream_gene_variant	MODIFIER	Tmem198	ENSMUSG00000051703	Transcript	ENSMUST00000050899	protein_coding	-	-	-	-	-	1	1	P1	-
1:75486018-75486018	T	intron_variant	MODIFIER	Obsl1	ENSMUSG00000026211	Transcript	ENSMUST00000113567	protein_coding	-	-	-	-	-	-1	1	P1	-
1:75547201-75547201	T	regulatory_region_variant	MODIFIER	-	-	RegulatoryFeature	ENSMUSR00000006938	promoter	-	-	-	-	-	-	-	-	-
1:75547201-75547201	T	downstream_gene_variant	MODIFIER	Gm15183	ENSMUSG00000082059	Transcript	ENSMUST00000118933	processed_pseudogene	-	-	-	-	-	1	-	-	-
1:75547201-75547201	T	intron_variant	MODIFIER	Slc4a3	ENSMUSG00000006576	Transcript	ENSMUST00000124341	protein_coding	-	-	-	-	-	1	1	P1	-
1:75557579-75557579	T	intron_variant	MODIFIER	Slc4a3	ENSMUSG00000006576	Transcript	ENSMUST00000124341	protein_coding	-	-	-	-	-	1	1	P1	-
1:76501784-76501784	A	non_coding_transcript_exon_variant	MODIFIER	Gm17751	ENSMUSG00000100553	Transcript	ENSMUST00000189132	lincRNA	1760	-	-	-	-	1	1	-	-
1:76501784-76501784	A	intron_variant,non_coding_transcript_variant	MODIFIER	Gm29069	ENSMUSG00000100827	Transcript	ENSMUST00000185857	lincRNA	-	-	-	-	-	1	3	-	-
1:78310260-78310260	A	regulatory_region_variant	MODIFIER	-	-	RegulatoryFeature	ENSMUSR00000297880	promoter	-	-	-	-	-	-	-	-	-
1:78310260-78310260	A	upstream_gene_variant	MODIFIER	Sgpp2	ENSMUSG00000032908	Transcript	ENSMUST00000036172	protein_coding	-	-	-	-	-	1	1	P1	-
1:78664665-78664665	T	intron_variant	MODIFIER	Acsl3	ENSMUSG00000032883	Transcript	ENSMUST00000035779	protein_coding	-	-	-	-	-	1	1	P1	-
1:78664665-78664665	T	synonymous_variant	LOW	Utp14b	ENSMUSG00000079470	Transcript	ENSMUST00000053760	protein_coding	546	279	93	R	cgG/cgT	1	1	P1	-
1:79435543-79435543	T	missense_variant	MODERATE	Scg2	ENSMUSG00000050711	Transcript	ENSMUST00000049972	protein_coding	1641	1462	488	D/N	Gat/Aat	-1	2	P1	tolerated(0.17)
1:80385138-80385138	T	non_coding_transcript_exon_variant	MODIFIER	Gm6189	ENSMUSG00000090637	Transcript	ENSMUST00000164487	processed_pseudogene	48	-	-	-	-	-1	-	-	-
1:80385138-80385138	T	non_coding_transcript_exon_variant	MODIFIER	Gm29125	ENSMUSG00000101722	Transcript	ENSMUST00000187121	lincRNA	2107	-	-	-	-	1	1	-	-
1:82497211-82497211	A	regulatory_region_variant	MODIFIER	-	-	RegulatoryFeature	ENSMUSR00000483555	enhancer	-	-	-	-	-	-	-	-	-
1:82497211-82497211	A	missense_variant	MODERATE	Col4a4	ENSMUSG00000067158	Transcript	ENSMUST00000087050	protein_coding	2257	1906	636	P/S	Ccc/Tcc	-1	1	P1	deleterious(0.03)
1:82672661-82672661	T	missense_variant	MODERATE	Col4a3	ENSMUSG00000079465	Transcript	ENSMUST00000113457	protein_coding	2006	1637	546	W/L	tGg/tTg	1	1	P1	tolerated(0.1)
1:82673999-82673999	A	synonymous_variant	LOW	Col4a3	ENSMUSG00000079465	Transcript	ENSMUST00000113457	protein_coding	2145	1776	592	G	ggG/ggA	1	1	P1	-
1:83276913-83276913	T	regulatory_region_variant	MODIFIER	-	-	RegulatoryFeature	ENSMUSR00000483676	promoter_flanking_region	-	-	-	-	-	-	-	-	-
1:83276913-83276913	T	synonymous_variant	LOW	Sphkap	ENSMUSG00000026163	Transcript	ENSMUST00000160953	protein_coding	3303	3114	1038	S	tcC/tcA	-1	1	P1	-
1:85997410-85997410	A	intergenic_variant	MODIFIER	-	-	-	-	-	-	-	-	-	-	-	-	-	-
1:86022196-86022196	A	missense_variant	MODERATE	Spata3	ENSMUSG00000026226	Transcript	ENSMUST00000052854	protein_coding	255	148	50	P/T	Cct/Act	1	1	A2	deleterious(0.03)
1:86388149-86388149	T	missense_variant	MODERATE	Nmur1	ENSMUSG00000026237	Transcript	ENSMUST00000212058	protein_coding	62	62	21	R/K	aGg/aAg	-1	5	P3	tolerated(0.56)
1:86427467-86427467	T	missense_variant	MODERATE	Tex44	ENSMUSG00000036574	Transcript	ENSMUST00000046004	protein_coding	1139	1097	366	P/L	cCg/cTg	1	-	P1	tolerated(0.08)
1:86427467-86427467	T	upstream_gene_variant	MODIFIER	Nmur1	ENSMUSG00000026237	Transcript	ENSMUST00000212541	protein_coding	-	-	-	-	-	-1	5	-	-
1:87098449-87098449	C	regulatory_region_variant	MODIFIER	-	-	RegulatoryFeature	ENSMUSR00000008273	promoter_flanking_region	-	-	-	-	-	-	-	-	-
1:87098449-87098449	C	regulatory_region_variant	MODIFIER	-	-	RegulatoryFeature	ENSMUSR00000298610	CTCF_binding_site	-	-	-	-	-	-	-	-	-
1:87098449-87098449	C	3_prime_UTR_variant	MODIFIER	Alpi	ENSMUSG00000079440	Transcript	ENSMUST00000113270	protein_coding	1890	-	-	-	-	-1	1	P1	-
1:87098449-87098449	C	downstream_gene_variant	MODIFIER	Gm29371	ENSMUSG00000101625	Transcript	ENSMUST00000186823	lincRNA	-	-	-	-	-	1	1	-	-
1:87098785-87098785	G	regulatory_region_variant	MODIFIER	-	-	RegulatoryFeature	ENSMUSR00000008273	promoter_flanking_region	-	-	-	-	-	-	-	-	-
1:87098785-87098785	G	regulatory_region_variant	MODIFIER	-	-	RegulatoryFeature	ENSMUSR00000298610	CTCF_binding_site	-	-	-	-	-	-	-	-	-
1:87098785-87098785	G	missense_variant	MODERATE	Alpi	ENSMUSG00000079440	Transcript	ENSMUST00000113270	protein_coding	1554	1483	495	G/R	Ggc/Cgc	-1	1	P1	tolerated(0.44)
1:87098785-87098785	G	downstream_gene_variant	MODIFIER	Gm29371	ENSMUSG00000101625	Transcript	ENSMUST00000186823	lincRNA	-	-	-	-	-	1	1	-	-
1:87128812-87128812	A	downstream_gene_variant	MODIFIER	Akp3	ENSMUSG00000036500	Transcript	ENSMUST00000044878	protein_coding	-	-	-	-	-	1	1	P1	-
1:87149824-87149824	A	upstream_gene_variant	MODIFIER	Gm29374	ENSMUSG00000099839	Transcript	ENSMUST00000187198	lincRNA	-	-	-	-	-	-1	3	-	-
1:87149824-87149824	A	synonymous_variant	LOW	Ecel1	ENSMUSG00000026247	Transcript	ENSMUST00000161002	protein_coding	2197	1824	608	T	acC/acT	-1	1	P1	-
1:87151016-87151016	T	upstream_gene_variant	MODIFIER	Gm29374	ENSMUSG00000099839	Transcript	ENSMUST00000187198	lincRNA	-	-	-	-	-	-1	3	-	-
1:87151016-87151016	T	intron_variant	MODIFIER	Ecel1	ENSMUSG00000026247	Transcript	ENSMUST00000161002	protein_coding	-	-	-	-	-	-1	1	P1	-
1:87191162-87191162	C	regulatory_region_variant	MODIFIER	-	-	RegulatoryFeature	ENSMUSR00000484274	promoter_flanking_region	-	-	-	-	-	-	-	-	-
1:87191162-87191162	C	intron_variant	MODIFIER	Chrnd	ENSMUSG00000026251	Transcript	ENSMUST00000073252	protein_coding	-	-	-	-	-	1	1	P1	-
1:87191162-87191162	C	downstream_gene_variant	MODIFIER	Prss56	ENSMUSG00000036480	Transcript	ENSMUST00000044533	protein_coding	-	-	-	-	-	1	1	P1	-
1:87481120-87481120	T	missense_variant	MODERATE	Ngef	ENSMUSG00000026259	Transcript	ENSMUST00000068681	protein_coding	1853	1597	533	P/T	Cct/Act	-1	1	P4	tolerated(0.1)
1:87713261-87713261	T	missense_variant	MODERATE	Inpp5d	ENSMUSG00000026288	Transcript	ENSMUST00000169754	protein_coding	2851	2674	892	P/S	Cct/Tct	1	1	P3	tolerated(0.12)
1:87941446-87941446	A	downstream_gene_variant	MODIFIER	Usp40	ENSMUSG00000005501	Transcript	ENSMUST00000187758	protein_coding	-	-	-	-	-	-1	1	A2	-
1:87941446-87941446	A	synonymous_variant	LOW	Dgkd	ENSMUSG00000070738	Transcript	ENSMUST00000027517	protein_coding	3534	3520	1174	R	Cgg/Agg	1	5	P1	-
1:88211967-88211967	G	regulatory_region_variant	MODIFIER	-	-	RegulatoryFeature	ENSMUSR00000008478	promoter_flanking_region	-	-	-	-	-	-	-	-	-
1:88211967-88211967	G	downstream_gene_variant	MODIFIER	Gm20528	ENSMUSG00000092220	Transcript	ENSMUST00000174821	processed_transcript	-	-	-	-	-	-1	3	-	-
1:88211967-88211967	G	intron_variant	MODIFIER	Ugt1a5	ENSMUSG00000089943	Transcript	ENSMUST00000097659	protein_coding	-	-	-	-	-	1	1	P1	-
1:88211967-88211967	G	intron_variant	MODIFIER	Ugt1a2	ENSMUSG00000090171	Transcript	ENSMUST00000049289	protein_coding	-	-	-	-	-	1	1	P1	-
1:88211967-88211967	G	intron_variant	MODIFIER	Ugt1a8	ENSMUSG00000089675	Transcript	ENSMUST00000113139	protein_coding	-	-	-	-	-	1	5	P1	-
1:88211967-88211967	G	intron_variant	MODIFIER	Ugt1a6b	ENSMUSG00000090145	Transcript	ENSMUST00000113138	protein_coding	-	-	-	-	-	1	5	P1	-
1:88211967-88211967	G	intron_variant	MODIFIER	Ugt1a6a	ENSMUSG00000054545	Transcript	ENSMUST00000113134	protein_coding	-	-	-	-	-	1	1	P1	-
1:88211967-88211967	G	intron_variant	MODIFIER	Ugt1a9	ENSMUSG00000090175	Transcript	ENSMUST00000073772	protein_coding	-	-	-	-	-	1	1	P1	-
1:88211967-88211967	G	intron_variant	MODIFIER	Ugt1a7c	ENSMUSG00000090124	Transcript	ENSMUST00000113135	protein_coding	-	-	-	-	-	1	1	A2	-
1:88211967-88211967	G	intron_variant	MODIFIER	Ugt1a10	ENSMUSG00000090165	Transcript	ENSMUST00000113142	protein_coding	-	-	-	-	-	1	1	P1	-
1:88211967-88211967	G	5_prime_UTR_variant	MODIFIER	Ugt1a1	ENSMUSG00000089960	Transcript	ENSMUST00000073049	protein_coding	9	-	-	-	-	1	1	P1	-
1:88216158-88216161	-	regulatory_region_variant	MODIFIER	-	-	RegulatoryFeature	ENSMUSR00000484452	open_chromatin_region	-	-	-	-	-	-	-	-	-
1:88216158-88216161	-	inframe_deletion	MODERATE	Ugt1a1	ENSMUSG00000089960	Transcript	ENSMUST00000073049	protein_coding	1155-1157	1112-1114	371-372	FI/F	tTCAtc/ttc	1	1	P1	-
1:88216158-88216161	-	inframe_deletion	MODERATE	Ugt1a10	ENSMUSG00000090165	Transcript	ENSMUST00000113142	protein_coding	1168-1170	1097-1099	366-367	FI/F	tTCAtc/ttc	1	1	P1	-
1:88216158-88216161	-	inframe_deletion	MODERATE	Ugt1a7c	ENSMUSG00000090124	Transcript	ENSMUST00000113135	protein_coding	1228-1230	1100-1102	367-368	FI/F	tTCAtc/ttc	1	1	A2	-
1:88216158-88216161	-	inframe_deletion	MODERATE	Ugt1a9	ENSMUSG00000090175	Transcript	ENSMUST00000073772	protein_coding	1121-1123	1091-1093	364-365	FI/F	tTCAtc/ttc	1	1	P1	-
1:88216158-88216161	-	inframe_deletion	MODERATE	Ugt1a6a	ENSMUSG00000054545	Transcript	ENSMUST00000113134	protein_coding	1228-1230	1100-1102	367-368	FI/F	tTCAtc/ttc	1	1	P1	-
1:88216158-88216161	-	inframe_deletion	MODERATE	Ugt1a6b	ENSMUSG00000090145	Transcript	ENSMUST00000113138	protein_coding	1228-1230	1100-1102	367-368	FI/F	tTCAtc/ttc	1	5	P1	-
1:88216158-88216161	-	inframe_deletion	MODERATE	Ugt1a5	ENSMUSG00000089943	Transcript	ENSMUST00000097659	protein_coding	1134-1136	1094-1096	365-366	FI/F	tTCAtc/ttc	1	1	P1	-
1:88216158-88216161	-	intron_variant,non_coding_transcript_variant	MODIFIER	Gm20528	ENSMUSG00000092220	Transcript	ENSMUST00000174821	processed_transcript	-	-	-	-	-	-1	3	-	-
1:88216158-88216161	-	inframe_deletion	MODERATE	Ugt1a2	ENSMUSG00000090171	Transcript	ENSMUST00000049289	protein_coding	1142-1144	1106-1108	369-370	FI/F	tTCAtc/ttc	1	1	P1	-
1:88216158-88216161	-	inframe_deletion	MODERATE	Ugt1a8	ENSMUSG00000089675	Transcript	ENSMUST00000113139	protein_coding	1151-1153	1097-1099	366-367	FI/F	tTCAtc/ttc	1	5	P1	-
1:88232041-88232041	A	regulatory_region_variant	MODIFIER	-	-	RegulatoryFeature	ENSMUSR00000484465	open_chromatin_region	-	-	-	-	-	-	-	-	-
1:88232041-88232041	A	intron_variant	MODIFIER	Mroh2a	ENSMUSG00000079429	Transcript	ENSMUST00000113130	protein_coding	-	-	-	-	-	1	5	P2	-
1:88232424-88232424	G	regulatory_region_variant	MODIFIER	-	-	RegulatoryFeature	ENSMUSR00000484465	open_chromatin_region	-	-	-	-	-	-	-	-	-
1:88232424-88232424	G	intron_variant	MODIFIER	Mroh2a	ENSMUSG00000079429	Transcript	ENSMUST00000113130	protein_coding	-	-	-	-	-	1	5	P2	-
1:88233526-88233526	C	regulatory_region_variant	MODIFIER	-	-	RegulatoryFeature	ENSMUSR00000484466	open_chromatin_region	-	-	-	-	-	-	-	-	-
1:88233526-88233526	C	intron_variant	MODIFIER	Mroh2a	ENSMUSG00000079429	Transcript	ENSMUST00000113130	protein_coding	-	-	-	-	-	1	5	P2	-
1:88234120-88234120	A	regulatory_region_variant	MODIFIER	-	-	RegulatoryFeature	ENSMUSR00000484466	open_chromatin_region	-	-	-	-	-	-	-	-	-
1:88234120-88234120	A	missense_variant	MODERATE	Mroh2a	ENSMUSG00000079429	Transcript	ENSMUST00000113130	protein_coding	1138	926	309	G/D	gGc/gAc	1	5	P2	tolerated(0.32)
1:88234872-88234872	A	regulatory_region_variant	MODIFIER	-	-	RegulatoryFeature	ENSMUSR00000008483	open_chromatin_region	-	-	-	-	-	-	-	-	-
1:88234872-88234872	A	intron_variant	MODIFIER	Mroh2a	ENSMUSG00000079429	Transcript	ENSMUST00000113130	protein_coding	-	-	-	-	-	1	5	P2	-
1:88235176-88235176	A	regulatory_region_variant	MODIFIER	-	-	RegulatoryFeature	ENSMUSR00000008483	open_chromatin_region	-	-	-	-	-	-	-	-	-
1:88235176-88235176	A	intron_variant	MODIFIER	Mroh2a	ENSMUSG00000079429	Transcript	ENSMUST00000113130	protein_coding	-	-	-	-	-	1	5	P2	-
1:88237607-88237607	A	regulatory_region_variant	MODIFIER	-	-	RegulatoryFeature	ENSMUSR00000008483	open_chromatin_region	-	-	-	-	-	-	-	-	-
1:88237607-88237607	A	intron_variant	MODIFIER	Mroh2a	ENSMUSG00000079429	Transcript	ENSMUST00000113130	protein_coding	-	-	-	-	-	1	5	P2	-
1:88240709-88240709	T	regulatory_region_variant	MODIFIER	-	-	RegulatoryFeature	ENSMUSR00000008483	open_chromatin_region	-	-	-	-	-	-	-	-	-
1:88240709-88240709	T	missense_variant	MODERATE	Mroh2a	ENSMUSG00000079429	Transcript	ENSMUST00000113130	protein_coding	1977	1765	589	G/C	Ggc/Tgc	1	5	P2	tolerated(0.11)
1:88241618-88241618	C	regulatory_region_variant	MODIFIER	-	-	RegulatoryFeature	ENSMUSR00000008483	open_chromatin_region	-	-	-	-	-	-	-	-	-
1:88241618-88241618	C	missense_variant	MODERATE	Mroh2a	ENSMUSG00000079429	Transcript	ENSMUST00000113130	protein_coding	2217	2005	669	I/L	Atc/Ctc	1	5	P2	tolerated(0.13)
1:88242692-88242692	A	regulatory_region_variant	MODIFIER	-	-	RegulatoryFeature	ENSMUSR00000484470	open_chromatin_region	-	-	-	-	-	-	-	-	-
1:88242692-88242692	A	synonymous_variant	LOW	Mroh2a	ENSMUSG00000079429	Transcript	ENSMUST00000113130	protein_coding	2393	2181	727	L	ctG/ctA	1	5	P2	-
1:88244083-88244083	A	regulatory_region_variant	MODIFIER	-	-	RegulatoryFeature	ENSMUSR00000484472	open_chromatin_region	-	-	-	-	-	-	-	-	-
1:88244083-88244083	A	splice_region_variant,synonymous_variant	LOW	Mroh2a	ENSMUSG00000079429	Transcript	ENSMUST00000113130	protein_coding	2645	2433	811	Q	caG/caA	1	5	P2	-
1:88244839-88244839	A	regulatory_region_variant	MODIFIER	-	-	RegulatoryFeature	ENSMUSR00000008484	open_chromatin_region	-	-	-	-	-	-	-	-	-
1:88244839-88244839	A	intron_variant	MODIFIER	Mroh2a	ENSMUSG00000079429	Transcript	ENSMUST00000113130	protein_coding	-	-	-	-	-	1	5	P2	-
1:88247139-88247139	A	regulatory_region_variant	MODIFIER	-	-	RegulatoryFeature	ENSMUSR00000008484	open_chromatin_region	-	-	-	-	-	-	-	-	-
1:88247139-88247139	A	synonymous_variant	LOW	Mroh2a	ENSMUSG00000079429	Transcript	ENSMUST00000113130	protein_coding	2852	2640	880	T	acG/acA	1	5	P2	-
1:88250045-88250045	C	regulatory_region_variant	MODIFIER	-	-	RegulatoryFeature	ENSMUSR00000484473	open_chromatin_region	-	-	-	-	-	-	-	-	-
1:88250045-88250045	C	intron_variant	MODIFIER	Mroh2a	ENSMUSG00000079429	Transcript	ENSMUST00000113130	protein_coding	-	-	-	-	-	1	5	P2	-
1:88251490-88251490	G	regulatory_region_variant	MODIFIER	-	-	RegulatoryFeature	ENSMUSR00000484474	open_chromatin_region	-	-	-	-	-	-	-	-	-
1:88251490-88251490	G	intron_variant	MODIFIER	Mroh2a	ENSMUSG00000079429	Transcript	ENSMUST00000113130	protein_coding	-	-	-	-	-	1	5	P2	-
1:88254710-88254710	G	regulatory_region_variant	MODIFIER	-	-	RegulatoryFeature	ENSMUSR00000008491	promoter_flanking_region	-	-	-	-	-	-	-	-	-
1:88254710-88254710	G	intron_variant	MODIFIER	Mroh2a	ENSMUSG00000079429	Transcript	ENSMUST00000113130	protein_coding	-	-	-	-	-	1	5	P2	-
1:88254715-88254715	T	regulatory_region_variant	MODIFIER	-	-	RegulatoryFeature	ENSMUSR00000008491	promoter_flanking_region	-	-	-	-	-	-	-	-	-
1:88254715-88254715	T	intron_variant	MODIFIER	Mroh2a	ENSMUSG00000079429	Transcript	ENSMUST00000113130	protein_coding	-	-	-	-	-	1	5	P2	-
1:88254786-88254786	A	regulatory_region_variant	MODIFIER	-	-	RegulatoryFeature	ENSMUSR00000008491	promoter_flanking_region	-	-	-	-	-	-	-	-	-
1:88254786-88254786	A	intron_variant	MODIFIER	Mroh2a	ENSMUSG00000079429	Transcript	ENSMUST00000113130	protein_coding	-	-	-	-	-	1	5	P2	-
1:88255427-88255427	A	regulatory_region_variant	MODIFIER	-	-	RegulatoryFeature	ENSMUSR00000008491	promoter_flanking_region	-	-	-	-	-	-	-	-	-
1:88255427-88255427	A	intron_variant	MODIFIER	Mroh2a	ENSMUSG00000079429	Transcript	ENSMUST00000113130	protein_coding	-	-	-	-	-	1	5	P2	-
1:88256545-88256545	A	regulatory_region_variant	MODIFIER	-	-	RegulatoryFeature	ENSMUSR00000008491	promoter_flanking_region	-	-	-	-	-	-	-	-	-
1:88256545-88256545	A	missense_variant	MODERATE	Mroh2a	ENSMUSG00000079429	Transcript	ENSMUST00000113130	protein_coding	4462	4250	1417	R/Q	cGg/cAg	1	5	P2	tolerated(0.47)
1:88257683-88257683	T	regulatory_region_variant	MODIFIER	-	-	RegulatoryFeature	ENSMUSR00000008491	promoter_flanking_region	-	-	-	-	-	-	-	-	-
1:88257683-88257683	T	intron_variant	MODIFIER	Mroh2a	ENSMUSG00000079429	Transcript	ENSMUST00000113130	protein_coding	-	-	-	-	-	1	5	P2	-
1:88257683-88257683	T	downstream_gene_variant	MODIFIER	Hjurp	ENSMUSG00000044783	Transcript	ENSMUST00000054674	protein_coding	-	-	-	-	-	-1	1	P2	-
1:88258754-88258754	G	regulatory_region_variant	MODIFIER	-	-	RegulatoryFeature	ENSMUSR00000008491	promoter_flanking_region	-	-	-	-	-	-	-	-	-
1:88258754-88258754	G	intron_variant	MODIFIER	Mroh2a	ENSMUSG00000079429	Transcript	ENSMUST00000113130	protein_coding	-	-	-	-	-	1	5	P2	-
1:88258754-88258754	G	downstream_gene_variant	MODIFIER	Hjurp	ENSMUSG00000044783	Transcript	ENSMUST00000054674	protein_coding	-	-	-	-	-	-1	1	P2	-
1:88259465-88259465	A	regulatory_region_variant	MODIFIER	-	-	RegulatoryFeature	ENSMUSR00000008491	promoter_flanking_region	-	-	-	-	-	-	-	-	-
1:88259465-88259465	A	downstream_gene_variant	MODIFIER	Hjurp	ENSMUSG00000044783	Transcript	ENSMUST00000054674	protein_coding	-	-	-	-	-	-1	1	P2	-
1:88259465-88259465	A	intron_variant	MODIFIER	Mroh2a	ENSMUSG00000079429	Transcript	ENSMUST00000113130	protein_coding	-	-	-	-	-	1	5	P2	-
1:88260004-88260004	T	regulatory_region_variant	MODIFIER	-	-	RegulatoryFeature	ENSMUSR00000008491	promoter_flanking_region	-	-	-	-	-	-	-	-	-
1:88260004-88260004	T	downstream_gene_variant	MODIFIER	Hjurp	ENSMUSG00000044783	Transcript	ENSMUST00000054674	protein_coding	-	-	-	-	-	-1	1	P2	-
1:88260004-88260004	T	missense_variant	MODERATE	Mroh2a	ENSMUSG00000079429	Transcript	ENSMUST00000113130	protein_coding	5206	4994	1665	A/V	gCg/gTg	1	5	P2	tolerated_low_confidence(0.07)
1:88260005-88260005	A	regulatory_region_variant	MODIFIER	-	-	RegulatoryFeature	ENSMUSR00000008491	promoter_flanking_region	-	-	-	-	-	-	-	-	-
1:88260005-88260005	A	downstream_gene_variant	MODIFIER	Hjurp	ENSMUSG00000044783	Transcript	ENSMUST00000054674	protein_coding	-	-	-	-	-	-1	1	P2	-
1:88260005-88260005	A	synonymous_variant	LOW	Mroh2a	ENSMUSG00000079429	Transcript	ENSMUST00000113130	protein_coding	5207	4995	1665	A	gcG/gcA	1	5	P2	-
1:88266105-88266105	G	regulatory_region_variant	MODIFIER	-	-	RegulatoryFeature	ENSMUSR00000008491	promoter_flanking_region	-	-	-	-	-	-	-	-	-
1:88266105-88266105	G	downstream_gene_variant	MODIFIER	Mroh2a	ENSMUSG00000079429	Transcript	ENSMUST00000113130	protein_coding	-	-	-	-	-	1	5	P2	-
1:88266105-88266105	G	missense_variant	MODERATE	Hjurp	ENSMUSG00000044783	Transcript	ENSMUST00000054674	protein_coding	1244	1080	360	K/N	aaG/aaC	-1	1	P2	deleterious(0.03)
1:88266435-88266435	G	regulatory_region_variant	MODIFIER	-	-	RegulatoryFeature	ENSMUSR00000008491	promoter_flanking_region	-	-	-	-	-	-	-	-	-
1:88266435-88266435	G	missense_variant	MODERATE	Hjurp	ENSMUSG00000044783	Transcript	ENSMUST00000054674	protein_coding	914	750	250	M/I	atG/atC	-1	1	P2	deleterious(0)
1:88266435-88266435	G	downstream_gene_variant	MODIFIER	Mroh2a	ENSMUSG00000079429	Transcript	ENSMUST00000113130	protein_coding	-	-	-	-	-	1	5	P2	-
1:88337196-88337196	A	synonymous_variant	LOW	Trpm8	ENSMUSG00000036251	Transcript	ENSMUST00000040210	protein_coding	1064	1026	342	L	ctG/ctA	1	5	P1	-
1:88348175-88348175	T	synonymous_variant	LOW	Trpm8	ENSMUSG00000036251	Transcript	ENSMUST00000040210	protein_coding	1532	1494	498	S	tcC/tcT	1	5	P1	-
1:88348175-88348175	T	non_coding_transcript_exon_variant	MODIFIER	4930453O03Rik	ENSMUSG00000085420	Transcript	ENSMUST00000147594	antisense	550	-	-	-	-	-1	1	-	-
1:89679351-89679351	T	intron_variant	MODIFIER	Agap1	ENSMUSG00000055013	Transcript	ENSMUST00000027521	protein_coding	-	-	-	-	-	1	1	P4	-
1:89679351-89679351	T	non_coding_transcript_exon_variant	MODIFIER	4933400F21Rik	ENSMUSG00000102009	Transcript	ENSMUST00000187295	antisense	769	-	-	-	-	-1	1	-	-
1:89743928-89743928	T	intron_variant	MODIFIER	Agap1	ENSMUSG00000055013	Transcript	ENSMUST00000027521	protein_coding	-	-	-	-	-	1	1	P4	-
1:89789224-89789224	T	missense_variant	MODERATE	Agap1	ENSMUSG00000055013	Transcript	ENSMUST00000027521	protein_coding	2169	1545	515	K/N	aaG/aaT	1	1	P4	tolerated(0.08)
1:90066944-90066944	A	intron_variant	MODIFIER	Iqca	ENSMUSG00000026301	Transcript	ENSMUST00000113094	protein_coding	-	-	-	-	-	-1	5	P2	-
1:90773629-90773629	T	missense_variant	MODERATE	Col6a3	ENSMUSG00000048126	Transcript	ENSMUST00000097653	protein_coding	7799	7564	2522	E/K	Gag/Aag	-1	5	P1	deleterious(0.01)
1:90935342-90935342	A	missense_variant	MODERATE	Mlph	ENSMUSG00000026303	Transcript	ENSMUST00000027528	protein_coding	1100	907	303	P/T	Ccc/Acc	1	1	P1	deleterious(0.02)
1:91180296-91180296	T	regulatory_region_variant	MODIFIER	-	-	RegulatoryFeature	ENSMUSR00000485125	promoter	-	-	-	-	-	-	-	-	-
1:91180296-91180296	T	intron_variant	MODIFIER	Ramp1	ENSMUSG00000034353	Transcript	ENSMUST00000097648	protein_coding	-	-	-	-	-	1	1	P1	-
1:91278246-91278246	T	intron_variant	MODIFIER	Ube2f	ENSMUSG00000034343	Transcript	ENSMUST00000171165	protein_coding	-	-	-	-	-	1	1	P1	-
1:91305374-91305374	T	non_coding_transcript_exon_variant	MODIFIER	Gm17090	ENSMUSG00000090322	Transcript	ENSMUST00000171768	antisense	208	-	-	-	-	-1	5	-	-
1:91305374-91305374	T	upstream_gene_variant	MODIFIER	Gm26683	ENSMUSG00000097285	Transcript	ENSMUST00000181737	lincRNA	-	-	-	-	-	-1	1	-	-
1:91305374-91305374	T	missense_variant	MODERATE	Scly	ENSMUSG00000026307	Transcript	ENSMUST00000027532	protein_coding	426	368	123	R/M	aGg/aTg	1	1	P1	tolerated(0.28)
1:91345232-91345232	A	regulatory_region_variant	MODIFIER	-	-	RegulatoryFeature	ENSMUSR00000485151	open_chromatin_region	-	-	-	-	-	-	-	-	-
1:91345232-91345232	A	synonymous_variant	LOW	Espnl	ENSMUSG00000049515	Transcript	ENSMUST00000088904	protein_coding	2371	2313	771	S	tcC/tcA	1	1	P1	-
1:92427522-92427522	T	downstream_gene_variant	MODIFIER	Gm7837	ENSMUSG00000101522	Transcript	ENSMUST00000190873	processed_pseudogene	-	-	-	-	-	-1	-	-	-
1:92588526-92588526	A	synonymous_variant	LOW	Olfr1412	ENSMUSG00000046300	Transcript	ENSMUST00000190505	protein_coding	814	195	65	P	ccC/ccA	1	3	P1	-
1:92588526-92588526	A	upstream_gene_variant	MODIFIER	Gm44098	ENSMUSG00000107778	Transcript	ENSMUST00000204141	unprocessed_pseudogene	-	-	-	-	-	1	-	-	-
1:92879428-92879428	T	regulatory_region_variant	MODIFIER	-	-	RegulatoryFeature	ENSMUSR00000485452	open_chromatin_region	-	-	-	-	-	-	-	-	-
1:92879428-92879428	T	splice_region_variant,intron_variant	LOW	Ankmy1	ENSMUSG00000034212	Transcript	ENSMUST00000160548	protein_coding	-	-	-	-	-	-1	2	A2	-
1:93022491-93022491	T	synonymous_variant	LOW	Kif1a	ENSMUSG00000014602	Transcript	ENSMUST00000112958	protein_coding	4344	4216	1406	R	Cgg/Agg	-1	1	-	-
1:93039216-93039216	A	splice_donor_variant	HIGH	Kif1a	ENSMUSG00000014602	Transcript	ENSMUST00000112958	protein_coding	-	-	-	-	-	-1	1	-	-
1:93065589-93065589	T	intron_variant	MODIFIER	Kif1a	ENSMUSG00000014602	Transcript	ENSMUST00000112958	protein_coding	-	-	-	-	-	-1	1	-	-
1:93073932-93073932	C	intron_variant	MODIFIER	Kif1a	ENSMUSG00000014602	Transcript	ENSMUST00000112958	protein_coding	-	-	-	-	-	-1	1	-	-
1:93145263-93145263	T	3_prime_UTR_variant	MODIFIER	Agxt	ENSMUSG00000026272	Transcript	ENSMUST00000027491	protein_coding	1395	-	-	-	-	1	1	P1	-
1:93321898-93321898	T	synonymous_variant	LOW	Pask	ENSMUSG00000026274	Transcript	ENSMUST00000027493	protein_coding	2092	1779	593	R	agG/agA	-1	1	P1	-
1:93321898-93321898	T	downstream_gene_variant	MODIFIER	Gm28535	ENSMUSG00000101172	Transcript	ENSMUST00000188069	antisense	-	-	-	-	-	1	3	-	-
1:93365039-93365039	A	downstream_gene_variant	MODIFIER	Gm26446	ENSMUSG00000064389	Transcript	ENSMUST00000082455	snRNA	-	-	-	-	-	1	-	-	-
1:93365039-93365039	A	synonymous_variant	LOW	Ppp1r7	ENSMUSG00000026275	Transcript	ENSMUST00000027494	protein_coding	1865	1059	353	Q	caG/caA	1	1	P1	-
1:93397215-93397215	C	intron_variant	MODIFIER	Ano7	ENSMUSG00000034107	Transcript	ENSMUST00000186641	protein_coding	-	-	-	-	-	1	5	P3	-
1:93397847-93397847	A	intron_variant	MODIFIER	Ano7	ENSMUSG00000034107	Transcript	ENSMUST00000186641	protein_coding	-	-	-	-	-	1	5	P3	-
1:101385968-101385968	C	non_coding_transcript_exon_variant	MODIFIER	Psmb6-ps2	ENSMUSG00000100222	Transcript	ENSMUST00000187074	processed_pseudogene	83	-	-	-	-	1	-	-	-
1:105917527-105917527	T	intergenic_variant	MODIFIER	-	-	-	-	-	-	-	-	-	-	-	-	-	-
1:106392170-106392170	T	synonymous_variant	LOW	Phlpp1	ENSMUSG00000044340	Transcript	ENSMUST00000061047	protein_coding	4146	3894	1298	L	ctG/ctT	1	1	P1	-
1:107607160-107607160	T	missense_variant	MODERATE	Serpinb8	ENSMUSG00000026315	Transcript	ENSMUST00000112706	protein_coding	1257	960	320	E/D	gaG/gaT	1	1	P1	deleterious(0.03)
1:116221949-116221949	T	splice_donor_variant	HIGH	Cntnap5a	ENSMUSG00000070695	Transcript	ENSMUST00000043725	protein_coding	-	-	-	-	-	1	2	P1	-
1:118543314-118543314	T	synonymous_variant	LOW	Clasp1	ENSMUSG00000064302	Transcript	ENSMUST00000189570	protein_coding	2894	2544	848	L	ctG/ctT	1	5	A2	-
1:120054209-120054209	A	intron_variant	MODIFIER	Sctr	ENSMUSG00000026387	Transcript	ENSMUST00000072886	protein_coding	-	-	-	-	-	1	2	P3	-
1:121486650-121486650	T	downstream_gene_variant	MODIFIER	Gm15392	ENSMUSG00000085857	Transcript	ENSMUST00000152863	antisense	-	-	-	-	-	-1	3	-	-
1:121486650-121486650	T	missense_variant	MODERATE	Ccdc93	ENSMUSG00000026339	Transcript	ENSMUST00000036025	protein_coding	1559	1392	464	K/N	aaG/aaT	1	1	P4	deleterious(0)
1:121510682-121510682	T	regulatory_region_variant	MODIFIER	-	-	RegulatoryFeature	ENSMUSR00000300369	TF_binding_site	-	-	-	-	-	-	-	-	-
1:121510682-121510682	T	downstream_gene_variant	MODIFIER	Ccdc93	ENSMUSG00000026339	Transcript	ENSMUST00000036025	protein_coding	-	-	-	-	-	1	1	P4	-
1:121510682-121510682	T	synonymous_variant	LOW	Htr5b	ENSMUSG00000050534	Transcript	ENSMUST00000055884	protein_coding	1095	819	273	A	gcC/gcA	-1	1	P1	-
1:121510682-121510682	T	upstream_gene_variant	MODIFIER	Gm15393	ENSMUSG00000083582	Transcript	ENSMUST00000120499	processed_pseudogene	-	-	-	-	-	-1	-	-	-
1:121527902-121527902	A	synonymous_variant	LOW	Htr5b	ENSMUSG00000050534	Transcript	ENSMUST00000055884	protein_coding	564	288	96	V	gtC/gtT	-1	1	P1	-
1:127822445-127822445	A	synonymous_variant	LOW	Map3k19	ENSMUSG00000051590	Transcript	ENSMUST00000061512	protein_coding	2556	2556	852	S	tcG/tcT	-1	5	P2	-
1:128184474-128184474	T	missense_variant	MODERATE	R3hdm1	ENSMUSG00000056211	Transcript	ENSMUST00000036288	protein_coding	1703	1294	432	A/S	Gct/Tct	1	5	P2	tolerated(0.68)
1:128293767-128293767	A	missense_variant	MODERATE	Lct	ENSMUSG00000026354	Transcript	ENSMUST00000073490	protein_coding	4753	4738	1580	A/S	Gct/Tct	-1	2	P1	deleterious(0.01)
1:128295231-128295231	T	missense_variant	MODERATE	Lct	ENSMUSG00000026354	Transcript	ENSMUST00000073490	protein_coding	4333	4318	1440	V/M	Gtg/Atg	-1	2	P1	deleterious(0)
1:128327710-128327710	A	synonymous_variant	LOW	Lct	ENSMUSG00000026354	Transcript	ENSMUST00000073490	protein_coding	609	594	198	S	agC/agT	-1	2	P1	-
1:128327710-128327710	A	downstream_gene_variant	MODIFIER	Mcm6	ENSMUSG00000026355	Transcript	ENSMUST00000027601	protein_coding	-	-	-	-	-	-1	1	P1	-
1:128417253-128417253	T	regulatory_region_variant	MODIFIER	-	-	RegulatoryFeature	ENSMUSR00000011468	promoter	-	-	-	-	-	-	-	-	-
1:128417253-128417253	T	5_prime_UTR_variant	MODIFIER	Dars	ENSMUSG00000026356	Transcript	ENSMUST00000027602	protein_coding	107	-	-	-	-	-1	1	P1	-
1:130743784-130743784	A	missense_variant	MODERATE	AA986860	ENSMUSG00000042510	Transcript	ENSMUST00000039323	protein_coding	2071	1742	581	S/N	aGt/aAt	1	1	P1	deleterious(0)
1:130743784-130743784	A	upstream_gene_variant	MODIFIER	Gm28857	ENSMUSG00000099556	Transcript	ENSMUST00000188068	antisense	-	-	-	-	-	-1	3	-	-
1:131130059-131130059	T	missense_variant	MODERATE	Dyrk3	ENSMUSG00000016526	Transcript	ENSMUST00000016670	protein_coding	560	376	126	V/M	Gtg/Atg	-1	1	P1	tolerated(0.19)
1:131600240-131600240	A	regulatory_region_variant	MODIFIER	-	-	RegulatoryFeature	ENSMUSR00000300921	CTCF_binding_site	-	-	-	-	-	-	-	-	-
1:131600240-131600240	A	missense_variant	MODERATE	Avpr1b	ENSMUSG00000026432	Transcript	ENSMUST00000027690	protein_coding	1002	500	167	P/H	cCt/cAt	1	1	P1	deleterious(0)
1:131802698-131802698	T	intron_variant	MODIFIER	Pm20d1	ENSMUSG00000042251	Transcript	ENSMUST00000112393	protein_coding	-	-	-	-	-	1	1	P1	-
1:132521244-132521244	A	regulatory_region_variant	MODIFIER	-	-	RegulatoryFeature	ENSMUSR00000012170	promoter_flanking_region	-	-	-	-	-	-	-	-	-
1:132521244-132521244	A	regulatory_region_variant	MODIFIER	-	-	RegulatoryFeature	ENSMUSR00000301061	CTCF_binding_site	-	-	-	-	-	-	-	-	-
1:132521244-132521244	A	missense_variant	MODERATE	Cntn2	ENSMUSG00000053024	Transcript	ENSMUST00000086521	protein_coding	2328	2026	676	G/W	Ggg/Tgg	-1	1	P1	deleterious(0)
1:132576269-132576269	A	intron_variant	MODIFIER	Nfasc	ENSMUSG00000026442	Transcript	ENSMUST00000094569	protein_coding	-	-	-	-	-	-1	1	P3	-
1:132593410-132593410	T	intron_variant	MODIFIER	Nfasc	ENSMUSG00000026442	Transcript	ENSMUST00000094569	protein_coding	-	-	-	-	-	-1	1	P3	-
1:133266689-133266689	T	regulatory_region_variant	MODIFIER	-	-	RegulatoryFeature	ENSMUSR00000012302	promoter_flanking_region	-	-	-	-	-	-	-	-	-
1:133266689-133266689	T	intron_variant,non_coding_transcript_variant	MODIFIER	Gm19461	ENSMUSG00000101693	Transcript	ENSMUST00000191207	antisense	-	-	-	-	-	-1	1	-	-
1:133266689-133266689	T	intron_variant	MODIFIER	Plekha6	ENSMUSG00000041757	Transcript	ENSMUST00000038295	protein_coding	-	-	-	-	-	1	1	P3	-
1:133279339-133279339	C	regulatory_region_variant	MODIFIER	-	-	RegulatoryFeature	ENSMUSR00000301167	promoter_flanking_region	-	-	-	-	-	-	-	-	-
1:133279339-133279339	C	intron_variant	MODIFIER	Plekha6	ENSMUSG00000041757	Transcript	ENSMUST00000038295	protein_coding	-	-	-	-	-	1	1	P3	-
1:133280489-133280489	T	intron_variant	MODIFIER	Plekha6	ENSMUSG00000041757	Transcript	ENSMUST00000038295	protein_coding	-	-	-	-	-	1	1	P3	-
1:133285155-133285155	A	intron_variant	MODIFIER	Plekha6	ENSMUSG00000041757	Transcript	ENSMUST00000038295	protein_coding	-	-	-	-	-	1	1	P3	-
1:133368734-133368734	T	intron_variant	MODIFIER	Etnk2	ENSMUSG00000070644	Transcript	ENSMUST00000135222	protein_coding	-	-	-	-	-	1	1	P2	-
1:133386128-133386128	A	regulatory_region_variant	MODIFIER	-	-	RegulatoryFeature	ENSMUSR00000012337	promoter	-	-	-	-	-	-	-	-	-
1:133386128-133386128	A	regulatory_region_variant	MODIFIER	-	-	RegulatoryFeature	ENSMUSR00000301192	CTCF_binding_site	-	-	-	-	-	-	-	-	-
1:133386128-133386128	A	intron_variant	MODIFIER	Sox13	ENSMUSG00000070643	Transcript	ENSMUST00000153799	protein_coding	-	-	-	-	-	-1	1	P2	-
1:133387199-133387199	T	intron_variant	MODIFIER	Sox13	ENSMUSG00000070643	Transcript	ENSMUST00000153799	protein_coding	-	-	-	-	-	-1	1	P2	-
1:133610281-133610281	T	regulatory_region_variant	MODIFIER	-	-	RegulatoryFeature	ENSMUSR00000012379	promoter	-	-	-	-	-	-	-	-	-
1:133610281-133610281	T	upstream_gene_variant	MODIFIER	Gm26706	ENSMUSG00000097014	Transcript	ENSMUST00000180718	lincRNA	-	-	-	-	-	1	1	-	-
1:133610281-133610281	T	5_prime_UTR_variant	MODIFIER	Snrpe	ENSMUSG00000090553	Transcript	ENSMUST00000166915	protein_coding	11	-	-	-	-	-1	1	P1	-
1:133680015-133680015	T	synonymous_variant	LOW	Lax1	ENSMUSG00000051998	Transcript	ENSMUST00000169295	protein_coding	1385	987	329	Q	caG/caA	-1	1	P1	-
1:134079142-134079142	T	regulatory_region_variant	MODIFIER	-	-	RegulatoryFeature	ENSMUSR00000012474	promoter	-	-	-	-	-	-	-	-	-
1:134079142-134079142	T	upstream_gene_variant	MODIFIER	Btg2	ENSMUSG00000020423	Transcript	ENSMUST00000020692	protein_coding	-	-	-	-	-	-1	1	P1	-
1:134197789-134197789	A	regulatory_region_variant	MODIFIER	-	-	RegulatoryFeature	ENSMUSR00000488479	open_chromatin_region	-	-	-	-	-	-	-	-	-
1:134197789-134197789	A	regulatory_region_variant	MODIFIER	-	-	RegulatoryFeature	ENSMUSR00000488480	CTCF_binding_site	-	-	-	-	-	-	-	-	-
1:134197789-134197789	A	missense_variant	MODERATE	Mybph	ENSMUSG00000042451	Transcript	ENSMUST00000191577	protein_coding	918	871	291	L/I	Ctc/Atc	1	5	P1	deleterious(0)
1:134197789-134197789	A	downstream_gene_variant	MODIFIER	Adora1	ENSMUSG00000042429	Transcript	ENSMUST00000086465	protein_coding	-	-	-	-	-	-1	1	P1	-
1:134781968-134781968	T	intron_variant	MODIFIER	Ppp1r12b	ENSMUSG00000073557	Transcript	ENSMUST00000168381	protein_coding	-	-	-	-	-	-1	1	P2	-
1:134987634-134987634	T	regulatory_region_variant	MODIFIER	-	-	RegulatoryFeature	ENSMUSR00000301430	promoter_flanking_region	-	-	-	-	-	-	-	-	-
1:134987634-134987634	T	missense_variant	MODERATE	Lgr6	ENSMUSG00000042793	Transcript	ENSMUST00000044828	protein_coding	2342	2206	736	L/M	Ctg/Atg	-1	1	P1	deleterious(0.01)
1:135369487-135369487	T	regulatory_region_variant	MODIFIER	-	-	RegulatoryFeature	ENSMUSR00000012760	promoter_flanking_region	-	-	-	-	-	-	-	-	-
1:135369487-135369487	T	regulatory_region_variant	MODIFIER	-	-	RegulatoryFeature	ENSMUSR00000301496	CTCF_binding_site	-	-	-	-	-	-	-	-	-
1:135369487-135369487	T	downstream_gene_variant	MODIFIER	Lmod1	ENSMUSG00000048096	Transcript	ENSMUST00000059352	protein_coding	-	-	-	-	-	1	1	P1	-
1:135369487-135369487	T	downstream_gene_variant	MODIFIER	Shisa4	ENSMUSG00000041889	Transcript	ENSMUST00000041240	protein_coding	-	-	-	-	-	-1	1	P1	-
1:135746641-135746641	T	intron_variant	MODIFIER	Csrp1	ENSMUSG00000026421	Transcript	ENSMUST00000097561	protein_coding	-	-	-	-	-	1	1	P1	-
1:135969148-135969148	A	stop_gained	HIGH	Igfn1	ENSMUSG00000051985	Transcript	ENSMUST00000166193	protein_coding	3679	3679	1227	G/*	Gga/Tga	-1	1	P2	-
1:135969884-135969884	A	missense_variant	MODERATE	Igfn1	ENSMUSG00000051985	Transcript	ENSMUST00000166193	protein_coding	2943	2943	981	Q/H	caG/caT	-1	1	P2	tolerated(0.13)
1:135982531-135982531	T	intron_variant	MODIFIER	Igfn1	ENSMUSG00000051985	Transcript	ENSMUST00000166193	protein_coding	-	-	-	-	-	-1	1	P2	-
1:136108132-136108132	T	missense_variant	MODERATE	Cacna1s	ENSMUSG00000026407	Transcript	ENSMUST00000112064	protein_coding	4166	4166	1389	R/M	aGg/aTg	1	2	P3	deleterious(0)
1:136148866-136148866	T	intron_variant	MODIFIER	Kif21b	ENSMUSG00000041642	Transcript	ENSMUST00000075164	protein_coding	-	-	-	-	-	1	2	P1	-
1:136159429-136159429	A	regulatory_region_variant	MODIFIER	-	-	RegulatoryFeature	ENSMUSR00000488915	promoter_flanking_region	-	-	-	-	-	-	-	-	-
1:136159429-136159429	A	missense_variant	MODERATE	Kif21b	ENSMUSG00000041642	Transcript	ENSMUST00000075164	protein_coding	2976	2643	881	F/L	ttC/ttA	1	2	P1	tolerated(0.5)
1:136216031-136216031	A	regulatory_region_variant	MODIFIER	-	-	RegulatoryFeature	ENSMUSR00000488926	open_chromatin_region	-	-	-	-	-	-	-	-	-
1:136216031-136216031	A	upstream_gene_variant	MODIFIER	Mroh3	ENSMUSG00000087230	Transcript	ENSMUST00000212798	protein_coding	-	-	-	-	-	-1	5	P1	-
1:136216031-136216031	A	upstream_gene_variant	MODIFIER	Gm26568	ENSMUSG00000097315	Transcript	ENSMUST00000180496	antisense	-	-	-	-	-	1	1	-	-
1:136216031-136216031	A	missense_variant	MODERATE	Inava	ENSMUSG00000041605	Transcript	ENSMUST00000120339	protein_coding	1825	1666	556	V/L	Gtg/Ttg	-1	1	P1	tolerated(0.77)
1:136216032-136216032	T	regulatory_region_variant	MODIFIER	-	-	RegulatoryFeature	ENSMUSR00000488926	open_chromatin_region	-	-	-	-	-	-	-	-	-
1:136216032-136216032	T	upstream_gene_variant	MODIFIER	Mroh3	ENSMUSG00000087230	Transcript	ENSMUST00000212798	protein_coding	-	-	-	-	-	-1	5	P1	-
1:136216032-136216032	T	upstream_gene_variant	MODIFIER	Gm26568	ENSMUSG00000097315	Transcript	ENSMUST00000180496	antisense	-	-	-	-	-	1	1	-	-
1:136216032-136216032	T	synonymous_variant	LOW	Inava	ENSMUSG00000041605	Transcript	ENSMUST00000120339	protein_coding	1824	1665	555	A	gcC/gcA	-1	1	P1	-
1:136416958-136416958	A	synonymous_variant	LOW	Ddx59	ENSMUSG00000026404	Transcript	ENSMUST00000027655	protein_coding	530	366	122	T	acG/acA	1	1	P1	-
1:136416958-136416958	A	upstream_gene_variant	MODIFIER	9230116N13Rik	ENSMUSG00000097403	Transcript	ENSMUST00000194227	retained_intron	-	-	-	-	-	-1	-	-	-
1:138895090-138895090	T	intergenic_variant	MODIFIER	-	-	-	-	-	-	-	-	-	-	-	-	-	-
1:152495791-152495791	A	intron_variant	MODIFIER	Colgalt2	ENSMUSG00000032649	Transcript	ENSMUST00000044311	protein_coding	-	-	-	-	-	1	1	P1	-
1:152506934-152506934	G	synonymous_variant	LOW	Colgalt2	ENSMUSG00000032649	Transcript	ENSMUST00000044311	protein_coding	1844	1536	512	A	gcC/gcG	1	1	P1	-
1:152836018-152836018	T	downstream_gene_variant	MODIFIER	Smg7	ENSMUSG00000042772	Transcript	ENSMUST00000043560	protein_coding	-	-	-	-	-	-1	1	-	-
1:152836018-152836018	T	synonymous_variant	LOW	Ncf2	ENSMUSG00000026480	Transcript	ENSMUST00000186568	protein_coding	2577	1482	494	L	ctG/ctT	1	1	P1	-
1:153903245-153903245	A	upstream_gene_variant	MODIFIER	Teddm2	ENSMUSG00000045968	Transcript	ENSMUST00000123490	protein_coding	-	-	-	-	-	-1	1	A2	-
1:153903245-153903245	A	downstream_gene_variant	MODIFIER	Mir8114	ENSMUSG00000099227	Transcript	ENSMUST00000183582	miRNA	-	-	-	-	-	1	-	-	-
1:153903245-153903245	A	intron_variant	MODIFIER	Glul	ENSMUSG00000026473	Transcript	ENSMUST00000086199	protein_coding	-	-	-	-	-	1	1	P1	-
1:154204698-154204698	A	regulatory_region_variant	MODIFIER	-	-	RegulatoryFeature	ENSMUSR00000490509	promoter_flanking_region	-	-	-	-	-	-	-	-	-
1:154204698-154204698	A	missense_variant	MODERATE	Zfp648	ENSMUSG00000066797	Transcript	ENSMUST00000086195	protein_coding	901	602	201	P/Q	cCa/cAa	1	3	P1	tolerated(0.07)
1:154205188-154205188	A	regulatory_region_variant	MODIFIER	-	-	RegulatoryFeature	ENSMUSR00000490509	promoter_flanking_region	-	-	-	-	-	-	-	-	-
1:154205188-154205188	A	missense_variant	MODERATE	Zfp648	ENSMUSG00000066797	Transcript	ENSMUST00000086195	protein_coding	1391	1092	364	M/I	atG/atA	1	3	P1	tolerated(0.05)
1:154205349-154205349	T	regulatory_region_variant	MODIFIER	-	-	RegulatoryFeature	ENSMUSR00000490509	promoter_flanking_region	-	-	-	-	-	-	-	-	-
1:154205349-154205349	T	missense_variant	MODERATE	Zfp648	ENSMUSG00000066797	Transcript	ENSMUST00000086195	protein_coding	1552	1253	418	S/L	tCg/tTg	1	3	P1	deleterious(0.03)
1:154443944-154443944	C	missense_variant	MODERATE	Cacna1e	ENSMUSG00000004110	Transcript	ENSMUST00000187541	protein_coding	4632	4195	1399	R/G	Cgc/Ggc	-1	1	P2	deleterious(0)
1:154472430-154472430	T	missense_variant	MODERATE	Cacna1e	ENSMUSG00000004110	Transcript	ENSMUST00000187541	protein_coding	3021	2584	862	G/R	Ggg/Agg	-1	1	P2	tolerated_low_confidence(0.1)
1:155710113-155710113	G	missense_variant,splice_region_variant	MODERATE	Lhx4	ENSMUSG00000026468	Transcript	ENSMUST00000027740	protein_coding	601	451	151	D/H	Gat/Cat	-1	1	P1	deleterious(0.04)
1:155894693-155894693	T	missense_variant	MODERATE	Cep350	ENSMUSG00000033671	Transcript	ENSMUST00000138762	protein_coding	5870	5450	1817	G/D	gGc/gAc	-1	5	P1	tolerated(1)
1:155929062-155929062	A	synonymous_variant	LOW	Cep350	ENSMUSG00000033671	Transcript	ENSMUST00000138762	protein_coding	2694	2274	758	L	ctC/ctT	-1	5	P1	-
1:157556914-157556914	A	intron_variant	MODIFIER	Sec16b	ENSMUSG00000026589	Transcript	ENSMUST00000086130	protein_coding	-	-	-	-	-	1	1	P1	-
1:158600358-158600358	A	missense_variant	MODERATE	Astn1	ENSMUSG00000026587	Transcript	ENSMUST00000193042	protein_coding	2432	2122	708	Q/K	Caa/Aaa	1	1	-	tolerated_low_confidence(0.1)
1:158848270-158848270	T	missense_variant	MODERATE	Pappa2	ENSMUSG00000073530	Transcript	ENSMUST00000159861	protein_coding	3834	2905	969	L/I	Ctc/Atc	-1	5	P1	tolerated(0.5)
1:159209789-159209789	T	non_coding_transcript_exon_variant	MODIFIER	Gm7430	ENSMUSG00000104169	Transcript	ENSMUST00000193824	unprocessed_pseudogene	490	-	-	-	-	-1	-	-	-
1:159858120-159858120	T	intron_variant	MODIFIER	Tnr	ENSMUSG00000015829	Transcript	ENSMUST00000192069	protein_coding	-	-	-	-	-	1	1	P1	-
1:159886253-159886253	T	synonymous_variant	LOW	Tnr	ENSMUSG00000015829	Transcript	ENSMUST00000192069	protein_coding	2859	2250	750	Y	taC/taT	1	1	P1	-
1:160086101-160086101	T	missense_variant	MODERATE	Tnn	ENSMUSG00000026725	Transcript	ENSMUST00000039178	protein_coding	4745	4613	1538	P/Q	cCg/cAg	-1	1	P1	deleterious(0)
1:161949353-161949353	T	intron_variant	MODIFIER	4930558K02Rik	ENSMUSG00000086277	Transcript	ENSMUST00000162676	protein_coding	-	-	-	-	-	-1	3	P1	-
1:162010900-162010900	T	intron_variant,non_coding_transcript_variant	MODIFIER	Gm38304	ENSMUSG00000103393	Transcript	ENSMUST00000161826	antisense	-	-	-	-	-	1	3	-	-
1:162010900-162010900	T	intron_variant,non_coding_transcript_variant	MODIFIER	2810442N19Rik	ENSMUSG00000090260	Transcript	ENSMUST00000161583	antisense	-	-	-	-	-	1	1	-	-
1:162010900-162010900	T	synonymous_variant	LOW	Dnm3	ENSMUSG00000040265	Transcript	ENSMUST00000070330	protein_coding	2689	2478	826	S	tcC/tcA	-1	1	P2	-
1:162546118-162546118	T	missense_variant	MODERATE	Mettl13	ENSMUSG00000026694	Transcript	ENSMUST00000028017	protein_coding	858	563	188	S/N	aGc/aAc	-1	1	P1	tolerated(0.44)
1:162830029-162830029	A	missense_variant	MODERATE	Fmo1	ENSMUSG00000040181	Transcript	ENSMUST00000046049	protein_coding	1920	1542	514	L/F	ttG/ttT	-1	1	P1	tolerated(0.11)
1:162886334-162886334	T	regulatory_region_variant	MODIFIER	-	-	RegulatoryFeature	ENSMUSR00000016170	promoter_flanking_region	-	-	-	-	-	-	-	-	-
1:162886334-162886334	T	regulatory_region_variant	MODIFIER	-	-	RegulatoryFeature	ENSMUSR00000491703	CTCF_binding_site	-	-	-	-	-	-	-	-	-
1:162886334-162886334	T	missense_variant	MODERATE	Fmo2	ENSMUSG00000040170	Transcript	ENSMUST00000045902	protein_coding	649	602	201	S/Y	tCt/tAt	-1	1	P1	deleterious(0)
1:163703155-163703155	A	regulatory_region_variant	MODIFIER	-	-	RegulatoryFeature	ENSMUSR00000491811	enhancer	-	-	-	-	-	-	-	-	-
1:163703155-163703155	A	synonymous_variant	LOW	Mettl11b	ENSMUSG00000040113	Transcript	ENSMUST00000159679	protein_coding	891	714	238	V	gtG/gtT	-1	1	P1	-
1:163703209-163703209	A	synonymous_variant	LOW	Mettl11b	ENSMUSG00000040113	Transcript	ENSMUST00000159679	protein_coding	837	660	220	L	ctG/ctT	-1	1	P1	-
1:164050607-164050607	A	intron_variant	MODIFIER	Sele	ENSMUSG00000026582	Transcript	ENSMUST00000027874	protein_coding	-	-	-	-	-	1	1	P1	-
1:164053621-164053621	A	synonymous_variant	LOW	Sele	ENSMUSG00000026582	Transcript	ENSMUST00000027874	protein_coding	1504	1389	463	S	tcC/tcA	1	1	P1	-
1:164193318-164193318	A	missense_variant	MODERATE	F5	ENSMUSG00000026579	Transcript	ENSMUST00000086040	protein_coding	3486	3361	1121	H/N	Cac/Aac	1	1	P1	tolerated(0.18)
1:165503249-165503249	T	regulatory_region_variant	MODIFIER	-	-	RegulatoryFeature	ENSMUSR00000492090	promoter_flanking_region	-	-	-	-	-	-	-	-	-
1:165503249-165503249	T	missense_variant	MODERATE	Adcy10	ENSMUSG00000026567	Transcript	ENSMUST00000027852	protein_coding	293	80	27	G/V	gGa/gTa	1	1	P2	deleterious(0.03)
1:165503249-165503249	T	upstream_gene_variant	MODIFIER	Gm23599	ENSMUSG00000087886	Transcript	ENSMUST00000157261	misc_RNA	-	-	-	-	-	-1	-	-	-
1:165869127-165869127	A	3_prime_UTR_variant	MODIFIER	Cd247	ENSMUSG00000005763	Transcript	ENSMUST00000187313	protein_coding	931	-	-	-	-	1	1	-	-
1:165869127-165869127	A	3_prime_UTR_variant	MODIFIER	Pou2f1	ENSMUSG00000026565	Transcript	ENSMUST00000160260	protein_coding	9049	-	-	-	-	-1	1	A2	-
1:166098908-166098908	A	missense_variant	MODERATE	Dusp27	ENSMUSG00000026564	Transcript	ENSMUST00000192369	protein_coding	3285	3134	1045	P/L	cCc/cTc	-1	1	P1	tolerated(0.17)
1:166100789-166100789	A	regulatory_region_variant	MODIFIER	-	-	RegulatoryFeature	ENSMUSR00000492183	promoter_flanking_region	-	-	-	-	-	-	-	-	-
1:166100789-166100789	A	missense_variant	MODERATE	Dusp27	ENSMUSG00000026564	Transcript	ENSMUST00000192369	protein_coding	1404	1253	418	S/F	tCc/tTc	-1	1	P1	deleterious(0.01)
1:166238497-166238497	T	intron_variant	MODIFIER	Mael	ENSMUSG00000040629	Transcript	ENSMUST00000038782	protein_coding	-	-	-	-	-	-1	1	P1	-
1:166307861-166307861	T	missense_variant	MODERATE	Ildr2	ENSMUSG00000040612	Transcript	ENSMUST00000111416	protein_coding	1418	1181	394	G/V	gGa/gTa	1	1	P2	tolerated(0.08)
1:166307861-166307861	T	non_coding_transcript_exon_variant	MODIFIER	5330438I03Rik	ENSMUSG00000091393	Transcript	ENSMUST00000168347	antisense	1725	-	-	-	-	-1	-	-	-
1:166484009-166484009	A	missense_variant	MODERATE	Gm4846	ENSMUSG00000086056	Transcript	ENSMUST00000143922	protein_coding	1348	1280	427	R/L	cGt/cTt	-1	1	P1	tolerated(1)
1:167226328-167226328	A	3_prime_UTR_variant	MODIFIER	Uck2	ENSMUSG00000026558	Transcript	ENSMUST00000053686	protein_coding	1286	-	-	-	-	-1	1	P1	-
1:167377323-167377323	A	missense_variant	MODERATE	Mgst3	ENSMUSG00000026688	Transcript	ENSMUST00000028005	protein_coding	227	129	43	M/I	atG/atT	-1	1	P1	deleterious(0.01)
1:167634485-167634485	G	stop_gained	HIGH	Rxrg	ENSMUSG00000015843	Transcript	ENSMUST00000015987	protein_coding	1465	1097	366	S/*	tCa/tGa	1	1	P1	-
1:167639131-167639131	A	regulatory_region_variant	MODIFIER	-	-	RegulatoryFeature	ENSMUSR00000492379	open_chromatin_region	-	-	-	-	-	-	-	-	-
1:167639131-167639131	A	missense_variant	MODERATE	Rxrg	ENSMUSG00000015843	Transcript	ENSMUST00000015987	protein_coding	1618	1250	417	A/D	gCc/gAc	1	1	P1	deleterious(0)
1:169743802-169743803	-	frameshift_variant	HIGH	Rgs4	ENSMUSG00000038530	Transcript	ENSMUST00000027991	protein_coding	615	496	166	R/X	Cgc/gc	-1	1	P1	-
1:170682206-170682206	A	missense_variant	MODERATE	Olfml2b	ENSMUSG00000038463	Transcript	ENSMUST00000046792	protein_coding	2512	2122	708	L/M	Ctg/Atg	1	1	P1	tolerated(0.19)
1:170850690-170850690	T	regulatory_region_variant	MODIFIER	-	-	RegulatoryFeature	ENSMUSR00000017353	promoter_flanking_region	-	-	-	-	-	-	-	-	-
1:170850690-170850690	T	intron_variant	MODIFIER	Atf6	ENSMUSG00000026663	Transcript	ENSMUST00000027974	protein_coding	-	-	-	-	-	-1	1	P1	-
1:170908899-170908899	G	regulatory_region_variant	MODIFIER	-	-	RegulatoryFeature	ENSMUSR00000492831	promoter_flanking_region	-	-	-	-	-	-	-	-	-
1:170908899-170908899	G	splice_acceptor_variant	HIGH	Fcrlb	ENSMUSG00000070524	Transcript	ENSMUST00000094337	protein_coding	-	-	-	-	-	-1	1	P1	-
1:171051707-171051707	T	synonymous_variant	LOW	Fcgr3	ENSMUSG00000059498	Transcript	ENSMUST00000164044	protein_coding	815	765	255	S	tcC/tcA	-1	1	P2	-
1:171221637-171221637	T	regulatory_region_variant	MODIFIER	-	-	RegulatoryFeature	ENSMUSR00000304318	promoter	-	-	-	-	-	-	-	-	-
1:171221637-171221637	T	missense_variant,splice_region_variant	MODERATE	Tomm40l	ENSMUSG00000005674	Transcript	ENSMUST00000005817	protein_coding	393	118	40	V/I	Gta/Ata	-1	1	P1	tolerated(0.42)
1:171221637-171221637	T	downstream_gene_variant	MODIFIER	Nr1i3	ENSMUSG00000005677	Transcript	ENSMUST00000005820	protein_coding	-	-	-	-	-	1	1	P3	-
1:171221637-171221637	T	upstream_gene_variant	MODIFIER	Apoa2	ENSMUSG00000005681	Transcript	ENSMUST00000111321	protein_coding	-	-	-	-	-	1	2	P1	-
1:171360620-171360620	T	regulatory_region_variant	MODIFIER	-	-	RegulatoryFeature	ENSMUSR00000017491	promoter	-	-	-	-	-	-	-	-	-
1:171360620-171360620	T	downstream_gene_variant	MODIFIER	Pfdn2	ENSMUSG00000006412	Transcript	ENSMUST00000135941	protein_coding	-	-	-	-	-	1	1	P1	-
1:171360620-171360620	T	upstream_gene_variant	MODIFIER	Gm37097	ENSMUSG00000103727	Transcript	ENSMUST00000193676	processed_pseudogene	-	-	-	-	-	1	-	-	-
1:171360620-171360620	T	synonymous_variant	LOW	Klhdc9	ENSMUSG00000045259	Transcript	ENSMUST00000061878	protein_coding	179	42	14	T	acC/acA	-1	1	P1	-
1:171404210-171404210	A	intron_variant	MODIFIER	Arhgap30	ENSMUSG00000048865	Transcript	ENSMUST00000056449	protein_coding	-	-	-	-	-	1	1	P1	-
1:171404860-171404860	T	missense_variant	MODERATE	Arhgap30	ENSMUSG00000048865	Transcript	ENSMUST00000056449	protein_coding	1385	1072	358	P/S	Cct/Tct	1	1	P1	tolerated(0.25)
1:171407912-171407912	A	upstream_gene_variant	MODIFIER	Usf1	ENSMUSG00000026641	Transcript	ENSMUST00000161241	protein_coding	-	-	-	-	-	1	1	P1	-
1:171407912-171407912	A	missense_variant	MODERATE	Arhgap30	ENSMUSG00000048865	Transcript	ENSMUST00000056449	protein_coding	2166	1853	618	P/H	cCc/cAc	1	1	P1	tolerated_low_confidence(0.09)
1:171408919-171408919	A	missense_variant	MODERATE	Arhgap30	ENSMUSG00000048865	Transcript	ENSMUST00000056449	protein_coding	3173	2860	954	V/I	Gta/Ata	1	1	P1	tolerated_low_confidence(0.06)
1:171408919-171408919	A	upstream_gene_variant	MODIFIER	Usf1	ENSMUSG00000026641	Transcript	ENSMUST00000161241	protein_coding	-	-	-	-	-	1	1	P1	-
1:171409252-171409252	A	regulatory_region_variant	MODIFIER	-	-	RegulatoryFeature	ENSMUSR00000492943	CTCF_binding_site	-	-	-	-	-	-	-	-	-
1:171409252-171409252	A	missense_variant	MODERATE	Arhgap30	ENSMUSG00000048865	Transcript	ENSMUST00000056449	protein_coding	3506	3193	1065	L/I	Ctt/Att	1	1	P1	tolerated_low_confidence(0.36)
1:171409252-171409252	A	upstream_gene_variant	MODIFIER	Usf1	ENSMUSG00000026641	Transcript	ENSMUST00000161241	protein_coding	-	-	-	-	-	1	1	P1	-
1:171777304-171777304	A	missense_variant	MODERATE	Slamf1	ENSMUSG00000015316	Transcript	ENSMUST00000015460	protein_coding	741	641	214	A/E	gCa/gAa	1	1	P1	deleterious(0.01)
1:172071469-172071469	A	missense_variant	MODERATE	Ncstn	ENSMUSG00000003458	Transcript	ENSMUST00000003550	protein_coding	1207	1094	365	G/V	gGa/gTa	-1	1	P1	deleterious(0.01)
1:172129280-172129280	A	regulatory_region_variant	MODIFIER	-	-	RegulatoryFeature	ENSMUSR00000493054	CTCF_binding_site	-	-	-	-	-	-	-	-	-
1:172129280-172129280	A	regulatory_region_variant	MODIFIER	-	-	RegulatoryFeature	ENSMUSR00000493055	open_chromatin_region	-	-	-	-	-	-	-	-	-
1:172129280-172129280	A	synonymous_variant	LOW	Pex19	ENSMUSG00000003464	Transcript	ENSMUST00000075895	protein_coding	330	306	102	V	gtG/gtA	1	1	P1	-
1:172130597-172130597	T	intron_variant	MODIFIER	Pex19	ENSMUSG00000003464	Transcript	ENSMUST00000075895	protein_coding	-	-	-	-	-	1	1	P1	-
1:172172919-172172919	A	missense_variant	MODERATE	Dcaf8	ENSMUSG00000026554	Transcript	ENSMUST00000074144	protein_coding	1806	643	215	D/N	Gat/Aat	1	1	P1	deleterious(0.04)
1:172210513-172210513	A	intron_variant	MODIFIER	Casq1	ENSMUSG00000007122	Transcript	ENSMUST00000003554	protein_coding	-	-	-	-	-	-1	1	P1	-
1:172210513-172210513	A	upstream_gene_variant	MODIFIER	Gm17224	ENSMUSG00000092085	Transcript	ENSMUST00000171429	antisense	-	-	-	-	-	1	3	-	-
1:172210513-172210513	A	upstream_gene_variant	MODIFIER	Pea15a	ENSMUSG00000013698	Transcript	ENSMUST00000013842	protein_coding	-	-	-	-	-	-1	1	P1	-
1:172239753-172239753	C	missense_variant	MODERATE	Atp1a4	ENSMUSG00000007107	Transcript	ENSMUST00000111243	protein_coding	1897	1811	604	P/R	cCt/cGt	-1	5	P1	deleterious(0)
1:172239753-172239753	C	downstream_gene_variant	MODIFIER	Gm37950	ENSMUSG00000103617	Transcript	ENSMUST00000191616	antisense	-	-	-	-	-	1	3	-	-
1:172276176-172276176	G	missense_variant	MODERATE	Atp1a2	ENSMUSG00000007097	Transcript	ENSMUST00000085913	protein_coding	3059	2887	963	A/P	Gcc/Ccc	-1	1	P1	tolerated(0.08)
1:172276176-172276176	G	intron_variant,non_coding_transcript_variant	MODIFIER	Igsf8	ENSMUSG00000038034	Transcript	ENSMUST00000155363	retained_intron	-	-	-	-	-	1	1	-	-
1:172317708-172317708	A	regulatory_region_variant	MODIFIER	-	-	RegulatoryFeature	ENSMUSR00000493089	promoter_flanking_region	-	-	-	-	-	-	-	-	-
1:172317708-172317708	A	missense_variant	MODERATE	Igsf8	ENSMUSG00000038034	Transcript	ENSMUST00000039506	protein_coding	959	790	264	G/S	Ggc/Agc	1	1	P1	deleterious(0)
1:172317708-172317708	A	downstream_gene_variant	MODIFIER	Kcnj9	ENSMUSG00000038026	Transcript	ENSMUST00000062387	protein_coding	-	-	-	-	-	-1	1	P1	-
1:172369079-172369079	A	regulatory_region_variant	MODIFIER	-	-	RegulatoryFeature	ENSMUSR00000017731	promoter_flanking_region	-	-	-	-	-	-	-	-	-
1:172369079-172369079	A	regulatory_region_variant	MODIFIER	-	-	RegulatoryFeature	ENSMUSR00000304492	CTCF_binding_site	-	-	-	-	-	-	-	-	-
1:172369079-172369079	A	synonymous_variant	LOW	Kcnj10	ENSMUSG00000044708	Transcript	ENSMUST00000056136	protein_coding	401	159	53	K	aaG/aaA	1	1	P1	-
1:172377128-172377128	T	regulatory_region_variant	MODIFIER	-	-	RegulatoryFeature	ENSMUSR00000017732	promoter	-	-	-	-	-	-	-	-	-
1:172377128-172377128	T	missense_variant	MODERATE	Pigm	ENSMUSG00000050229	Transcript	ENSMUST00000052455	protein_coding	583	430	144	G/C	Ggc/Tgc	1	-	P1	deleterious(0)
1:172377128-172377128	T	downstream_gene_variant	MODIFIER	Kcnj10	ENSMUSG00000044708	Transcript	ENSMUST00000056136	protein_coding	-	-	-	-	-	1	1	P1	-
1:172698598-172698598	A	regulatory_region_variant	MODIFIER	-	-	RegulatoryFeature	ENSMUSR00000304546	promoter	-	-	-	-	-	-	-	-	-
1:172698598-172698598	A	synonymous_variant	LOW	Crp	ENSMUSG00000037942	Transcript	ENSMUST00000038495	protein_coding	331	249	83	L	ctC/ctA	1	2	P1	-
1:173332336-173332336	A	regulatory_region_variant	MODIFIER	-	-	RegulatoryFeature	ENSMUSR00000304570	promoter	-	-	-	-	-	-	-	-	-
1:173332336-173332336	A	downstream_gene_variant	MODIFIER	Cadm3	ENSMUSG00000005338	Transcript	ENSMUST00000111220	protein_coding	-	-	-	-	-	-1	1	P2	-
1:173332336-173332336	A	missense_variant	MODERATE	Ackr1	ENSMUSG00000037872	Transcript	ENSMUST00000038227	protein_coding	707	615	205	K/N	aaG/aaT	-1	1	P1	tolerated(0.22)
1:174369917-174369917	A	3_prime_UTR_variant	MODIFIER	Olfr417	ENSMUSG00000066672	Transcript	ENSMUST00000220394	protein_coding	1525	-	-	-	-	1	5	P1	-
1:174369917-174369917	A	upstream_gene_variant	MODIFIER	Olfr416-ps1	ENSMUSG00000102920	Transcript	ENSMUST00000192734	unprocessed_pseudogene	-	-	-	-	-	1	-	-	-
1:174391323-174391323	A	missense_variant	MODERATE	Olfr248	ENSMUSG00000059503	Transcript	ENSMUST00000075329	protein_coding	278	253	85	D/N	Gac/Aac	1	-	P1	tolerated(0.05)
1:174608628-174608628	T	stop_gained	HIGH	Fmn2	ENSMUSG00000028354	Transcript	ENSMUST00000030039	protein_coding	2385	2164	722	Q/*	Cag/Tag	1	1	P1	-
1:174837018-174837018	T	synonymous_variant	LOW	Grem2	ENSMUSG00000050069	Transcript	ENSMUST00000055294	protein_coding	512	264	88	R	cgC/cgA	-1	1	P1	-
1:175963897-175963897	T	synonymous_variant	LOW	Pld5	ENSMUSG00000055214	Transcript	ENSMUST00000065967	protein_coding	1966	1542	514	S	tcC/tcA	-1	1	P1	-
1:176756844-176756844	A	intron_variant,non_coding_transcript_variant	MODIFIER	Gm36992	ENSMUSG00000103435	Transcript	ENSMUST00000195463	antisense	-	-	-	-	-	1	3	-	-
1:176756844-176756844	A	upstream_gene_variant	MODIFIER	Gm38104	ENSMUSG00000104154	Transcript	ENSMUST00000195121	TEC	-	-	-	-	-	-1	-	-	-
1:176756844-176756844	A	missense_variant	MODERATE	Cep170	ENSMUSG00000057335	Transcript	ENSMUST00000195717	protein_coding	2180	1968	656	K/N	aaG/aaT	-1	5	P2	deleterious(0.05)
1:176946056-176946056	T	regulatory_region_variant	MODIFIER	-	-	RegulatoryFeature	ENSMUSR00000018160	promoter_flanking_region	-	-	-	-	-	-	-	-	-
1:176946056-176946056	T	intron_variant	MODIFIER	Sdccag8	ENSMUSG00000026504	Transcript	ENSMUST00000027785	protein_coding	-	-	-	-	-	1	1	P1	-
1:177011961-177011961	T	regulatory_region_variant	MODIFIER	-	-	RegulatoryFeature	ENSMUSR00000018183	enhancer	-	-	-	-	-	-	-	-	-
1:177011961-177011961	T	missense_variant	MODERATE	Sdccag8	ENSMUSG00000026504	Transcript	ENSMUST00000027785	protein_coding	2399	2070	690	Q/H	caG/caT	1	1	P1	deleterious(0)
1:178406045-178406045	G	regulatory_region_variant	MODIFIER	-	-	RegulatoryFeature	ENSMUSR00000018408	promoter	-	-	-	-	-	-	-	-	-
1:178406045-178406045	G	upstream_gene_variant	MODIFIER	Efcab2	ENSMUSG00000026495	Transcript	ENSMUST00000027775	protein_coding	-	-	-	-	-	1	1	P1	-
1:178883953-178883953	T	missense_variant	MODERATE	Kif26b	ENSMUSG00000026494	Transcript	ENSMUST00000161017	protein_coding	2575	2137	713	G/W	Ggg/Tgg	1	1	P2	deleterious(0)
1:179753323-179753323	A	missense_variant	MODERATE	Ahctf1	ENSMUSG00000026491	Transcript	ENSMUST00000027768	protein_coding	5648	5313	1771	E/D	gaG/gaT	-1	1	P1	tolerated(0.28)
1:180182130-180182130	A	regulatory_region_variant	MODIFIER	-	-	RegulatoryFeature	ENSMUSR00000494080	CTCF_binding_site	-	-	-	-	-	-	-	-	-
1:180182130-180182130	A	missense_variant	MODERATE	Coq8a	ENSMUSG00000026489	Transcript	ENSMUST00000027766	protein_coding	266	109	37	L/F	Ctc/Ttc	-1	1	P1	tolerated_low_confidence(0.33)
1:180333407-180333407	A	regulatory_region_variant	MODIFIER	-	-	RegulatoryFeature	ENSMUSR00000018730	promoter	-	-	-	-	-	-	-	-	-
1:180333407-180333407	A	upstream_gene_variant	MODIFIER	Gm5069	ENSMUSG00000055676	Transcript	ENSMUST00000050581	processed_transcript	-	-	-	-	-	-1	1	-	-
1:180333407-180333407	A	missense_variant	MODERATE	Itpkb	ENSMUSG00000038855	Transcript	ENSMUST00000070181	protein_coding	1591	1097	366	R/K	aGa/aAa	1	1	P1	tolerated_low_confidence(1)
1:180569029-180569029	T	regulatory_region_variant	MODIFIER	-	-	RegulatoryFeature	ENSMUSR00000018790	promoter	-	-	-	-	-	-	-	-	-
1:180569029-180569029	T	5_prime_UTR_variant	MODIFIER	Parp1	ENSMUSG00000026496	Transcript	ENSMUST00000027777	protein_coding	101	-	-	-	-	1	1	P1	-
1:180569030-180569030	T	regulatory_region_variant	MODIFIER	-	-	RegulatoryFeature	ENSMUSR00000018790	promoter	-	-	-	-	-	-	-	-	-
1:180569030-180569030	T	5_prime_UTR_variant	MODIFIER	Parp1	ENSMUSG00000026496	Transcript	ENSMUST00000027777	protein_coding	102	-	-	-	-	1	1	P1	-
1:182282575-182282575	A	regulatory_region_variant	MODIFIER	-	-	RegulatoryFeature	ENSMUSR00000019128	promoter	-	-	-	-	-	-	-	-	-
1:182282575-182282575	A	intron_variant	MODIFIER	Degs1	ENSMUSG00000038633	Transcript	ENSMUST00000035295	protein_coding	-	-	-	-	-	-1	1	P1	-
1:182598726-182598726	T	missense_variant	MODERATE	Capn8	ENSMUSG00000038599	Transcript	ENSMUST00000048941	protein_coding	674	625	209	G/C	Ggt/Tgt	1	1	P1	deleterious(0)
1:183088602-183088602	T	synonymous_variant	LOW	Disp1	ENSMUSG00000030768	Transcript	ENSMUST00000003035	protein_coding	2648	2253	751	Q	caG/caA	-1	1	P1	-
1:183369551-183369551	T	regulatory_region_variant	MODIFIER	-	-	RegulatoryFeature	ENSMUSR00000019361	promoter	-	-	-	-	-	-	-	-	-
1:183369551-183369551	T	upstream_gene_variant	MODIFIER	Gm37339	ENSMUSG00000103415	Transcript	ENSMUST00000194142	processed_pseudogene	-	-	-	-	-	1	-	-	-
1:183369551-183369551	T	5_prime_UTR_variant	MODIFIER	Mia3	ENSMUSG00000056050	Transcript	ENSMUST00000194543	protein_coding	3	-	-	-	-	-1	1	-	-
1:183382649-183382649	T	regulatory_region_variant	MODIFIER	-	-	RegulatoryFeature	ENSMUSR00000019365	open_chromatin_region	-	-	-	-	-	-	-	-	-
1:183382649-183382649	T	intergenic_variant	MODIFIER	-	-	-	-	-	-	-	-	-	-	-	-	-	-
1:183402609-183402609	A	intron_variant	MODIFIER	Taf1a	ENSMUSG00000072258	Transcript	ENSMUST00000097043	protein_coding	-	-	-	-	-	1	5	P1	-
1:183423745-183423745	T	downstream_gene_variant	MODIFIER	Gm37214	ENSMUSG00000104022	Transcript	ENSMUST00000192860	sense_intronic	-	-	-	-	-	1	1	-	-
1:183423745-183423745	T	missense_variant	MODERATE	Hhipl2	ENSMUSG00000053461	Transcript	ENSMUST00000065900	protein_coding	675	625	209	V/F	Gtc/Ttc	1	5	P1	deleterious(0.02)
1:183423977-183423977	C	missense_variant	MODERATE	Hhipl2	ENSMUSG00000053461	Transcript	ENSMUST00000065900	protein_coding	907	857	286	R/P	cGc/cCc	1	5	P1	tolerated(0.06)
1:183423977-183423977	C	downstream_gene_variant	MODIFIER	Gm37214	ENSMUSG00000104022	Transcript	ENSMUST00000192860	sense_intronic	-	-	-	-	-	1	1	-	-
1:183426725-183426725	T	downstream_gene_variant	MODIFIER	Gm37214	ENSMUSG00000104022	Transcript	ENSMUST00000192860	sense_intronic	-	-	-	-	-	1	1	-	-
1:183426725-183426725	T	stop_gained	HIGH	Hhipl2	ENSMUSG00000053461	Transcript	ENSMUST00000065900	protein_coding	1401	1351	451	E/*	Gaa/Taa	1	5	P1	-
1:184832730-184832730	A	intron_variant	MODIFIER	2019-03-02	ENSMUSG00000073481	Transcript	ENSMUST00000068725	protein_coding	-	-	-	-	-	-1	1	P1	-
1:185363048-185363048	A	regulatory_region_variant	MODIFIER	-	-	RegulatoryFeature	ENSMUSR00000019669	promoter	-	-	-	-	-	-	-	-	-
1:185363048-185363048	A	upstream_gene_variant	MODIFIER	4930532G15Rik	ENSMUSG00000097261	Transcript	ENSMUST00000195314	lincRNA	-	-	-	-	-	-1	-	-	-
1:185363048-185363048	A	5_prime_UTR_variant	MODIFIER	Eprs	ENSMUSG00000026615	Transcript	ENSMUST00000046514	protein_coding	5	-	-	-	-	1	1	P1	-
1:185363244-185363244	T	regulatory_region_variant	MODIFIER	-	-	RegulatoryFeature	ENSMUSR00000019669	promoter	-	-	-	-	-	-	-	-	-
1:185363244-185363244	T	splice_donor_variant	HIGH	Eprs	ENSMUSG00000026615	Transcript	ENSMUST00000046514	protein_coding	-	-	-	-	-	1	1	P1	-
1:185363244-185363244	T	upstream_gene_variant	MODIFIER	4930532G15Rik	ENSMUSG00000097261	Transcript	ENSMUST00000195314	lincRNA	-	-	-	-	-	-1	-	-	-
1:185455388-185455388	A	regulatory_region_variant	MODIFIER	-	-	RegulatoryFeature	ENSMUSR00000305681	promoter	-	-	-	-	-	-	-	-	-
1:185455388-185455388	A	missense_variant	MODERATE	Slc30a10	ENSMUSG00000026614	Transcript	ENSMUST00000061093	protein_coding	541	325	109	R/S	Cgc/Agc	1	1	P1	tolerated(0.1)
1:185455388-185455388	A	non_coding_transcript_exon_variant	MODIFIER	Gm2061	ENSMUSG00000097615	Transcript	ENSMUST00000180623	lincRNA	181	-	-	-	-	-1	1	-	-
1:185455389-185455389	C	regulatory_region_variant	MODIFIER	-	-	RegulatoryFeature	ENSMUSR00000305681	promoter	-	-	-	-	-	-	-	-	-
1:185455389-185455389	C	missense_variant	MODERATE	Slc30a10	ENSMUSG00000026614	Transcript	ENSMUST00000061093	protein_coding	542	326	109	R/P	cGc/cCc	1	1	P1	tolerated(0.18)
1:185455389-185455389	C	non_coding_transcript_exon_variant	MODIFIER	Gm2061	ENSMUSG00000097615	Transcript	ENSMUST00000180623	lincRNA	180	-	-	-	-	-1	1	-	-
1:186968230-186968230	T	upstream_gene_variant	MODIFIER	Gm37912	ENSMUSG00000104312	Transcript	ENSMUST00000191895	antisense	-	-	-	-	-	-1	-	-	-
1:186968230-186968230	T	stop_gained	HIGH	D1Pas1	ENSMUSG00000039224	Transcript	ENSMUST00000045108	protein_coding	815	355	119	E/*	Gag/Tag	1	-	P1	-
1:188263269-188263269	T	missense_variant	MODERATE	Ush2a	ENSMUSG00000026609	Transcript	ENSMUST00000060479	protein_coding	236	236	79	T/M	aCg/aTg	1	1	P1	tolerated(0.14)
1:188549984-188549984	T	regulatory_region_variant	MODIFIER	-	-	RegulatoryFeature	ENSMUSR00000495552	promoter_flanking_region	-	-	-	-	-	-	-	-	-
1:188549984-188549984	T	missense_variant	MODERATE	Ush2a	ENSMUSG00000026609	Transcript	ENSMUST00000060479	protein_coding	5695	5695	1899	V/F	Gtt/Ttt	1	1	P1	deleterious(0)
1:189290049-189290049	G	intron_variant	MODIFIER	Kcnk2	ENSMUSG00000037624	Transcript	ENSMUST00000193319	protein_coding	-	-	-	-	-	-1	1	P4	-
1:190160863-190160863	T	missense_variant	MODERATE	Prox1	ENSMUSG00000010175	Transcript	ENSMUST00000175916	protein_coding	1898	1384	462	Q/K	Cag/Aag	-1	1	P1	tolerated(0.28)
1:190607684-190607684	T	downstream_gene_variant	MODIFIER	Gm30932	ENSMUSG00000103963	Transcript	ENSMUST00000191893	lincRNA	-	-	-	-	-	1	3	-	-
1:191062894-191062894	T	regulatory_region_variant	MODIFIER	-	-	RegulatoryFeature	ENSMUSR00000020337	promoter	-	-	-	-	-	-	-	-	-
1:191062894-191062894	T	5_prime_UTR_variant	MODIFIER	Tatdn3	ENSMUSG00000026632	Transcript	ENSMUST00000110893	protein_coding	39	-	-	-	-	-1	1	P2	-
1:191062894-191062894	T	upstream_gene_variant	MODIFIER	Nsl1	ENSMUSG00000062510	Transcript	ENSMUST00000078259	protein_coding	-	-	-	-	-	1	1	P1	-
1:191063157-191063157	T	regulatory_region_variant	MODIFIER	-	-	RegulatoryFeature	ENSMUSR00000020337	promoter	-	-	-	-	-	-	-	-	-
1:191063157-191063157	T	upstream_gene_variant	MODIFIER	Tatdn3	ENSMUSG00000026632	Transcript	ENSMUST00000110893	protein_coding	-	-	-	-	-	-1	1	P2	-
1:191063157-191063157	T	missense_variant	MODERATE	Nsl1	ENSMUSG00000062510	Transcript	ENSMUST00000078259	protein_coding	127	119	40	C/F	tGc/tTc	1	1	P1	deleterious(0)
1:191575963-191575963	C	regulatory_region_variant	MODIFIER	-	-	RegulatoryFeature	ENSMUSR00000306222	promoter	-	-	-	-	-	-	-	-	-
1:191575963-191575963	C	upstream_gene_variant	MODIFIER	Dtl	ENSMUSG00000037474	Transcript	ENSMUST00000027933	protein_coding	-	-	-	-	-	-1	1	P1	-
1:191575963-191575963	C	intron_variant	MODIFIER	Ints7	ENSMUSG00000037461	Transcript	ENSMUST00000045450	protein_coding	-	-	-	-	-	1	1	P1	-
1:191985113-191985113	A	downstream_gene_variant	MODIFIER	Gm26670	ENSMUSG00000097416	Transcript	ENSMUST00000180429	antisense	-	-	-	-	-	-1	-	-	-
1:191985113-191985113	A	intron_variant	MODIFIER	Rd3	ENSMUSG00000049353	Transcript	ENSMUST00000180463	protein_coding	-	-	-	-	-	1	1	P1	-
1:193117564-193117564	A	synonymous_variant	LOW	Diexf	ENSMUSG00000016181	Transcript	ENSMUST00000085555	protein_coding	1580	1458	486	S	tcC/tcT	-1	1	P1	-
1:193174593-193174593	T	regulatory_region_variant	MODIFIER	-	-	RegulatoryFeature	ENSMUSR00000020767	promoter	-	-	-	-	-	-	-	-	-
1:193174593-193174593	T	downstream_gene_variant	MODIFIER	Traf3ip3	ENSMUSG00000037318	Transcript	ENSMUST00000043550	protein_coding	-	-	-	-	-	-1	1	P2	-
1:193174593-193174593	T	downstream_gene_variant	MODIFIER	Irf6	ENSMUSG00000026638	Transcript	ENSMUST00000076521	protein_coding	-	-	-	-	-	1	1	P1	-
1:193174593-193174593	T	missense_variant	MODERATE	A130010J15Rik	ENSMUSG00000079144	Transcript	ENSMUST00000160822	protein_coding	554	252	84	E/D	gaG/gaT	1	2	P1	tolerated(0.31)
1:193197833-193197833	T	regulatory_region_variant	MODIFIER	-	-	RegulatoryFeature	ENSMUSR00000496264	enhancer	-	-	-	-	-	-	-	-	-
1:193197833-193197833	T	missense_variant	MODERATE	Traf3ip3	ENSMUSG00000037318	Transcript	ENSMUST00000043550	protein_coding	604	187	63	L/I	Cta/Ata	-1	1	P2	deleterious(0.03)
10:3540443-3540443	C	missense_variant	MODERATE	Iyd	ENSMUSG00000019762	Transcript	ENSMUST00000019896	protein_coding	204	148	50	D/H	Gac/Cac	1	1	P1	tolerated(0.61)
10:3963459-3963459	A	synonymous_variant	LOW	Plekhg1	ENSMUSG00000040624	Transcript	ENSMUST00000120274	protein_coding	3525	3180	1060	P	ccC/ccA	1	5	P1	-
10:4354687-4354687	A	missense_variant	MODERATE	Akap12	ENSMUSG00000038587	Transcript	ENSMUST00000045730	protein_coding	1950	1811	604	T/K	aCa/aAa	1	1	P2	deleterious(0)
10:4357595-4357595	A	regulatory_region_variant	MODIFIER	-	-	RegulatoryFeature	ENSMUSR00000021277	open_chromatin_region	-	-	-	-	-	-	-	-	-
10:4357595-4357595	A	synonymous_variant	LOW	Akap12	ENSMUSG00000038587	Transcript	ENSMUST00000045730	protein_coding	4858	4719	1573	A	gcC/gcA	1	1	P2	-
10:4543662-4543662	T	intron_variant	MODIFIER	Ccdc170	ENSMUSG00000019767	Transcript	ENSMUST00000019901	protein_coding	-	-	-	-	-	1	5	P2	-
10:5036284-5036284	G	non_coding_transcript_exon_variant	MODIFIER	Gm25694	ENSMUSG00000093189	Transcript	ENSMUST00000175448	ribozyme	173	-	-	-	-	-1	-	-	-
10:5036284-5036284	G	intron_variant	MODIFIER	Syne1	ENSMUSG00000096054	Transcript	ENSMUST00000215295	protein_coding	-	-	-	-	-	-1	5	P1	-
10:7211730-7211730	A	regulatory_region_variant	MODIFIER	-	-	RegulatoryFeature	ENSMUSR00000021572	promoter	-	-	-	-	-	-	-	-	-
10:7211730-7211730	A	5_prime_UTR_variant	MODIFIER	Cnksr3	ENSMUSG00000015202	Transcript	ENSMUST00000015346	protein_coding	508	-	-	-	-	-1	1	P1	-
10:7598745-7598745	T	missense_variant	MODERATE	Lrp11	ENSMUSG00000019796	Transcript	ENSMUST00000019931	protein_coding	997	762	254	K/N	aaG/aaT	1	1	P2	deleterious(0.03)
10:7663141-7663141	T	regulatory_region_variant	MODIFIER	-	-	RegulatoryFeature	ENSMUSR00000306936	promoter	-	-	-	-	-	-	-	-	-
10:7663141-7663141	T	upstream_gene_variant	MODIFIER	Nup43	ENSMUSG00000040034	Transcript	ENSMUST00000040135	protein_coding	-	-	-	-	-	1	1	P1	-
10:7663141-7663141	T	missense_variant	MODERATE	Pcmt1	ENSMUSG00000019795	Transcript	ENSMUST00000162606	protein_coding	468	163	55	V/M	Gtg/Atg	-1	1	A2	deleterious(0.02)
10:7920199-7920199	A	missense_variant	MODERATE	Tab2	ENSMUSG00000015755	Transcript	ENSMUST00000146444	protein_coding	1034	518	173	R/M	aGg/aTg	-1	5	P1	deleterious(0)
10:10349538-10349538	T	missense_variant	MODERATE	Adgb	ENSMUSG00000050994	Transcript	ENSMUST00000179956	protein_coding	4283	4283	1428	T/N	aCc/aAc	-1	5	P5	tolerated(0.1)
10:10615206-10615206	A	non_coding_transcript_exon_variant	MODIFIER	Gm5177	ENSMUSG00000098065	Transcript	ENSMUST00000183337	processed_transcript	2678	-	-	-	-	1	1	-	-
10:10689245-10689245	C	regulatory_region_variant	MODIFIER	-	-	RegulatoryFeature	ENSMUSR00000307182	promoter_flanking_region	-	-	-	-	-	-	-	-	-
10:10689245-10689245	C	missense_variant	MODERATE	Grm1	ENSMUSG00000019828	Transcript	ENSMUST00000044306	protein_coding	3744	3318	1106	D/E	gaC/gaG	-1	1	-	tolerated_low_confidence(1)
10:10746655-10746655	T	synonymous_variant	LOW	Grm1	ENSMUSG00000019828	Transcript	ENSMUST00000044306	protein_coding	1749	1323	441	A	gcC/gcA	-1	1	-	-
10:10746655-10746655	T	upstream_gene_variant	MODIFIER	4930567K20Rik	ENSMUSG00000112730	Transcript	ENSMUST00000220108	antisense	-	-	-	-	-	1	5	-	-
10:14705530-14705530	A	regulatory_region_variant	MODIFIER	-	-	RegulatoryFeature	ENSMUSR00000022482	promoter	-	-	-	-	-	-	-	-	-
10:14705530-14705530	A	regulatory_region_variant	MODIFIER	-	-	RegulatoryFeature	ENSMUSR00000497900	CTCF_binding_site	-	-	-	-	-	-	-	-	-
10:14705530-14705530	A	5_prime_UTR_variant	MODIFIER	Vta1	ENSMUSG00000019868	Transcript	ENSMUST00000154132	protein_coding	31	-	-	-	-	-1	1	P2	-
10:14705530-14705530	A	upstream_gene_variant	MODIFIER	Nmbr	ENSMUSG00000019865	Transcript	ENSMUST00000188021	processed_transcript	-	-	-	-	-	1	1	-	-
10:16951784-16951784	A	non_coding_transcript_exon_variant	MODIFIER	Gm20125	ENSMUSG00000101969	Transcript	ENSMUST00000185722	lincRNA	2711	-	-	-	-	-1	1	-	-
10:18056141-18056141	T	regulatory_region_variant	MODIFIER	-	-	RegulatoryFeature	ENSMUSR00000022739	promoter	-	-	-	-	-	-	-	-	-
10:18056141-18056141	T	intron_variant	MODIFIER	Reps1	ENSMUSG00000019854	Transcript	ENSMUST00000126390	protein_coding	-	-	-	-	-	1	1	P1	-
10:18597553-18597553	G	intron_variant	MODIFIER	Arfgef3	ENSMUSG00000019852	Transcript	ENSMUST00000215836	protein_coding	-	-	-	-	-	-1	1	P2	-
10:18597833-18597833	A	intron_variant	MODIFIER	Arfgef3	ENSMUSG00000019852	Transcript	ENSMUST00000215836	protein_coding	-	-	-	-	-	-1	1	P2	-
10:18630224-18630224	C	intron_variant	MODIFIER	Arfgef3	ENSMUSG00000019852	Transcript	ENSMUST00000215836	protein_coding	-	-	-	-	-	-1	1	P2	-
10:18634853-18634853	A	missense_variant	MODERATE	Arfgef3	ENSMUSG00000019852	Transcript	ENSMUST00000215836	protein_coding	2683	2359	787	H/Y	Cat/Tat	-1	1	P2	tolerated(0.18)
10:18801990-18801990	A	intron_variant,non_coding_transcript_variant	MODIFIER	Gm32926	ENSMUSG00000111474	Transcript	ENSMUST00000215162	antisense	-	-	-	-	-	1	1	-	-
10:18801990-18801990	A	non_coding_transcript_exon_variant	MODIFIER	4930444F02Rik	ENSMUSG00000110737	Transcript	ENSMUST00000215429	lincRNA	1687	-	-	-	-	-1	1	-	-
10:18853677-18853677	T	regulatory_region_variant	MODIFIER	-	-	RegulatoryFeature	ENSMUSR00000498230	promoter_flanking_region	-	-	-	-	-	-	-	-	-
10:18853677-18853677	T	missense_variant,splice_region_variant	MODERATE	Perp	ENSMUSG00000019851	Transcript	ENSMUST00000019998	protein_coding	528	355	119	A/S	Gcc/Tcc	1	1	P1	deleterious(0.02)
10:19759158-19759158	A	missense_variant	MODERATE	Il20ra	ENSMUSG00000020007	Transcript	ENSMUST00000020185	protein_coding	1210	1146	382	D/E	gaC/gaA	1	1	P1	tolerated(0.9)
10:19851032-19851032	G	regulatory_region_variant	MODIFIER	-	-	RegulatoryFeature	ENSMUSR00000498376	open_chromatin_region	-	-	-	-	-	-	-	-	-
10:19851032-19851032	G	5_prime_UTR_variant	MODIFIER	Slc35d3	ENSMUSG00000050473	Transcript	ENSMUST00000059805	protein_coding	428	-	-	-	-	-1	1	P1	-
10:19851032-19851032	G	downstream_gene_variant	MODIFIER	Pex7	ENSMUSG00000020003	Transcript	ENSMUST00000020182	protein_coding	-	-	-	-	-	-1	1	P1	-
10:20141491-20141491	T	regulatory_region_variant	MODIFIER	-	-	RegulatoryFeature	ENSMUSR00000498438	promoter_flanking_region	-	-	-	-	-	-	-	-	-
10:20141491-20141491	T	intron_variant	MODIFIER	Map3k5	ENSMUSG00000071369	Transcript	ENSMUST00000095806	protein_coding	-	-	-	-	-	1	1	P2	-
10:20269452-20269452	T	missense_variant	MODERATE	Map7	ENSMUSG00000019996	Transcript	ENSMUST00000116259	protein_coding	1393	1363	455	G/C	Ggt/Tgt	1	1	P2	tolerated(0.07)
10:20269452-20269452	T	intron_variant,non_coding_transcript_variant	MODIFIER	Gm48249	ENSMUSG00000111447	Transcript	ENSMUST00000213372	antisense	-	-	-	-	-	-1	3	-	-
10:21410569-21410569	T	non_coding_transcript_exon_variant	MODIFIER	Fkbp1a-ps2	ENSMUSG00000112405	Transcript	ENSMUST00000219474	processed_pseudogene	5	-	-	-	-	-1	-	-	-
10:21593514-21593514	C	missense_variant	MODERATE	1700020N01Rik	ENSMUSG00000050844	Transcript	ENSMUST00000057341	protein_coding	273	126	42	M/I	atG/atC	1	1	P1	tolerated(0.06)
10:22283566-22283566	T	upstream_gene_variant	MODIFIER	Gm26528	ENSMUSG00000097586	Transcript	ENSMUST00000181965	processed_pseudogene	-	-	-	-	-	-1	-	-	-
10:22283566-22283566	T	splice_region_variant,intron_variant	LOW	H60b	ENSMUSG00000075297	Transcript	ENSMUST00000131558	protein_coding	-	-	-	-	-	1	5	P1	-
10:22283566-22283566	T	intron_variant	MODIFIER	Raet1e	ENSMUSG00000053219	Transcript	ENSMUST00000178026	protein_coding	-	-	-	-	-	1	1	P1	-
10:22283566-22283566	T	intron_variant,non_coding_transcript_variant	MODIFIER	Gm26740	ENSMUSG00000097705	Transcript	ENSMUST00000181532	antisense	-	-	-	-	-	-1	1	-	-
10:22312654-22312654	T	non_coding_transcript_exon_variant	MODIFIER	C920009B18Rik	ENSMUSG00000097352	Transcript	ENSMUST00000181223	processed_transcript	4245	-	-	-	-	1	1	-	-
10:22312654-22312654	T	intron_variant	MODIFIER	Raet1e	ENSMUSG00000053219	Transcript	ENSMUST00000178026	protein_coding	-	-	-	-	-	1	1	P1	-
10:25441905-25441905	C	missense_variant	MODERATE	Epb41l2	ENSMUSG00000019978	Transcript	ENSMUST00000053748	protein_coding	517	319	107	E/Q	Gaa/Caa	1	1	P2	tolerated(0.06)
10:25535970-25535970	C	regulatory_region_variant	MODIFIER	-	-	RegulatoryFeature	ENSMUSR00000024164	promoter	-	-	-	-	-	-	-	-	-
10:25535970-25535970	C	upstream_gene_variant	MODIFIER	Gm29571	ENSMUSG00000101537	Transcript	ENSMUST00000191547	antisense	-	-	-	-	-	1	1	-	-
10:25535970-25535970	C	missense_variant	MODERATE	Smlr1	ENSMUSG00000096546	Transcript	ENSMUST00000179685	protein_coding	298	118	40	L/V	Ctg/Gtg	-1	1	P1	deleterious(0)
10:27190636-27190636	T	missense_variant	MODERATE	Lama2	ENSMUSG00000019899	Transcript	ENSMUST00000092639	protein_coding	3295	3248	1083	G/D	gGt/gAt	-1	5	P1	deleterious(0)
10:28782378-28782378	A	missense_variant	MODERATE	Themis	ENSMUSG00000049109	Transcript	ENSMUST00000056097	protein_coding	1700	1400	467	S/Y	tCc/tAc	1	1	P2	deleterious(0)
10:29197365-29197365	A	upstream_gene_variant	MODIFIER	Gm49353	ENSMUSG00000110723	Transcript	ENSMUST00000217011	protein_coding	-	-	-	-	-	1	3	P1	-
10:29197365-29197365	A	synonymous_variant	LOW	Soga3	ENSMUSG00000038916	Transcript	ENSMUST00000092629	protein_coding	3344	2652	884	Q	caG/caA	1	5	P1	-
10:30600749-30600749	G	regulatory_region_variant	MODIFIER	-	-	RegulatoryFeature	ENSMUSR00000024552	promoter	-	-	-	-	-	-	-	-	-
10:30600749-30600749	G	5_prime_UTR_variant	MODIFIER	Trmt11	ENSMUSG00000019792	Transcript	ENSMUST00000019927	protein_coding	1	-	-	-	-	-1	1	P1	-
10:30600749-30600749	G	downstream_gene_variant	MODIFIER	Gm20300	ENSMUSG00000111080	Transcript	ENSMUST00000214634	lincRNA	-	-	-	-	-	-1	-	-	-
10:30834511-30834511	A	intron_variant	MODIFIER	Hey2	ENSMUSG00000019789	Transcript	ENSMUST00000019924	protein_coding	-	-	-	-	-	-1	1	P1	-
10:33437674-33437674	T	upstream_gene_variant	MODIFIER	Gm47844	ENSMUSG00000111958	Transcript	ENSMUST00000219520	processed_pseudogene	-	-	-	-	-	-1	-	-	-
10:33437674-33437674	T	intron_variant	MODIFIER	Trdn	ENSMUSG00000019787	Transcript	ENSMUST00000095762	protein_coding	-	-	-	-	-	1	5	P2	-
10:33622778-33622778	T	regulatory_region_variant	MODIFIER	-	-	RegulatoryFeature	ENSMUSR00000308721	promoter	-	-	-	-	-	-	-	-	-
10:33622778-33622778	T	upstream_gene_variant	MODIFIER	Gm47911	ENSMUSG00000112369	Transcript	ENSMUST00000217704	TEC	-	-	-	-	-	-1	-	-	-
10:33622778-33622778	T	missense_variant	MODERATE	Clvs2	ENSMUSG00000019785	Transcript	ENSMUST00000019920	protein_coding	915	155	52	A/D	gCt/gAt	-1	1	P1	tolerated(0.64)
10:33622778-33622778	T	upstream_gene_variant	MODIFIER	Gm15939	ENSMUSG00000090087	Transcript	ENSMUST00000160756	antisense	-	-	-	-	-	1	5	-	-
10:39149546-39149546	A	downstream_gene_variant	MODIFIER	Ccn6	ENSMUSG00000062074	Transcript	ENSMUST00000076713	protein_coding	-	-	-	-	-	-1	5	P1	-
10:39149546-39149546	A	missense_variant	MODERATE	Tube1	ENSMUSG00000019845	Transcript	ENSMUST00000019991	protein_coding	1417	1357	453	E/K	Gag/Aag	1	1	P1	tolerated(0.08)
10:39563825-39563825	T	regulatory_region_variant	MODIFIER	-	-	RegulatoryFeature	ENSMUSR00000308996	promoter_flanking_region	-	-	-	-	-	-	-	-	-
10:39563825-39563825	T	intron_variant,non_coding_transcript_variant	MODIFIER	Gm16365	ENSMUSG00000086915	Transcript	ENSMUST00000122987	antisense	-	-	-	-	-	-1	1	-	-
10:39563825-39563825	T	missense_variant	MODERATE	Fyn	ENSMUSG00000019843	Transcript	ENSMUST00000099967	protein_coding	1981	1467	489	Q/H	caG/caT	1	1	A1	tolerated(0.17)
10:39622563-39622563	C	non_coding_transcript_exon_variant	MODIFIER	E130307A14Rik	ENSMUSG00000087177	Transcript	ENSMUST00000151921	antisense	511	-	-	-	-	-1	1	-	-
10:39622563-39622563	C	intron_variant	MODIFIER	Traf3ip2	ENSMUSG00000019842	Transcript	ENSMUST00000019987	protein_coding	-	-	-	-	-	1	1	P1	-
10:41303067-41303067	T	regulatory_region_variant	MODIFIER	-	-	RegulatoryFeature	ENSMUSR00000025545	promoter	-	-	-	-	-	-	-	-	-
10:41303067-41303067	T	5_prime_UTR_variant	MODIFIER	Fig4	ENSMUSG00000038417	Transcript	ENSMUST00000043814	protein_coding	194	-	-	-	-	-1	1	P1	-
10:41303067-41303067	T	upstream_gene_variant	MODIFIER	Ak9	ENSMUSG00000091415	Transcript	ENSMUST00000173494	protein_coding	-	-	-	-	-	1	5	P1	-
10:41379084-41379084	T	intron_variant	MODIFIER	Ak9	ENSMUSG00000091415	Transcript	ENSMUST00000173494	protein_coding	-	-	-	-	-	1	5	P1	-
10:41379084-41379084	T	non_coding_transcript_exon_variant	MODIFIER	Gm18986	ENSMUSG00000111601	Transcript	ENSMUST00000216029	processed_pseudogene	1798	-	-	-	-	-1	-	-	-
10:41478257-41478257	C	regulatory_region_variant	MODIFIER	-	-	RegulatoryFeature	ENSMUSR00000025576	promoter	-	-	-	-	-	-	-	-	-
10:41478257-41478257	C	missense_variant	MODERATE	Mical1	ENSMUSG00000019823	Transcript	ENSMUST00000019967	protein_coding	475	201	67	L/F	ttG/ttC	1	1	P2	deleterious(0)
10:42197241-42197241	A	missense_variant	MODERATE	Foxo3	ENSMUSG00000048756	Transcript	ENSMUST00000105502	protein_coding	1618	1279	427	G/C	Ggc/Tgc	-1	1	P1	deleterious(0.03)
10:43579146-43579146	T	regulatory_region_variant	MODIFIER	-	-	RegulatoryFeature	ENSMUSR00000026051	promoter	-	-	-	-	-	-	-	-	-
10:43579146-43579146	T	upstream_gene_variant	MODIFIER	Cd24a	ENSMUSG00000047139	Transcript	ENSMUST00000058714	protein_coding	-	-	-	-	-	1	1	P2	-
10:44294507-44294507	T	intron_variant	MODIFIER	Atg5	ENSMUSG00000038160	Transcript	ENSMUST00000039286	protein_coding	-	-	-	-	-	1	1	P1	-
10:44440276-44440276	T	intron_variant	MODIFIER	Prdm1	ENSMUSG00000038151	Transcript	ENSMUST00000105490	protein_coding	-	-	-	-	-	-1	1	P2	-
10:44852600-44852600	T	non_coding_transcript_exon_variant	MODIFIER	Gm47398	ENSMUSG00000111868	Transcript	ENSMUST00000214570	lincRNA	1555	-	-	-	-	-1	5	-	-
10:44852600-44852600	T	upstream_gene_variant	MODIFIER	Gm6983	ENSMUSG00000111671	Transcript	ENSMUST00000214912	processed_pseudogene	-	-	-	-	-	1	-	-	-
10:49094630-49094630	C	non_coding_transcript_exon_variant	MODIFIER	C130030K03Rik	ENSMUSG00000111374	Transcript	ENSMUST00000214664	processed_pseudogene	100	-	-	-	-	-1	-	-	-
10:49094630-49094630	C	downstream_gene_variant	MODIFIER	Grik2	ENSMUSG00000056073	Transcript	ENSMUST00000218823	protein_coding	-	-	-	-	-	-1	1	P1	-
10:50908689-50908689	A	intron_variant	MODIFIER	Sim1	ENSMUSG00000019913	Transcript	ENSMUST00000020071	protein_coding	-	-	-	-	-	1	1	P1	-
10:50909916-50909916	A	intron_variant	MODIFIER	Sim1	ENSMUSG00000019913	Transcript	ENSMUST00000020071	protein_coding	-	-	-	-	-	1	1	P1	-
10:52022627-52022627	A	regulatory_region_variant	MODIFIER	-	-	RegulatoryFeature	ENSMUSR00000026647	open_chromatin_region	-	-	-	-	-	-	-	-	-
10:52022627-52022627	A	5_prime_UTR_variant	MODIFIER	Vgll2	ENSMUSG00000049641	Transcript	ENSMUST00000163017	protein_coding	126	-	-	-	-	1	1	P3	-
10:52417694-52417694	T	regulatory_region_variant	MODIFIER	-	-	RegulatoryFeature	ENSMUSR00000026704	promoter	-	-	-	-	-	-	-	-	-
10:52417694-52417694	T	5_prime_UTR_variant	MODIFIER	Nus1	ENSMUSG00000023068	Transcript	ENSMUST00000023830	protein_coding	148	-	-	-	-	1	1	P1	-
10:58628552-58628552	A	missense_variant	MODERATE	Edar	ENSMUSG00000003227	Transcript	ENSMUST00000003312	protein_coding	481	264	88	R/S	agG/agT	-1	1	P1	deleterious(0)
10:59223073-59223073	T	regulatory_region_variant	MODIFIER	-	-	RegulatoryFeature	ENSMUSR00000027214	promoter	-	-	-	-	-	-	-	-	-
10:59223073-59223073	T	upstream_gene_variant	MODIFIER	2019-09-10	ENSMUSG00000019917	Transcript	ENSMUST00000165971	protein_coding	-	-	-	-	-	-1	1	P2	-
10:59223073-59223073	T	missense_variant	MODERATE	Sowahc	ENSMUSG00000098188	Transcript	ENSMUST00000182161	protein_coding	1121	1030	344	V/L	Gtg/Ttg	1	-	P1	tolerated(0.06)
10:59403917-59403917	A	regulatory_region_variant	MODIFIER	-	-	RegulatoryFeature	ENSMUSR00000310181	promoter	-	-	-	-	-	-	-	-	-
10:59403917-59403917	A	stop_gained	HIGH	Pla2g12b	ENSMUSG00000009646	Transcript	ENSMUST00000009790	protein_coding	258	147	49	Y/*	taC/taA	1	1	P1	-
10:59879792-59879792	T	regulatory_region_variant	MODIFIER	-	-	RegulatoryFeature	ENSMUSR00000027383	promoter	-	-	-	-	-	-	-	-	-
10:59879792-59879792	T	missense_variant	MODERATE	Dnajb12	ENSMUSG00000020109	Transcript	ENSMUST00000146590	protein_coding	218	115	39	P/S	Ccg/Tcg	1	1	P2	deleterious(0.04)
10:60299920-60299920	A	downstream_gene_variant	MODIFIER	Cdh23	ENSMUSG00000012819	Transcript	ENSMUST00000105464	protein_coding	-	-	-	-	-	-1	5	P2	-
10:60299920-60299920	A	missense_variant	MODERATE	Psap	ENSMUSG00000004207	Transcript	ENSMUST00000179238	protein_coding	1268	1153	385	G/S	Ggt/Agt	1	5	P3	tolerated(1)
10:60312499-60312499	A	intron_variant	MODIFIER	Cdh23	ENSMUSG00000012819	Transcript	ENSMUST00000105464	protein_coding	-	-	-	-	-	-1	5	P2	-
10:60466223-60466223	A	intron_variant	MODIFIER	Cdh23	ENSMUSG00000012819	Transcript	ENSMUST00000105464	protein_coding	-	-	-	-	-	-1	5	P2	-
10:60774372-60774372	T	synonymous_variant	LOW	Unc5b	ENSMUSG00000020099	Transcript	ENSMUST00000077925	protein_coding	2081	1665	555	R	agG/agA	-1	1	P2	-
10:61355899-61355899	A	regulatory_region_variant	MODIFIER	-	-	RegulatoryFeature	ENSMUSR00000310486	CTCF_binding_site	-	-	-	-	-	-	-	-	-
10:61355899-61355899	A	missense_variant	MODERATE	Pald1	ENSMUSG00000020092	Transcript	ENSMUST00000020289	protein_coding	377	109	37	G/C	Ggc/Tgc	-1	1	P1	tolerated_low_confidence(0.09)
10:61355899-61355899	A	upstream_gene_variant	MODIFIER	Gm48077	ENSMUSG00000112256	Transcript	ENSMUST00000219025	TEC	-	-	-	-	-	1	-	-	-
10:61680179-61680179	A	regulatory_region_variant	MODIFIER	-	-	RegulatoryFeature	ENSMUSR00000027754	promoter	-	-	-	-	-	-	-	-	-
10:61680179-61680179	A	non_coding_transcript_exon_variant	MODIFIER	1700022H01Rik	ENSMUSG00000112581	Transcript	ENSMUST00000219142	bidirectional_promoter_lncRNA	77	-	-	-	-	-1	1	-	-
10:61680179-61680179	A	upstream_gene_variant	MODIFIER	Sar1a	ENSMUSG00000020088	Transcript	ENSMUST00000020285	protein_coding	-	-	-	-	-	1	1	P1	-
10:61698410-61698410	T	missense_variant	MODERATE	Tysnd1	ENSMUSG00000020087	Transcript	ENSMUST00000020284	protein_coding	1342	1285	429	A/S	Gct/Tct	1	1	P1	tolerated(0.07)
10:61856777-61856777	A	splice_region_variant,intron_variant	LOW	Col13a1	ENSMUSG00000058806	Transcript	ENSMUST00000105454	protein_coding	-	-	-	-	-	-1	1	P2	-
10:61870247-61870247	A	stop_gained,splice_region_variant	HIGH	Col13a1	ENSMUSG00000058806	Transcript	ENSMUST00000105454	protein_coding	1595	1123	375	G/*	Gga/Tga	-1	1	P2	-
10:62265193-62265193	T	missense_variant	MODERATE	Tacr2	ENSMUSG00000020081	Transcript	ENSMUST00000020278	protein_coding	1461	1081	361	G/W	Ggg/Tgg	1	1	P1	deleterious(0.05)
10:62265193-62265193	T	downstream_gene_variant	MODIFIER	Hk1	ENSMUSG00000037012	Transcript	ENSMUST00000116238	protein_coding	-	-	-	-	-	-1	1	P4	-
10:62398910-62398910	T	synonymous_variant	LOW	Hkdc1	ENSMUSG00000020080	Transcript	ENSMUST00000020277	protein_coding	1721	1590	530	A	gcC/gcA	-1	1	P1	-
10:62602118-62602118	A	regulatory_region_variant	MODIFIER	-	-	RegulatoryFeature	ENSMUSR00000027905	promoter	-	-	-	-	-	-	-	-	-
10:62602118-62602118	A	intron_variant	MODIFIER	Ddx21	ENSMUSG00000020075	Transcript	ENSMUST00000045866	protein_coding	-	-	-	-	-	-1	1	P1	-
10:62602118-62602118	A	upstream_gene_variant	MODIFIER	Gm47257	ENSMUSG00000112347	Transcript	ENSMUST00000218594	bidirectional_promoter_lncRNA	-	-	-	-	-	1	-	-	-
10:63066531-63066531	T	regulatory_region_variant	MODIFIER	-	-	RegulatoryFeature	ENSMUSR00000310687	CTCF_binding_site	-	-	-	-	-	-	-	-	-
10:63066531-63066531	T	missense_variant	MODERATE	Pbld1	ENSMUSG00000112129	Transcript	ENSMUST00000178684	protein_coding	227	191	64	R/L	cGc/cTc	1	1	P2	tolerated(0.17)
10:63193207-63193207	A	missense_variant	MODERATE	Mypn	ENSMUSG00000020067	Transcript	ENSMUST00000095580	protein_coding	312	76	26	H/Y	Cat/Tat	-1	1	P1	deleterious(0.03)
10:63264125-63264125	A	missense_variant	MODERATE	Herc4	ENSMUSG00000020064	Transcript	ENSMUST00000020258	protein_coding	688	326	109	G/D	gGt/gAt	1	1	P2	deleterious(0)
10:63412916-63412916	A	downstream_gene_variant	MODIFIER	Dnajc12	ENSMUSG00000036764	Transcript	ENSMUST00000043317	protein_coding	-	-	-	-	-	1	1	P1	-
10:63412916-63412916	A	upstream_gene_variant	MODIFIER	Gm7530	ENSMUSG00000112572	Transcript	ENSMUST00000218466	processed_pseudogene	-	-	-	-	-	1	-	-	-
10:67040975-67040975	A	regulatory_region_variant	MODIFIER	-	-	RegulatoryFeature	ENSMUSR00000028249	promoter_flanking_region	-	-	-	-	-	-	-	-	-
10:67040975-67040975	A	intron_variant	MODIFIER	Reep3	ENSMUSG00000019873	Transcript	ENSMUST00000020023	protein_coding	-	-	-	-	-	-1	1	P1	-
10:67040975-67040975	A	non_coding_transcript_exon_variant	MODIFIER	Gm31763	ENSMUSG00000112925	Transcript	ENSMUST00000219739	antisense	674	-	-	-	-	1	1	-	-
10:67979838-67979838	G	regulatory_region_variant	MODIFIER	-	-	RegulatoryFeature	ENSMUSR00000028439	promoter	-	-	-	-	-	-	-	-	-
10:67979838-67979838	G	intron_variant	MODIFIER	Rtkn2	ENSMUSG00000037846	Transcript	ENSMUST00000118160	protein_coding	-	-	-	-	-	1	1	P5	-
10:69270554-69270554	G	synonymous_variant	LOW	Rhobtb1	ENSMUSG00000019944	Transcript	ENSMUST00000067908	protein_coding	1377	1134	378	V	gtC/gtG	1	1	P1	-
10:71164588-71164588	C	downstream_gene_variant	MODIFIER	Gm6331	ENSMUSG00000112748	Transcript	ENSMUST00000217890	processed_pseudogene	-	-	-	-	-	1	-	-	-
10:71164588-71164588	C	downstream_gene_variant	MODIFIER	C730027H18Rik	ENSMUSG00000112366	Transcript	ENSMUST00000218381	lincRNA	-	-	-	-	-	-1	1	-	-
10:71164588-71164588	C	upstream_gene_variant	MODIFIER	Bicc1	ENSMUSG00000014329	Transcript	ENSMUST00000143791	protein_coding	-	-	-	-	-	-1	1	P1	-
10:74051638-74051638	C	synonymous_variant	LOW	Pcdh15	ENSMUSG00000052613	Transcript	ENSMUST00000193361	protein_coding	552	147	49	V	gtG/gtC	1	5	P3	-
10:74626787-74626787	T	regulatory_region_variant	MODIFIER	-	-	RegulatoryFeature	ENSMUSR00000504013	promoter_flanking_region	-	-	-	-	-	-	-	-	-
10:74626787-74626787	T	missense_variant	MODERATE	Pcdh15	ENSMUSG00000052613	Transcript	ENSMUST00000193361	protein_coding	4732	4327	1443	P/S	Ccg/Tcg	1	5	P3	deleterious_low_confidence(0.04)
10:74630587-74630587	T	missense_variant	MODERATE	Pcdh15	ENSMUSG00000052613	Transcript	ENSMUST00000193361	protein_coding	4870	4465	1489	G/W	Ggg/Tgg	1	5	P3	tolerated_low_confidence(0.15)
10:74631582-74631582	A	synonymous_variant	LOW	Pcdh15	ENSMUSG00000052613	Transcript	ENSMUST00000193361	protein_coding	5865	5460	1820	S	tcC/tcA	1	5	P3	-
10:74957810-74957810	A	intron_variant	MODIFIER	Rsph14	ENSMUSG00000009070	Transcript	ENSMUST00000166088	protein_coding	-	-	-	-	-	-1	5	P4	-
10:75031150-75031150	T	missense_variant	MODERATE	Rsph14	ENSMUSG00000009070	Transcript	ENSMUST00000166088	protein_coding	275	262	88	H/N	Cac/Aac	-1	5	P4	deleterious(0)
10:75031150-75031150	T	upstream_gene_variant	MODIFIER	Gm40692	ENSMUSG00000112136	Transcript	ENSMUST00000220411	processed_pseudogene	-	-	-	-	-	1	-	-	-
10:75050978-75050978	G	intron_variant	MODIFIER	Rab36	ENSMUSG00000020175	Transcript	ENSMUST00000234625	protein_coding	-	-	-	-	-	1	-	P1	-
10:75245950-75245950	T	synonymous_variant	LOW	Specc1l	ENSMUSG00000033444	Transcript	ENSMUST00000105421	protein_coding	1590	1230	410	S	tcC/tcT	1	5	-	-
10:75438049-75438049	G	regulatory_region_variant	MODIFIER	-	-	RegulatoryFeature	ENSMUSR00000311561	enhancer	-	-	-	-	-	-	-	-	-
10:75438049-75438049	G	upstream_gene_variant	MODIFIER	Gm25545	ENSMUSG00000084622	Transcript	ENSMUST00000122673	misc_RNA	-	-	-	-	-	1	-	-	-
10:75438049-75438049	G	intron_variant	MODIFIER	Gucd1	ENSMUSG00000033416	Transcript	ENSMUST00000153125	protein_coding	-	-	-	-	-	-1	1	-	-
10:75438049-75438049	G	splice_region_variant,intron_variant	LOW	Upb1	ENSMUSG00000033427	Transcript	ENSMUST00000039925	protein_coding	-	-	-	-	-	1	1	P1	-
10:75580619-75580619	C	synonymous_variant	LOW	Ggt1	ENSMUSG00000006345	Transcript	ENSMUST00000006508	protein_coding	1151	846	282	G	ggG/ggC	1	1	P1	-
10:75926758-75926758	T	missense_variant	MODERATE	Mmp11	ENSMUSG00000000901	Transcript	ENSMUST00000000924	protein_coding	909	860	287	A/E	gCa/gAa	-1	1	P1	tolerated(0.93)
10:76222623-76222623	T	intron_variant	MODIFIER	Prmt2	ENSMUSG00000020230	Transcript	ENSMUST00000099572	protein_coding	-	-	-	-	-	-1	1	A2	-
10:76450773-76450773	A	intron_variant	MODIFIER	2610028H24Rik	ENSMUSG00000009114	Transcript	ENSMUST00000092406	protein_coding	-	-	-	-	-	1	1	P2	-
10:76507474-76507474	A	stop_gained	HIGH	Mcm3ap	ENSMUSG00000001150	Transcript	ENSMUST00000170795	protein_coding	5593	5199	1733	W/*	tgG/tgA	1	1	P1	-
10:76540798-76540798	G	intron_variant	MODIFIER	Lss	ENSMUSG00000033105	Transcript	ENSMUST00000048678	protein_coding	-	-	-	-	-	1	1	P1	-
10:76543740-76543740	C	downstream_gene_variant	MODIFIER	4930483K19Rik	ENSMUSG00000086241	Transcript	ENSMUST00000127576	antisense	-	-	-	-	-	-1	1	-	-
10:76543740-76543740	C	intron_variant	MODIFIER	Lss	ENSMUSG00000033105	Transcript	ENSMUST00000048678	protein_coding	-	-	-	-	-	1	1	P1	-
10:76596430-76596430	A	missense_variant	MODERATE	Col6a2	ENSMUSG00000020241	Transcript	ENSMUST00000001181	protein_coding	3281	2888	963	T/M	aCg/aTg	-1	1	P1	deleterious(0)
10:76614597-76614597	A	missense_variant	MODERATE	Col6a2	ENSMUSG00000020241	Transcript	ENSMUST00000001181	protein_coding	892	499	167	G/W	Ggg/Tgg	-1	1	P1	deleterious(0.01)
10:76711217-76711217	T	intron_variant	MODIFIER	Col6a1	ENSMUSG00000001119	Transcript	ENSMUST00000001147	protein_coding	-	-	-	-	-	-1	1	P1	-
10:76711674-76711674	T	missense_variant	MODERATE	Col6a1	ENSMUSG00000001119	Transcript	ENSMUST00000001147	protein_coding	2219	1964	655	G/E	gGg/gAg	-1	1	P1	tolerated(0.06)
10:76712418-76712418	T	intron_variant	MODIFIER	Col6a1	ENSMUSG00000001119	Transcript	ENSMUST00000001147	protein_coding	-	-	-	-	-	-1	1	P1	-
10:76714284-76714284	A	intron_variant	MODIFIER	Col6a1	ENSMUSG00000001119	Transcript	ENSMUST00000001147	protein_coding	-	-	-	-	-	-1	1	P1	-
10:77042901-77042901	A	synonymous_variant	LOW	Slc19a1	ENSMUSG00000001436	Transcript	ENSMUST00000105410	protein_coding	1240	1057	353	R	Cgg/Agg	1	1	P2	-
10:77077297-77077297	T	intron_variant	MODIFIER	Col18a1	ENSMUSG00000001435	Transcript	ENSMUST00000105409	protein_coding	-	-	-	-	-	-1	1	P2	-
10:77312486-77312486	A	stop_gained	HIGH	Adarb1	ENSMUSG00000020262	Transcript	ENSMUST00000105406	protein_coding	1760	1288	430	E/*	Gag/Tag	-1	1	-	-
10:77622259-77622259	G	regulatory_region_variant	MODIFIER	-	-	RegulatoryFeature	ENSMUSR00000029750	promoter	-	-	-	-	-	-	-	-	-
10:77622259-77622259	G	upstream_gene_variant	MODIFIER	Ube2g2	ENSMUSG00000009293	Transcript	ENSMUST00000174510	protein_coding	-	-	-	-	-	1	1	P1	-
10:77622259-77622259	G	intron_variant,NMD_transcript_variant	MODIFIER	Gm49325	ENSMUSG00000112241	Transcript	ENSMUST00000174113	nonsense_mediated_decay	-	-	-	-	-	1	2	P1	-
10:77622259-77622259	G	downstream_gene_variant	MODIFIER	Sumo3	ENSMUSG00000020265	Transcript	ENSMUST00000020501	protein_coding	-	-	-	-	-	1	1	P3	-
10:77893829-77893829	A	non_coding_transcript_exon_variant	MODIFIER	1700009J07Rik	ENSMUSG00000096573	Transcript	ENSMUST00000185513	lincRNA	402	-	-	-	-	1	-	-	-
10:77893829-77893829	A	downstream_gene_variant	MODIFIER	Lrrc3	ENSMUSG00000051652	Transcript	ENSMUST00000057608	protein_coding	-	-	-	-	-	-1	1	P1	-
10:77913705-77913705	C	intron_variant	MODIFIER	Trpm2	ENSMUSG00000009292	Transcript	ENSMUST00000105401	protein_coding	-	-	-	-	-	-1	1	P1	-
10:77913705-77913705	C	upstream_gene_variant	MODIFIER	Gm22394	ENSMUSG00000093784	Transcript	ENSMUST00000177209	snoRNA	-	-	-	-	-	-1	-	-	-
10:77913705-77913705	C	downstream_gene_variant	MODIFIER	Gm22871	ENSMUSG00000093443	Transcript	ENSMUST00000177097	snoRNA	-	-	-	-	-	-1	-	-	-
10:77918888-77918888	T	missense_variant	MODERATE	Trpm2	ENSMUSG00000009292	Transcript	ENSMUST00000105401	protein_coding	4062	3763	1255	P/T	Cct/Act	-1	1	P1	deleterious(0)
10:77938375-77938375	T	synonymous_variant	LOW	Trpm2	ENSMUSG00000009292	Transcript	ENSMUST00000105401	protein_coding	1688	1389	463	R	cgC/cgA	-1	1	P1	-
10:77949171-77949171	A	regulatory_region_variant	MODIFIER	-	-	RegulatoryFeature	ENSMUSR00000504584	CTCF_binding_site	-	-	-	-	-	-	-	-	-
10:77949171-77949171	A	intron_variant	MODIFIER	Trpm2	ENSMUSG00000009292	Transcript	ENSMUST00000105401	protein_coding	-	-	-	-	-	-1	1	P1	-
10:78034693-78034693	C	missense_variant	MODERATE	Aire	ENSMUSG00000000731	Transcript	ENSMUST00000128241	protein_coding	1350	1293	431	S/R	agC/agG	-1	1	P3	tolerated(0.11)
10:78052775-78052775	A	synonymous_variant	LOW	Dnmt3l	ENSMUSG00000000730	Transcript	ENSMUST00000138785	protein_coding	793	510	170	A	gcC/gcA	1	1	P1	-
10:78056711-78056711	T	regulatory_region_variant	MODIFIER	-	-	RegulatoryFeature	ENSMUSR00000504609	CTCF_binding_site	-	-	-	-	-	-	-	-	-
10:78056711-78056711	T	intron_variant	MODIFIER	Dnmt3l	ENSMUSG00000000730	Transcript	ENSMUST00000138785	protein_coding	-	-	-	-	-	1	1	P1	-
10:78173456-78173456	A	splice_acceptor_variant	HIGH	Pwp2	ENSMUSG00000032834	Transcript	ENSMUST00000042556	protein_coding	-	-	-	-	-	-1	1	P1	-
10:78173456-78173456	A	upstream_gene_variant	MODIFIER	D10Jhu81e	ENSMUSG00000053329	Transcript	ENSMUST00000001242	protein_coding	-	-	-	-	-	-1	1	P1	-
10:78465069-78465069	A	regulatory_region_variant	MODIFIER	-	-	RegulatoryFeature	ENSMUSR00000029942	promoter	-	-	-	-	-	-	-	-	-
10:78465069-78465069	A	upstream_gene_variant	MODIFIER	Pdxk	ENSMUSG00000032788	Transcript	ENSMUST00000041616	protein_coding	-	-	-	-	-	-1	1	P1	-
10:78465069-78465069	A	downstream_gene_variant	MODIFIER	4933436P19Rik	ENSMUSG00000112623	Transcript	ENSMUST00000217736	TEC	-	-	-	-	-	-1	-	-	-
10:78583220-78583220	A	downstream_gene_variant	MODIFIER	Syde1	ENSMUSG00000032714	Transcript	ENSMUST00000040580	protein_coding	-	-	-	-	-	-1	1	P1	-
10:78583220-78583220	A	splice_region_variant,synonymous_variant	LOW	Ilvbl	ENSMUSG00000032763	Transcript	ENSMUST00000105384	protein_coding	1478	1302	434	R	cgG/cgA	1	1	P1	-
10:78584211-78584211	C	downstream_gene_variant	MODIFIER	Syde1	ENSMUSG00000032714	Transcript	ENSMUST00000040580	protein_coding	-	-	-	-	-	-1	1	P1	-
10:78584211-78584211	C	missense_variant	MODERATE	Ilvbl	ENSMUSG00000032763	Transcript	ENSMUST00000105384	protein_coding	2038	1862	621	G/A	gGg/gCg	1	1	P1	tolerated(0.09)
10:78801853-78801853	A	synonymous_variant	LOW	Slc1a6	ENSMUSG00000005357	Transcript	ENSMUST00000005490	protein_coding	1405	1212	404	V	gtG/gtA	1	1	P1	-
10:79491848-79491848	A	synonymous_variant	LOW	Vmn2r83	ENSMUSG00000091381	Transcript	ENSMUST00000167976	protein_coding	2408	2289	763	I	atT/atA	1	5	P2	-
10:79622537-79622537	T	missense_variant	MODERATE	Shc2	ENSMUSG00000020312	Transcript	ENSMUST00000020564	protein_coding	1379	1311	437	H/Q	caC/caA	-1	5	P1	tolerated(0.77)
10:79739316-79739316	A	missense_variant	MODERATE	Polrmt	ENSMUSG00000020329	Transcript	ENSMUST00000020580	protein_coding	2407	2380	794	A/S	Gcg/Tcg	-1	1	P1	tolerated(0.21)
10:79739316-79739316	A	downstream_gene_variant	MODIFIER	Hcn2	ENSMUSG00000020331	Transcript	ENSMUST00000099513	protein_coding	-	-	-	-	-	1	1	P1	-
10:79827203-79827203	C	regulatory_region_variant	MODIFIER	-	-	RegulatoryFeature	ENSMUSR00000504845	promoter_flanking_region	-	-	-	-	-	-	-	-	-
10:79827203-79827203	C	missense_variant	MODERATE	Misp	ENSMUSG00000035852	Transcript	ENSMUST00000219305	protein_coding	1686	1453	485	G/R	Ggg/Cgg	1	1	P1	tolerated(0.57)
10:79863184-79863184	A	downstream_gene_variant	MODIFIER	Gm17134	ENSMUSG00000090860	Transcript	ENSMUST00000166593	antisense	-	-	-	-	-	-1	5	-	-
10:79863184-79863184	A	synonymous_variant	LOW	Ptbp1	ENSMUSG00000006498	Transcript	ENSMUST00000172282	protein_coding	1862	1575	525	V	gtG/gtA	1	1	P4	-
10:79863184-79863184	A	downstream_gene_variant	MODIFIER	Mir6910	ENSMUSG00000098562	Transcript	ENSMUST00000184090	miRNA	-	-	-	-	-	1	-	-	-
10:79863184-79863184	A	downstream_gene_variant	MODIFIER	Plppr3	ENSMUSG00000035835	Transcript	ENSMUST00000092325	protein_coding	-	-	-	-	-	-1	1	P3	-
10:79895746-79895746	A	downstream_gene_variant	MODIFIER	Cfd	ENSMUSG00000061780	Transcript	ENSMUST00000061653	protein_coding	-	-	-	-	-	1	1	P2	-
10:79895746-79895746	A	intron_variant	MODIFIER	Med16	ENSMUSG00000013833	Transcript	ENSMUST00000165684	protein_coding	-	-	-	-	-	-1	1	P3	-
10:79895760-79895760	T	downstream_gene_variant	MODIFIER	Cfd	ENSMUSG00000061780	Transcript	ENSMUST00000061653	protein_coding	-	-	-	-	-	1	1	P2	-
10:79895760-79895760	T	intron_variant	MODIFIER	Med16	ENSMUSG00000013833	Transcript	ENSMUST00000165684	protein_coding	-	-	-	-	-	-1	1	P3	-
10:79931143-79931143	A	missense_variant	MODERATE	Arid3a	ENSMUSG00000019564	Transcript	ENSMUST00000019708	protein_coding	723	250	84	D/N	Gat/Aat	1	1	P3	deleterious_low_confidence(0)
10:79946443-79946443	A	regulatory_region_variant	MODIFIER	-	-	RegulatoryFeature	ENSMUSR00000504873	promoter	-	-	-	-	-	-	-	-	-
10:79946443-79946443	A	intron_variant	MODIFIER	Arid3a	ENSMUSG00000019564	Transcript	ENSMUST00000019708	protein_coding	-	-	-	-	-	1	1	P3	-
10:79994456-79994456	A	missense_variant	MODERATE	Cnn2	ENSMUSG00000004665	Transcript	ENSMUST00000004784	protein_coding	854	760	254	G/S	Ggc/Agc	1	1	P1	tolerated(0.21)
10:79994456-79994456	A	upstream_gene_variant	MODIFIER	Abca7	ENSMUSG00000035722	Transcript	ENSMUST00000171637	protein_coding	-	-	-	-	-	1	1	A2	-
10:80006192-80006192	A	intron_variant	MODIFIER	Abca7	ENSMUSG00000035722	Transcript	ENSMUST00000171637	protein_coding	-	-	-	-	-	1	1	A2	-
10:80014635-80014635	T	upstream_gene_variant	MODIFIER	Arhgap45	ENSMUSG00000035697	Transcript	ENSMUST00000105373	protein_coding	-	-	-	-	-	1	1	A2	-
10:80014635-80014635	T	intron_variant	MODIFIER	Abca7	ENSMUSG00000035722	Transcript	ENSMUST00000171637	protein_coding	-	-	-	-	-	1	1	A2	-
10:80053513-80053513	A	regulatory_region_variant	MODIFIER	-	-	RegulatoryFeature	ENSMUSR00000030142	promoter	-	-	-	-	-	-	-	-	-
10:80053513-80053513	A	downstream_gene_variant	MODIFIER	Sbno2	ENSMUSG00000035673	Transcript	ENSMUST00000219260	protein_coding	-	-	-	-	-	-1	5	P1	-
10:80053513-80053513	A	upstream_gene_variant	MODIFIER	Gpx4	ENSMUSG00000075706	Transcript	ENSMUST00000097227	protein_coding	-	-	-	-	-	1	1	-	-
10:80069955-80069955	G	intron_variant	MODIFIER	Sbno2	ENSMUSG00000035673	Transcript	ENSMUST00000219260	protein_coding	-	-	-	-	-	-1	5	P1	-
10:80115758-80115758	A	regulatory_region_variant	MODIFIER	-	-	RegulatoryFeature	ENSMUSR00000030153	promoter	-	-	-	-	-	-	-	-	-
10:80115758-80115758	A	regulatory_region_variant	MODIFIER	-	-	RegulatoryFeature	ENSMUSR00000504923	CTCF_binding_site	-	-	-	-	-	-	-	-	-
10:80115758-80115758	A	upstream_gene_variant	MODIFIER	Stk11	ENSMUSG00000003068	Transcript	ENSMUST00000003152	protein_coding	-	-	-	-	-	1	1	P3	-
10:80115833-80115833	C	regulatory_region_variant	MODIFIER	-	-	RegulatoryFeature	ENSMUSR00000030153	promoter	-	-	-	-	-	-	-	-	-
10:80115833-80115833	C	5_prime_UTR_variant	MODIFIER	Stk11	ENSMUSG00000003068	Transcript	ENSMUST00000003152	protein_coding	31	-	-	-	-	1	1	P3	-
10:80260866-80260866	A	regulatory_region_variant	MODIFIER	-	-	RegulatoryFeature	ENSMUSR00000312114	promoter	-	-	-	-	-	-	-	-	-
10:80260866-80260866	A	synonymous_variant	LOW	Gamt	ENSMUSG00000020150	Transcript	ENSMUST00000020359	protein_coding	103	36	12	P	ccC/ccT	-1	1	-	-
10:80260866-80260866	A	upstream_gene_variant	MODIFIER	Dazap1	ENSMUSG00000069565	Transcript	ENSMUST00000092305	protein_coding	-	-	-	-	-	1	1	A1	-
10:80260866-80260866	A	downstream_gene_variant	MODIFIER	Ndufs7	ENSMUSG00000020153	Transcript	ENSMUST00000105364	protein_coding	-	-	-	-	-	1	5	P1	-
10:80292476-80292476	G	regulatory_region_variant	MODIFIER	-	-	RegulatoryFeature	ENSMUSR00000030197	promoter	-	-	-	-	-	-	-	-	-
10:80292476-80292476	G	5_prime_UTR_variant	MODIFIER	Rps15	ENSMUSG00000063457	Transcript	ENSMUST00000068408	protein_coding	24	-	-	-	-	1	1	P1	-
10:80292476-80292476	G	downstream_gene_variant	MODIFIER	Dazap1	ENSMUSG00000069565	Transcript	ENSMUST00000092305	protein_coding	-	-	-	-	-	1	1	A1	-
10:80292476-80292476	G	upstream_gene_variant	MODIFIER	Apc2	ENSMUSG00000020135	Transcript	ENSMUST00000105359	protein_coding	-	-	-	-	-	1	5	A2	-
10:80307375-80307375	A	intron_variant	MODIFIER	Apc2	ENSMUSG00000020135	Transcript	ENSMUST00000020349	protein_coding	-	-	-	-	-	1	5	P2	-
10:80311831-80311831	A	synonymous_variant	LOW	Apc2	ENSMUSG00000020135	Transcript	ENSMUST00000020349	protein_coding	2649	2631	877	R	agG/agA	1	5	P2	-
10:80325091-80325091	T	upstream_gene_variant	MODIFIER	Reep6	ENSMUSG00000035504	Transcript	ENSMUST00000105354	protein_coding	-	-	-	-	-	1	1	P3	-
10:80325091-80325091	T	synonymous_variant	LOW	Pcsk4	ENSMUSG00000020131	Transcript	ENSMUST00000020340	protein_coding	948	900	300	L	ctC/ctA	-1	1	P1	-
10:80325091-80325091	T	upstream_gene_variant	MODIFIER	2310011J03Rik	ENSMUSG00000020133	Transcript	ENSMUST00000020341	protein_coding	-	-	-	-	-	-1	1	P1	-
10:80340098-80340098	A	regulatory_region_variant	MODIFIER	-	-	RegulatoryFeature	ENSMUSR00000312129	CTCF_binding_site	-	-	-	-	-	-	-	-	-
10:80340098-80340098	A	downstream_gene_variant	MODIFIER	Reep6	ENSMUSG00000035504	Transcript	ENSMUST00000105354	protein_coding	-	-	-	-	-	1	1	P3	-
10:80340098-80340098	A	downstream_gene_variant	MODIFIER	Adamtsl5	ENSMUSG00000043822	Transcript	ENSMUST00000095446	protein_coding	-	-	-	-	-	-1	5	P1	-
10:80342574-80342574	T	regulatory_region_variant	MODIFIER	-	-	RegulatoryFeature	ENSMUSR00000312130	promoter	-	-	-	-	-	-	-	-	-
10:80342574-80342574	T	intron_variant	MODIFIER	Adamtsl5	ENSMUSG00000043822	Transcript	ENSMUST00000095446	protein_coding	-	-	-	-	-	-1	5	P1	-
10:80361207-80361207	A	intron_variant	MODIFIER	Plk5	ENSMUSG00000035486	Transcript	ENSMUST00000039836	protein_coding	-	-	-	-	-	1	2	P3	-
10:80417354-80417354	T	missense_variant	MODERATE	Tcf3	ENSMUSG00000020167	Transcript	ENSMUST00000105342	protein_coding	1156	775	259	G/S	Ggc/Agc	-1	1	A2	tolerated(0.48)
10:80529096-80529096	A	intron_variant	MODIFIER	Atp8b3	ENSMUSG00000003341	Transcript	ENSMUST00000020383	protein_coding	-	-	-	-	-	-1	1	P1	-
10:80532526-80532526	T	synonymous_variant	LOW	Atp8b3	ENSMUSG00000003341	Transcript	ENSMUST00000020383	protein_coding	731	612	204	T	acC/acA	-1	1	P1	-
10:80535425-80535425	T	intron_variant	MODIFIER	Atp8b3	ENSMUSG00000003341	Transcript	ENSMUST00000020383	protein_coding	-	-	-	-	-	-1	1	P1	-
10:80542779-80542779	G	synonymous_variant	LOW	Rexo1	ENSMUSG00000047417	Transcript	ENSMUST00000057910	protein_coding	3479	3339	1113	T	acG/acC	-1	1	P1	-
10:80542779-80542779	G	upstream_gene_variant	MODIFIER	Atp8b3	ENSMUSG00000003341	Transcript	ENSMUST00000020383	protein_coding	-	-	-	-	-	-1	1	P1	-
10:80691209-80691209	A	missense_variant	MODERATE	Mob3a	ENSMUSG00000003348	Transcript	ENSMUST00000003438	protein_coding	418	281	94	G/V	gGc/gTc	-1	1	P1	deleterious(0)
10:80691209-80691209	A	downstream_gene_variant	MODIFIER	Gm26541	ENSMUSG00000097889	Transcript	ENSMUST00000181866	lincRNA	-	-	-	-	-	1	5	-	-
10:80808724-80808724	T	synonymous_variant	LOW	Jsrp1	ENSMUSG00000020216	Transcript	ENSMUST00000181039	protein_coding	882	847	283	R	Cgg/Agg	-1	1	P2	-
10:80808724-80808724	T	downstream_gene_variant	MODIFIER	Sf3a2	ENSMUSG00000020211	Transcript	ENSMUST00000148665	protein_coding	-	-	-	-	-	1	1	P1	-
10:80808724-80808724	T	downstream_gene_variant	MODIFIER	Amh	ENSMUSG00000035262	Transcript	ENSMUST00000036016	protein_coding	-	-	-	-	-	1	1	P1	-
10:80836110-80836110	T	5_prime_UTR_variant	MODIFIER	Lingo3	ENSMUSG00000051067	Transcript	ENSMUST00000053986	protein_coding	130	-	-	-	-	-1	1	P1	-
10:81119573-81119573	C	synonymous_variant	LOW	Map2k2	ENSMUSG00000035027	Transcript	ENSMUST00000143517	protein_coding	1021	789	263	G	ggG/ggC	1	1	P3	-
10:81167738-81167738	T	regulatory_region_variant	MODIFIER	-	-	RegulatoryFeature	ENSMUSR00000030404	promoter	-	-	-	-	-	-	-	-	-
10:81167738-81167738	T	5_prime_UTR_variant	MODIFIER	Pias4	ENSMUSG00000004934	Transcript	ENSMUST00000005064	protein_coding	186	-	-	-	-	-1	1	P1	-
10:81176628-81176628	A	regulatory_region_variant	MODIFIER	-	-	RegulatoryFeature	ENSMUSR00000312262	promoter	-	-	-	-	-	-	-	-	-
10:81176628-81176628	A	upstream_gene_variant	MODIFIER	Snord37	ENSMUSG00000064441	Transcript	ENSMUST00000082507	snoRNA	-	-	-	-	-	1	-	-	-
10:81176628-81176628	A	upstream_gene_variant	MODIFIER	Eef2	ENSMUSG00000034994	Transcript	ENSMUST00000047864	protein_coding	-	-	-	-	-	1	1	P1	-
10:81176820-81176820	A	regulatory_region_variant	MODIFIER	-	-	RegulatoryFeature	ENSMUSR00000312262	promoter	-	-	-	-	-	-	-	-	-
10:81176820-81176820	A	intron_variant	MODIFIER	Eef2	ENSMUSG00000034994	Transcript	ENSMUST00000047864	protein_coding	-	-	-	-	-	1	1	P1	-
10:81176820-81176820	A	upstream_gene_variant	MODIFIER	Snord37	ENSMUSG00000064441	Transcript	ENSMUST00000082507	snoRNA	-	-	-	-	-	1	-	-	-
10:81176963-81176963	A	regulatory_region_variant	MODIFIER	-	-	RegulatoryFeature	ENSMUSR00000312262	promoter	-	-	-	-	-	-	-	-	-
10:81176963-81176963	A	upstream_gene_variant	MODIFIER	Snord37	ENSMUSG00000064441	Transcript	ENSMUST00000082507	snoRNA	-	-	-	-	-	1	-	-	-
10:81176963-81176963	A	intron_variant	MODIFIER	Eef2	ENSMUSG00000034994	Transcript	ENSMUST00000047864	protein_coding	-	-	-	-	-	1	1	P1	-
10:81251201-81251201	T	regulatory_region_variant	MODIFIER	-	-	RegulatoryFeature	ENSMUSR00000505220	open_chromatin_region	-	-	-	-	-	-	-	-	-
10:81251201-81251201	T	upstream_gene_variant	MODIFIER	Matk	ENSMUSG00000004933	Transcript	ENSMUST00000119547	protein_coding	-	-	-	-	-	1	1	A1	-
10:81251201-81251201	T	intron_variant	MODIFIER	Zfr2	ENSMUSG00000034949	Transcript	ENSMUST00000117798	protein_coding	-	-	-	-	-	1	5	P1	-
10:81272911-81272911	A	regulatory_region_variant	MODIFIER	-	-	RegulatoryFeature	ENSMUSR00000505229	open_chromatin_region	-	-	-	-	-	-	-	-	-
10:81272911-81272911	A	downstream_gene_variant	MODIFIER	Mir3057	ENSMUSG00000092781	Transcript	ENSMUST00000175040	miRNA	-	-	-	-	-	1	-	-	-
10:81272911-81272911	A	downstream_gene_variant	MODIFIER	Tjp3	ENSMUSG00000034917	Transcript	ENSMUST00000045744	protein_coding	-	-	-	-	-	-1	1	P1	-
10:81272911-81272911	A	synonymous_variant	LOW	Apba3	ENSMUSG00000004931	Transcript	ENSMUST00000220297	protein_coding	2032	1596	532	V	gtG/gtA	1	5	P1	-
10:81310714-81310714	A	synonymous_variant	LOW	Pip5k1c	ENSMUSG00000034902	Transcript	ENSMUST00000045469	protein_coding	1011	957	319	L	ctG/ctA	1	1	A2	-
10:81332607-81332607	C	downstream_gene_variant	MODIFIER	Gipc3	ENSMUSG00000034872	Transcript	ENSMUST00000045102	protein_coding	-	-	-	-	-	-1	1	P1	-
10:81332607-81332607	C	synonymous_variant	LOW	Tbxa2r	ENSMUSG00000034881	Transcript	ENSMUST00000220312	protein_coding	557	129	43	L	ctG/ctC	1	1	P1	-
10:81368528-81368528	A	downstream_gene_variant	MODIFIER	Mfsd12	ENSMUSG00000034854	Transcript	ENSMUST00000044844	protein_coding	-	-	-	-	-	1	1	P1	-
10:81368528-81368528	A	upstream_gene_variant	MODIFIER	4930404N11Rik	ENSMUSG00000020234	Transcript	ENSMUST00000020456	protein_coding	-	-	-	-	-	-1	1	P1	-
10:81368528-81368528	A	stop_gained	HIGH	Fzr1	ENSMUSG00000020235	Transcript	ENSMUST00000140901	protein_coding	1525	1237	413	E/*	Gag/Tag	-1	1	P1	-
10:81408179-81408179	T	upstream_gene_variant	MODIFIER	Gm16104	ENSMUSG00000085327	Transcript	ENSMUST00000156260	antisense	-	-	-	-	-	1	2	-	-
10:81408179-81408179	T	missense_variant	MODERATE	Nfic	ENSMUSG00000055053	Transcript	ENSMUST00000020461	protein_coding	828	760	254	G/S	Ggt/Agt	-1	1	P3	tolerated(1)
10:81467371-81467371	G	intron_variant	MODIFIER	Celf5	ENSMUSG00000034818	Transcript	ENSMUST00000118763	protein_coding	-	-	-	-	-	-1	1	P3	-
10:81467371-81467371	G	downstream_gene_variant	MODIFIER	Gm16105	ENSMUSG00000084849	Transcript	ENSMUST00000156926	antisense	-	-	-	-	-	1	3	-	-
10:81531416-81531416	T	downstream_gene_variant	MODIFIER	Gm47697	ENSMUSG00000112350	Transcript	ENSMUST00000218454	lincRNA	-	-	-	-	-	1	3	-	-
10:81531416-81531416	T	missense_variant	MODERATE	Gna11	ENSMUSG00000034781	Transcript	ENSMUST00000043604	protein_coding	904	641	214	R/K	aGg/aAg	-1	1	P1	tolerated(0.84)
10:81559613-81559613	A	regulatory_region_variant	MODIFIER	-	-	RegulatoryFeature	ENSMUSR00000030529	promoter	-	-	-	-	-	-	-	-	-
10:81559613-81559613	A	5_prime_UTR_variant	MODIFIER	Aes	ENSMUSG00000054452	Transcript	ENSMUST00000002518	protein_coding	120	-	-	-	-	1	1	P1	-
10:81587754-81587754	T	downstream_gene_variant	MODIFIER	Tle6	ENSMUSG00000034758	Transcript	ENSMUST00000072020	protein_coding	-	-	-	-	-	-1	1	P3	-
10:81587754-81587754	T	missense_variant	MODERATE	Tle2	ENSMUSG00000034771	Transcript	ENSMUST00000146358	protein_coding	1910	1774	592	D/Y	Gac/Tac	1	1	P3	deleterious(0)
10:81624397-81624397	T	intron_variant	MODIFIER	Sirt6	ENSMUSG00000034748	Transcript	ENSMUST00000042923	protein_coding	-	-	-	-	-	-1	1	P3	-
10:81624397-81624397	T	downstream_gene_variant	MODIFIER	BC025920	ENSMUSG00000074862	Transcript	ENSMUST00000126940	processed_transcript	-	-	-	-	-	1	3	-	-
10:81624397-81624397	T	upstream_gene_variant	MODIFIER	Ankrd24	ENSMUSG00000054708	Transcript	ENSMUST00000119336	protein_coding	-	-	-	-	-	1	5	P1	-
10:83513540-83513540	A	intron_variant	MODIFIER	Aldh1l2	ENSMUSG00000020256	Transcript	ENSMUST00000020497	protein_coding	-	-	-	-	-	-1	1	P1	-
10:83594296-83594296	C	3_prime_UTR_variant	MODIFIER	Washc4	ENSMUSG00000034560	Transcript	ENSMUST00000038388	protein_coding	3681	-	-	-	-	1	5	P1	-
10:84591193-84591193	A	regulatory_region_variant	MODIFIER	-	-	RegulatoryFeature	ENSMUSR00000505691	enhancer	-	-	-	-	-	-	-	-	-
10:84591193-84591193	A	missense_variant	MODERATE	Tcp11l2	ENSMUSG00000020034	Transcript	ENSMUST00000020223	protein_coding	1058	520	174	D/N	Gac/Aac	1	1	P1	deleterious(0.04)
10:86733724-86733724	T	upstream_gene_variant	MODIFIER	Fabp3-ps1	ENSMUSG00000056366	Transcript	ENSMUST00000070435	processed_pseudogene	-	-	-	-	-	-1	-	-	-
10:86733724-86733724	T	missense_variant	MODERATE	Ttc41	ENSMUSG00000044937	Transcript	ENSMUST00000075632	protein_coding	2351	1965	655	Q/H	caG/caT	1	1	P2	deleterious(0.03)
10:86878839-86878839	C	regulatory_region_variant	MODIFIER	-	-	RegulatoryFeature	ENSMUSR00000506062	open_chromatin_region	-	-	-	-	-	-	-	-	-
10:86878839-86878839	C	missense_variant	MODERATE	Stab2	ENSMUSG00000035459	Transcript	ENSMUST00000035288	protein_coding	4959	4815	1605	S/R	agC/agG	-1	1	P1	deleterious(0.01)
10:86878839-86878839	C	downstream_gene_variant	MODIFIER	Gm16268	ENSMUSG00000089959	Transcript	ENSMUST00000159445	antisense	-	-	-	-	-	1	1	-	-
10:87230371-87230371	A	regulatory_region_variant	MODIFIER	-	-	RegulatoryFeature	ENSMUSR00000506103	promoter	-	-	-	-	-	-	-	-	-
10:87230371-87230371	A	upstream_gene_variant	MODIFIER	4930555G07Rik	ENSMUSG00000112213	Transcript	ENSMUST00000219879	lincRNA	-	-	-	-	-	1	1	-	-
10:87230371-87230371	A	missense_variant	MODERATE	1700113H08Rik	ENSMUSG00000047129	Transcript	ENSMUST00000169849	protein_coding	1115	913	305	P/T	Ccc/Acc	1	5	P1	tolerated(0.33)
10:88573426-88573426	A	synonymous_variant	LOW	Mybpc1	ENSMUSG00000020061	Transcript	ENSMUST00000119185	protein_coding	265	165	55	S	tcG/tcT	-1	1	A2	-
10:91999518-91999518	A	intergenic_variant	MODIFIER	-	-	-	-	-	-	-	-	-	-	-	-	-	-
10:93265068-93265068	A	regulatory_region_variant	MODIFIER	-	-	RegulatoryFeature	ENSMUSR00000032123	promoter_flanking_region	-	-	-	-	-	-	-	-	-
10:93265068-93265068	A	stop_gained	HIGH	Elk3	ENSMUSG00000008398	Transcript	ENSMUST00000008542	protein_coding	1206	820	274	E/*	Gag/Tag	-1	1	P1	-
10:93265068-93265068	A	intron_variant,NMD_transcript_variant	MODIFIER	Cdk17	ENSMUSG00000020015	Transcript	ENSMUST00000215286	nonsense_mediated_decay	-	-	-	-	-	1	2	-	-
10:93498944-93498944	A	intron_variant	MODIFIER	Hal	ENSMUSG00000020017	Transcript	ENSMUST00000129421	protein_coding	-	-	-	-	-	1	1	P1	-
10:93514188-93514188	T	regulatory_region_variant	MODIFIER	-	-	RegulatoryFeature	ENSMUSR00000506829	open_chromatin_region	-	-	-	-	-	-	-	-	-
10:93514188-93514188	T	intron_variant	MODIFIER	Hal	ENSMUSG00000020017	Transcript	ENSMUST00000129421	protein_coding	-	-	-	-	-	1	1	P1	-
10:94043522-94043522	T	synonymous_variant	LOW	Fgd6	ENSMUSG00000020021	Transcript	ENSMUST00000020208	protein_coding	531	237	79	L	ctG/ctT	1	1	P1	-
10:94043926-94043926	T	missense_variant	MODERATE	Fgd6	ENSMUSG00000020021	Transcript	ENSMUST00000020208	protein_coding	935	641	214	R/M	aGg/aTg	1	1	P1	tolerated_low_confidence(0.07)
10:94512428-94512428	T	upstream_gene_variant	MODIFIER	Tmcc3	ENSMUSG00000020023	Transcript	ENSMUST00000065060	protein_coding	-	-	-	-	-	1	1	P3	-
10:94512476-94512476	G	upstream_gene_variant	MODIFIER	Tmcc3	ENSMUSG00000020023	Transcript	ENSMUST00000065060	protein_coding	-	-	-	-	-	1	1	P3	-
10:94515046-94515046	A	regulatory_region_variant	MODIFIER	-	-	RegulatoryFeature	ENSMUSR00000032442	promoter	-	-	-	-	-	-	-	-	-
10:94515046-94515046	A	missense_variant	MODERATE	Tmcc3	ENSMUSG00000020023	Transcript	ENSMUST00000065060	protein_coding	190	20	7	A/E	gCg/gAg	1	1	P3	tolerated_low_confidence(0.19)
10:96226340-96226340	T	non_coding_transcript_exon_variant	MODIFIER	4930459C07Rik	ENSMUSG00000112762	Transcript	ENSMUST00000219638	lincRNA	321	-	-	-	-	1	5	-	-
10:96718985-96718985	C	intergenic_variant	MODIFIER	-	-	-	-	-	-	-	-	-	-	-	-	-	-
10:97591477-97591477	T	regulatory_region_variant	MODIFIER	-	-	RegulatoryFeature	ENSMUSR00000507477	enhancer	-	-	-	-	-	-	-	-	-
10:97591477-97591477	T	non_coding_transcript_exon_variant	MODIFIER	4930473O22Rik	ENSMUSG00000112484	Transcript	ENSMUST00000218283	lincRNA	972	-	-	-	-	-1	1	-	-
10:97682315-97682315	T	non_coding_transcript_exon_variant	MODIFIER	Gm10754	ENSMUSG00000074776	Transcript	ENSMUST00000220233	lincRNA	732	-	-	-	-	-1	1	-	-
10:97682315-97682315	T	3_prime_UTR_variant	MODIFIER	Epyc	ENSMUSG00000019936	Transcript	ENSMUST00000105285	protein_coding	2400	-	-	-	-	1	1	P1	-
10:97693933-97693933	A	missense_variant	MODERATE	Ccer1	ENSMUSG00000047025	Transcript	ENSMUST00000060703	protein_coding	875	457	153	P/T	Cct/Act	1	-	P1	deleterious(0.02)
10:97693933-97693933	A	intron_variant,non_coding_transcript_variant	MODIFIER	Gm10754	ENSMUSG00000074776	Transcript	ENSMUST00000220233	lincRNA	-	-	-	-	-	-1	1	-	-
10:99109470-99109470	C	synonymous_variant	LOW	Galnt4	ENSMUSG00000090035	Transcript	ENSMUST00000161240	protein_coding	1312	1056	352	L	ctG/ctC	1	-	P1	-
10:99109470-99109470	C	intron_variant	MODIFIER	Poc1b	ENSMUSG00000019952	Transcript	ENSMUST00000020113	protein_coding	-	-	-	-	-	1	1	P1	-
10:99109470-99109470	C	upstream_gene_variant	MODIFIER	Gm48768	ENSMUSG00000112346	Transcript	ENSMUST00000218379	bidirectional_promoter_lncRNA	-	-	-	-	-	-1	-	-	-
10:105042383-105042383	T	downstream_gene_variant	MODIFIER	Gm25587	ENSMUSG00000064432	Transcript	ENSMUST00000082498	snRNA	-	-	-	-	-	1	-	-	-
10:105413617-105413617	A	missense_variant	MODERATE	Tmtc2	ENSMUSG00000036019	Transcript	ENSMUST00000061506	protein_coding	940	254	85	W/L	tGg/tTg	-1	1	P1	tolerated(0.17)
10:106474826-106474826	A	missense_variant	MODERATE	Ppfia2	ENSMUSG00000053825	Transcript	ENSMUST00000217854	protein_coding	441	193	65	D/N	Gat/Aat	1	1	P2	deleterious(0)
10:106474826-106474826	A	upstream_gene_variant	MODIFIER	C230021G24Rik	ENSMUSG00000097869	Transcript	ENSMUST00000181196	lincRNA	-	-	-	-	-	-1	1	-	-
10:106863352-106863352	A	synonymous_variant	LOW	Ppfia2	ENSMUSG00000053825	Transcript	ENSMUST00000217854	protein_coding	2609	2361	787	T	acC/acA	1	1	P2	-
10:109767299-109767299	A	missense_variant	MODERATE	Nav3	ENSMUSG00000020181	Transcript	ENSMUST00000032719	protein_coding	3388	3388	1130	V/L	Gtg/Ttg	-1	5	P1	tolerated(1)
10:110939280-110939280	A	regulatory_region_variant	MODIFIER	-	-	RegulatoryFeature	ENSMUSR00000508535	enhancer	-	-	-	-	-	-	-	-	-
10:110939280-110939280	A	regulatory_region_variant	MODIFIER	-	-	RegulatoryFeature	ENSMUSR00000508536	CTCF_binding_site	-	-	-	-	-	-	-	-	-
10:110939280-110939280	A	downstream_gene_variant	MODIFIER	Zdhhc17	ENSMUSG00000035798	Transcript	ENSMUST00000041723	protein_coding	-	-	-	-	-	-1	1	P1	-
10:110939280-110939280	A	missense_variant	MODERATE	Csrp2	ENSMUSG00000020186	Transcript	ENSMUST00000020403	protein_coding	1042	575	192	A/D	gCt/gAt	1	1	P1	deleterious(0.01)
10:111448516-111448516	T	intergenic_variant	MODIFIER	-	-	-	-	-	-	-	-	-	-	-	-	-	-
10:111491234-111491234	T	intron_variant	MODIFIER	Nap1l1	ENSMUSG00000058799	Transcript	ENSMUST00000218828	protein_coding	-	-	-	-	-	1	1	P2	-
10:112272305-112272305	T	regulatory_region_variant	MODIFIER	-	-	RegulatoryFeature	ENSMUSR00000314497	promoter	-	-	-	-	-	-	-	-	-
10:112272305-112272305	T	synonymous_variant	LOW	Kcnc2	ENSMUSG00000035681	Transcript	ENSMUST00000219301	protein_coding	666	600	200	A	gcG/gcT	1	1	P2	-
10:112456253-112456253	G	missense_variant	MODERATE	Kcnc2	ENSMUSG00000035681	Transcript	ENSMUST00000219301	protein_coding	1411	1345	449	P/A	Ccc/Gcc	1	1	P2	deleterious(0)
10:112734889-112734889	A	non_coding_transcript_exon_variant	MODIFIER	1700010J16Rik	ENSMUSG00000100314	Transcript	ENSMUST00000189116	lincRNA	72	-	-	-	-	1	1	-	-
10:114800746-114800746	A	regulatory_region_variant	MODIFIER	-	-	RegulatoryFeature	ENSMUSR00000508848	promoter	-	-	-	-	-	-	-	-	-
10:114800746-114800746	A	upstream_gene_variant	MODIFIER	Gm15723	ENSMUSG00000084865	Transcript	ENSMUST00000139331	antisense	-	-	-	-	-	1	3	-	-
10:114800746-114800746	A	synonymous_variant	LOW	Trhde	ENSMUSG00000050663	Transcript	ENSMUST00000061632	protein_coding	619	555	185	A	gcC/gcT	-1	1	P1	-
10:115520715-115520715	A	regulatory_region_variant	MODIFIER	-	-	RegulatoryFeature	ENSMUSR00000508937	promoter_flanking_region	-	-	-	-	-	-	-	-	-
10:115520715-115520715	A	intron_variant	MODIFIER	Lgr5	ENSMUSG00000020140	Transcript	ENSMUST00000020350	protein_coding	-	-	-	-	-	-1	1	P1	-
10:116822932-116822932	A	regulatory_region_variant	MODIFIER	-	-	RegulatoryFeature	ENSMUSR00000509116	promoter_flanking_region	-	-	-	-	-	-	-	-	-
10:116822932-116822932	A	intron_variant	MODIFIER	Myrfl	ENSMUSG00000034057	Transcript	ENSMUST00000048229	protein_coding	-	-	-	-	-	-1	1	P1	-
10:116848963-116848963	A	regulatory_region_variant	MODIFIER	-	-	RegulatoryFeature	ENSMUSR00000034709	promoter_flanking_region	-	-	-	-	-	-	-	-	-
10:116848963-116848963	A	regulatory_region_variant	MODIFIER	-	-	RegulatoryFeature	ENSMUSR00000314718	CTCF_binding_site	-	-	-	-	-	-	-	-	-
10:116848963-116848963	A	intron_variant	MODIFIER	Myrfl	ENSMUSG00000034057	Transcript	ENSMUST00000048229	protein_coding	-	-	-	-	-	-1	1	P1	-
10:116963020-116963020	T	regulatory_region_variant	MODIFIER	-	-	RegulatoryFeature	ENSMUSR00000314734	CTCF_binding_site	-	-	-	-	-	-	-	-	-
10:116963020-116963020	T	intron_variant	MODIFIER	Gm10271	ENSMUSG00000069518	Transcript	ENSMUST00000092165	protein_coding	-	-	-	-	-	-1	5	P1	-
10:116963020-116963020	T	non_coding_transcript_exon_variant	MODIFIER	4933412E12Rik	ENSMUSG00000112627	Transcript	ENSMUST00000217853	bidirectional_promoter_lncRNA	1439	-	-	-	-	1	1	-	-
10:116963020-116963020	T	upstream_gene_variant	MODIFIER	D630029K05Rik	ENSMUSG00000031294	Transcript	ENSMUST00000033651	lincRNA	-	-	-	-	-	1	1	-	-
10:117947181-117947181	A	regulatory_region_variant	MODIFIER	-	-	RegulatoryFeature	ENSMUSR00000034996	promoter_flanking_region	-	-	-	-	-	-	-	-	-
10:117947181-117947181	A	non_coding_transcript_exon_variant	MODIFIER	4933411E08Rik	ENSMUSG00000112500	Transcript	ENSMUST00000217950	lincRNA	578	-	-	-	-	1	1	-	-
10:118860722-118860722	A	missense_variant	MODERATE	Dyrk2	ENSMUSG00000028630	Transcript	ENSMUST00000004281	protein_coding	1010	630	210	Q/H	caG/caT	-1	1	P1	tolerated(1)
10:118860722-118860722	A	upstream_gene_variant	MODIFIER	4932442E05Rik	ENSMUSG00000104443	Transcript	ENSMUST00000191892	TEC	-	-	-	-	-	1	-	-	-
10:119095510-119095510	A	intron_variant,non_coding_transcript_variant	MODIFIER	1700064J06Rik	ENSMUSG00000100681	Transcript	ENSMUST00000187551	lincRNA	-	-	-	-	-	1	1	-	-
10:119095510-119095510	A	downstream_gene_variant	MODIFIER	Gm18904	ENSMUSG00000112683	Transcript	ENSMUST00000218756	processed_pseudogene	-	-	-	-	-	1	-	-	-
10:119322170-119322170	G	intron_variant,non_coding_transcript_variant	MODIFIER	4930477N07Rik	ENSMUSG00000112155	Transcript	ENSMUST00000218762	lincRNA	-	-	-	-	-	1	5	-	-
10:120000589-120000589	A	missense_variant	MODERATE	Grip1	ENSMUSG00000034813	Transcript	ENSMUST00000138410	protein_coding	1670	1602	534	S/R	agC/agA	1	1	P3	tolerated(0.16)
10:120208817-120208817	T	regulatory_region_variant	MODIFIER	-	-	RegulatoryFeature	ENSMUSR00000035384	promoter	-	-	-	-	-	-	-	-	-
10:120208817-120208817	T	5_prime_UTR_variant	MODIFIER	Tmbim4	ENSMUSG00000020225	Transcript	ENSMUST00000020446	protein_coding	68	-	-	-	-	1	1	P1	-
10:120392268-120392268	T	regulatory_region_variant	MODIFIER	-	-	RegulatoryFeature	ENSMUSR00000509796	CTCF_binding_site	-	-	-	-	-	-	-	-	-
10:120392268-120392268	T	non_coding_transcript_exon_variant	MODIFIER	9230105E05Rik	ENSMUSG00000090191	Transcript	ENSMUST00000161291	antisense	1725	-	-	-	-	1	1	-	-
10:120392268-120392268	T	intron_variant	MODIFIER	Hmga2	ENSMUSG00000056758	Transcript	ENSMUST00000159699	protein_coding	-	-	-	-	-	-1	1	-	-
10:120778620-120778620	G	non_coding_transcript_exon_variant	MODIFIER	4921513I03Rik	ENSMUSG00000044544	Transcript	ENSMUST00000056994	lincRNA	1268	-	-	-	-	1	1	-	-
10:120778620-120778620	G	downstream_gene_variant	MODIFIER	Msrb3	ENSMUSG00000051236	Transcript	ENSMUST00000092143	protein_coding	-	-	-	-	-	-1	1	P1	-
10:121083865-121083865	A	regulatory_region_variant	MODIFIER	-	-	RegulatoryFeature	ENSMUSR00000315178	CTCF_binding_site	-	-	-	-	-	-	-	-	-
10:121083865-121083865	A	intron_variant	MODIFIER	Wif1	ENSMUSG00000020218	Transcript	ENSMUST00000020439	protein_coding	-	-	-	-	-	1	1	P1	-
10:121604522-121604522	A	synonymous_variant	LOW	Xpot	ENSMUSG00000034667	Transcript	ENSMUST00000039810	protein_coding	2089	1803	601	G	ggG/ggT	-1	5	-	-
10:121794869-121794869	T	intron_variant	MODIFIER	Srgap1	ENSMUSG00000020121	Transcript	ENSMUST00000081688	protein_coding	-	-	-	-	-	-1	5	P3	-
10:122449293-122449293	G	regulatory_region_variant	MODIFIER	-	-	RegulatoryFeature	ENSMUSR00000315314	promoter	-	-	-	-	-	-	-	-	-
10:122449293-122449293	G	upstream_gene_variant	MODIFIER	Gm48878	ENSMUSG00000112794	Transcript	ENSMUST00000219628	TEC	-	-	-	-	-	1	-	-	-
10:122449293-122449293	G	synonymous_variant	LOW	Avpr1a	ENSMUSG00000020123	Transcript	ENSMUST00000020323	protein_coding	795	489	163	P	ccC/ccG	1	1	P1	-
10:122449293-122449293	G	intron_variant,non_coding_transcript_variant	MODIFIER	Gm48877	ENSMUSG00000112873	Transcript	ENSMUST00000218285	antisense	-	-	-	-	-	-1	3	-	-
10:126887688-126887688	T	missense_variant	MODERATE	Atp23	ENSMUSG00000025436	Transcript	ENSMUST00000168520	protein_coding	604	544	182	V/M	Gtg/Atg	-1	1	P1	deleterious(0)
10:127009836-127009836	T	missense_variant	MODERATE	Avil	ENSMUSG00000025432	Transcript	ENSMUST00000026500	protein_coding	1189	1047	349	K/N	aaG/aaT	1	1	P1	deleterious(0.05)
10:127009836-127009836	T	downstream_gene_variant	MODIFIER	Tsfm	ENSMUSG00000040521	Transcript	ENSMUST00000152054	protein_coding	-	-	-	-	-	-1	3	-	-
10:127016387-127016387	A	synonymous_variant	LOW	Avil	ENSMUSG00000025432	Transcript	ENSMUST00000026500	protein_coding	2182	2040	680	V	gtC/gtA	1	1	P1	-
10:127016387-127016387	A	intron_variant	MODIFIER	Tsfm	ENSMUSG00000040521	Transcript	ENSMUST00000152054	protein_coding	-	-	-	-	-	-1	3	-	-
10:127041947-127041947	T	regulatory_region_variant	MODIFIER	-	-	RegulatoryFeature	ENSMUSR00000036183	promoter	-	-	-	-	-	-	-	-	-
10:127041947-127041947	T	upstream_gene_variant	MODIFIER	Eef1akmt3	ENSMUSG00000080115	Transcript	ENSMUST00000116231	protein_coding	-	-	-	-	-	-1	5	P1	-
10:127041947-127041947	T	5_prime_UTR_variant	MODIFIER	Mettl1	ENSMUSG00000006732	Transcript	ENSMUST00000006915	protein_coding	16	-	-	-	-	1	1	P1	-
10:127080277-127080277	T	regulatory_region_variant	MODIFIER	-	-	RegulatoryFeature	ENSMUSR00000315557	promoter	-	-	-	-	-	-	-	-	-
10:127080277-127080277	T	missense_variant	MODERATE	Agap2	ENSMUSG00000025422	Transcript	ENSMUST00000039259	protein_coding	1371	656	219	P/L	cCc/cTc	1	1	P2	deleterious_low_confidence(0.01)
10:127171992-127171992	T	downstream_gene_variant	MODIFIER	Slc26a10	ENSMUSG00000040441	Transcript	ENSMUST00000095270	protein_coding	-	-	-	-	-	-1	5	P2	-
10:127171992-127171992	T	3_prime_UTR_variant	MODIFIER	B4galnt1	ENSMUSG00000006731	Transcript	ENSMUST00000006914	protein_coding	2057	-	-	-	-	1	1	P1	-
10:127192570-127192570	A	upstream_gene_variant	MODIFIER	Arhgef25	ENSMUSG00000019467	Transcript	ENSMUST00000019611	protein_coding	-	-	-	-	-	-1	1	P2	-
10:127192570-127192570	A	downstream_gene_variant	MODIFIER	Pip4k2c	ENSMUSG00000025417	Transcript	ENSMUST00000013970	protein_coding	-	-	-	-	-	-1	1	P1	-
10:127192570-127192570	A	intron_variant	MODIFIER	Dtx3	ENSMUSG00000040415	Transcript	ENSMUST00000038217	protein_coding	-	-	-	-	-	-1	1	P2	-
10:127192570-127192570	A	upstream_gene_variant	MODIFIER	F420014N23Rik	ENSMUSG00000097331	Transcript	ENSMUST00000181578	lincRNA	-	-	-	-	-	1	1	-	-
10:127237230-127237230	A	intron_variant	MODIFIER	Kif5a	ENSMUSG00000074657	Transcript	ENSMUST00000099172	protein_coding	-	-	-	-	-	-1	1	P1	-
10:127243461-127243461	T	synonymous_variant	LOW	Kif5a	ENSMUSG00000074657	Transcript	ENSMUST00000099172	protein_coding	1319	867	289	Q	caG/caA	-1	1	P1	-
10:127554975-127554975	T	missense_variant	MODERATE	Lrp1	ENSMUSG00000040249	Transcript	ENSMUST00000049149	protein_coding	9513	9052	3018	D/N	Gac/Aac	-1	1	P1	tolerated(0.73)
10:127594882-127594882	T	regulatory_region_variant	MODIFIER	-	-	RegulatoryFeature	ENSMUSR00000036357	promoter_flanking_region	-	-	-	-	-	-	-	-	-
10:127594882-127594882	T	upstream_gene_variant	MODIFIER	Gm16217	ENSMUSG00000086499	Transcript	ENSMUST00000124182	antisense	-	-	-	-	-	1	3	-	-
10:127594882-127594882	T	intron_variant	MODIFIER	Lrp1	ENSMUSG00000040249	Transcript	ENSMUST00000049149	protein_coding	-	-	-	-	-	-1	1	P1	-
10:127650781-127650781	A	missense_variant	MODERATE	Stat6	ENSMUSG00000002147	Transcript	ENSMUST00000092074	protein_coding	710	425	142	R/K	aGg/aAg	1	1	P1	tolerated(0.61)
10:127707703-127707703	G	regulatory_region_variant	MODIFIER	-	-	RegulatoryFeature	ENSMUSR00000510858	promoter_flanking_region	-	-	-	-	-	-	-	-	-
10:127707703-127707703	G	missense_variant	MODERATE	Myo1a	ENSMUSG00000025401	Transcript	ENSMUST00000079590	protein_coding	713	627	209	D/E	gaC/gaG	1	1	P1	tolerated(0.29)
10:127862739-127862739	T	upstream_gene_variant	MODIFIER	Rdh16f2	ENSMUSG00000074639	Transcript	ENSMUST00000092058	protein_coding	-	-	-	-	-	1	1	P1	-
10:127862739-127862739	T	downstream_gene_variant	MODIFIER	Rdh19	ENSMUSG00000054052	Transcript	ENSMUST00000077530	protein_coding	-	-	-	-	-	1	1	P1	-
10:128040017-128040017	A	missense_variant	MODERATE	Naca	ENSMUSG00000061315	Transcript	ENSMUST00000092048	protein_coding	968	917	306	T/N	aCt/aAt	1	1	-	deleterious(0.01)
10:128244279-128244279	T	missense_variant	MODERATE	Timeless	ENSMUSG00000039994	Transcript	ENSMUST00000055539	protein_coding	1474	1296	432	W/C	tgG/tgT	1	1	P3	deleterious(0)
10:128251716-128251716	A	upstream_gene_variant	MODIFIER	Apon	ENSMUSG00000051716	Transcript	ENSMUST00000218722	protein_coding	-	-	-	-	-	1	-	P1	-
10:128251716-128251716	A	missense_variant	MODERATE	Timeless	ENSMUSG00000039994	Transcript	ENSMUST00000055539	protein_coding	3444	3266	1089	R/Q	cGg/cAg	1	1	P3	tolerated(0.14)
10:128255160-128255160	A	regulatory_region_variant	MODIFIER	-	-	RegulatoryFeature	ENSMUSR00000510974	open_chromatin_region	-	-	-	-	-	-	-	-	-
10:128255160-128255160	A	downstream_gene_variant	MODIFIER	Timeless	ENSMUSG00000039994	Transcript	ENSMUST00000055539	protein_coding	-	-	-	-	-	1	1	P3	-
10:128255160-128255160	A	missense_variant	MODERATE	Apon	ENSMUSG00000051716	Transcript	ENSMUST00000218722	protein_coding	1011	706	236	R/S	Cgt/Agt	1	-	P1	tolerated(0.23)
10:128318192-128318192	T	upstream_gene_variant	MODIFIER	Cnpy2	ENSMUSG00000025381	Transcript	ENSMUST00000219037	protein_coding	-	-	-	-	-	1	1	P1	-
10:128318192-128318192	T	synonymous_variant	LOW	Pan2	ENSMUSG00000005682	Transcript	ENSMUST00000005825	protein_coding	3383	3129	1043	G	ggG/ggT	1	1	P2	-
10:128318352-128318352	C	intron_variant	MODIFIER	Pan2	ENSMUSG00000005682	Transcript	ENSMUST00000005825	protein_coding	-	-	-	-	-	1	1	P2	-
10:128318352-128318352	C	upstream_gene_variant	MODIFIER	Cnpy2	ENSMUSG00000025381	Transcript	ENSMUST00000219037	protein_coding	-	-	-	-	-	1	1	P1	-
10:128519667-128519667	A	missense_variant	MODERATE	Esyt1	ENSMUSG00000025366	Transcript	ENSMUST00000026427	protein_coding	1329	1282	428	G/W	Ggg/Tgg	-1	1	P1	deleterious(0.01)
10:128519667-128519667	A	upstream_gene_variant	MODIFIER	Gm29585	ENSMUSG00000100548	Transcript	ENSMUST00000185270	antisense	-	-	-	-	-	1	5	-	-
10:128519668-128519668	T	synonymous_variant	LOW	Esyt1	ENSMUSG00000025366	Transcript	ENSMUST00000026427	protein_coding	1328	1281	427	G	ggC/ggA	-1	1	P1	-
10:128519668-128519668	T	upstream_gene_variant	MODIFIER	Gm29585	ENSMUSG00000100548	Transcript	ENSMUST00000185270	antisense	-	-	-	-	-	1	5	-	-
10:128521737-128521737	T	intron_variant	MODIFIER	Esyt1	ENSMUSG00000025366	Transcript	ENSMUST00000026427	protein_coding	-	-	-	-	-	-1	1	P1	-
10:128521737-128521737	T	upstream_gene_variant	MODIFIER	Gm29585	ENSMUSG00000100548	Transcript	ENSMUST00000188089	antisense	-	-	-	-	-	1	5	-	-
10:128885140-128885140	A	missense_variant	MODERATE	Gdf11	ENSMUSG00000025352	Transcript	ENSMUST00000026408	protein_coding	1217	1184	395	P/L	cCt/cTt	-1	1	P1	deleterious(0)
10:128923292-128923292	T	regulatory_region_variant	MODIFIER	-	-	RegulatoryFeature	ENSMUSR00000315849	promoter	-	-	-	-	-	-	-	-	-
10:128923292-128923292	T	upstream_gene_variant	MODIFIER	Rdh5	ENSMUSG00000025350	Transcript	ENSMUST00000026406	protein_coding	-	-	-	-	-	-1	1	P1	-
10:128923292-128923292	T	intron_variant	MODIFIER	Bloc1s1	ENSMUSG00000090247	Transcript	ENSMUST00000026405	protein_coding	-	-	-	-	-	-1	1	P1	-
10:128942877-128942877	C	upstream_gene_variant	MODIFIER	Gm25494	ENSMUSG00000088768	Transcript	ENSMUST00000158143	snRNA	-	-	-	-	-	1	-	-	-
10:128942877-128942877	C	missense_variant	MODERATE	Itga7	ENSMUSG00000025348	Transcript	ENSMUST00000099112	protein_coding	1031	860	287	R/P	cGt/cCt	1	2	P2	deleterious(0)
10:129682305-129682305	A	missense_variant	MODERATE	Olfr802	ENSMUSG00000093866	Transcript	ENSMUST00000203785	protein_coding	913	433	145	A/S	Gcc/Tcc	-1	5	P1	tolerated_low_confidence(1)
10:129902126-129902126	A	synonymous_variant	LOW	Olfr815	ENSMUSG00000061961	Transcript	ENSMUST00000071557	protein_coding	601	601	201	L	Ctg/Ttg	-1	-	-	-
10:130033894-130033894	A	synonymous_variant	LOW	Olfr821	ENSMUSG00000044897	Transcript	ENSMUST00000205181	protein_coding	816	267	89	T	acC/acA	1	2	P1	-
11:3185336-3185336	A	intron_variant	MODIFIER	Sfi1	ENSMUSG00000023764	Transcript	ENSMUST00000081318	protein_coding	-	-	-	-	-	-1	1	P2	-
11:3185336-3185336	A	downstream_gene_variant	MODIFIER	Drg1	ENSMUSG00000020457	Transcript	ENSMUST00000159304	nonsense_mediated_decay	-	-	-	-	-	-1	5	-	-
11:3350760-3350760	T	missense_variant	MODERATE	Limk2	ENSMUSG00000020451	Transcript	ENSMUST00000101638	protein_coding	1255	1142	381	R/Q	cGg/cAg	-1	1	P4	deleterious(0)
11:3350760-3350760	T	downstream_gene_variant	MODIFIER	Gm11948	ENSMUSG00000087055	Transcript	ENSMUST00000142322	sense_intronic	-	-	-	-	-	-1	1	-	-
11:3360481-3360481	T	synonymous_variant	LOW	Limk2	ENSMUSG00000020451	Transcript	ENSMUST00000101638	protein_coding	335	222	74	G	ggG/ggA	-1	1	P4	-
11:3416094-3416094	A	3_prime_UTR_variant	MODIFIER	Rnf185	ENSMUSG00000020448	Transcript	ENSMUST00000064364	protein_coding	2794	-	-	-	-	-1	1	-	-
11:3452277-3452277	A	regulatory_region_variant	MODIFIER	-	-	RegulatoryFeature	ENSMUSR00000036872	promoter	-	-	-	-	-	-	-	-	-
11:3452277-3452277	A	upstream_gene_variant	MODIFIER	8430429K09Rik	ENSMUSG00000034587	Transcript	ENSMUST00000142397	processed_transcript	-	-	-	-	-	1	2	-	-
11:3452277-3452277	A	5_prime_UTR_variant	MODIFIER	Rnf185	ENSMUSG00000020448	Transcript	ENSMUST00000064364	protein_coding	87	-	-	-	-	-1	1	-	-
11:3452741-3452741	T	regulatory_region_variant	MODIFIER	-	-	RegulatoryFeature	ENSMUSR00000036872	promoter	-	-	-	-	-	-	-	-	-
11:3452741-3452741	T	splice_donor_variant,non_coding_transcript_variant	HIGH	8430429K09Rik	ENSMUSG00000034587	Transcript	ENSMUST00000142397	processed_transcript	-	-	-	-	-	1	2	-	-
11:3452741-3452741	T	upstream_gene_variant	MODIFIER	Rnf185	ENSMUSG00000020448	Transcript	ENSMUST00000064364	protein_coding	-	-	-	-	-	-1	1	-	-
11:3495188-3495188	A	downstream_gene_variant	MODIFIER	Pla2g3	ENSMUSG00000034579	Transcript	ENSMUST00000064265	protein_coding	-	-	-	-	-	1	1	P1	-
11:3495188-3495188	A	intron_variant	MODIFIER	Inpp5j	ENSMUSG00000034570	Transcript	ENSMUST00000044507	protein_coding	-	-	-	-	-	-1	1	P1	-
11:3516144-3516144	T	downstream_gene_variant	MODIFIER	Smtn	ENSMUSG00000020439	Transcript	ENSMUST00000075118	protein_coding	-	-	-	-	-	-1	1	-	-
11:3516144-3516144	T	intron_variant	MODIFIER	Selenom	ENSMUSG00000075702	Transcript	ENSMUST00000094469	protein_coding	-	-	-	-	-	1	1	P1	-
11:3628888-3628888	A	regulatory_region_variant	MODIFIER	-	-	RegulatoryFeature	ENSMUSR00000511295	promoter	-	-	-	-	-	-	-	-	-
11:3628888-3628888	A	downstream_gene_variant	MODIFIER	Gm11951	ENSMUSG00000079889	Transcript	ENSMUST00000116005	processed_pseudogene	-	-	-	-	-	-1	-	-	-
11:3628888-3628888	A	non_coding_transcript_exon_variant	MODIFIER	Gm11950	ENSMUSG00000084310	Transcript	ENSMUST00000121615	processed_pseudogene	65	-	-	-	-	1	-	-	-
11:3628888-3628888	A	upstream_gene_variant	MODIFIER	Gm11949	ENSMUSG00000084211	Transcript	ENSMUST00000117640	processed_pseudogene	-	-	-	-	-	-1	-	-	-
11:3926123-3926123	A	missense_variant	MODERATE	Tcn2	ENSMUSG00000020432	Transcript	ENSMUST00000109993	protein_coding	582	304	102	G/W	Ggg/Tgg	-1	1	P1	deleterious(0.02)
11:3977843-3977843	A	intron_variant	MODIFIER	Pes1	ENSMUSG00000020430	Transcript	ENSMUST00000020705	protein_coding	-	-	-	-	-	1	1	P2	-
11:3977843-3977843	A	upstream_gene_variant	MODIFIER	4930556J24Rik	ENSMUSG00000034493	Transcript	ENSMUST00000042344	protein_coding	-	-	-	-	-	-1	1	P1	-
11:4065060-4065060	C	regulatory_region_variant	MODIFIER	-	-	RegulatoryFeature	ENSMUSR00000511387	promoter_flanking_region	-	-	-	-	-	-	-	-	-
11:4065060-4065060	C	intron_variant	MODIFIER	Sec14l3	ENSMUSG00000054986	Transcript	ENSMUST00000068322	protein_coding	-	-	-	-	-	1	1	P1	-
11:4070096-4070096	T	regulatory_region_variant	MODIFIER	-	-	RegulatoryFeature	ENSMUSR00000511388	open_chromatin_region	-	-	-	-	-	-	-	-	-
11:4070096-4070096	T	missense_variant	MODERATE	Sec14l3	ENSMUSG00000054986	Transcript	ENSMUST00000068322	protein_coding	643	532	178	L/F	Ctt/Ttt	1	1	P1	tolerated(1)
11:4071351-4071351	T	intron_variant	MODIFIER	Sec14l3	ENSMUSG00000054986	Transcript	ENSMUST00000068322	protein_coding	-	-	-	-	-	1	1	P1	-
11:4148602-4148602	A	regulatory_region_variant	MODIFIER	-	-	RegulatoryFeature	ENSMUSR00000511409	enhancer	-	-	-	-	-	-	-	-	-
11:4148602-4148602	A	missense_variant	MODERATE	Ccdc157	ENSMUSG00000051427	Transcript	ENSMUST00000093381	protein_coding	1195	903	301	R/S	agG/agT	-1	1	A2	deleterious(0)
11:4848990-4848990	G	regulatory_region_variant	MODIFIER	-	-	RegulatoryFeature	ENSMUSR00000037195	promoter	-	-	-	-	-	-	-	-	-
11:4848990-4848990	G	5_prime_UTR_variant	MODIFIER	Nf2	ENSMUSG00000009073	Transcript	ENSMUST00000109910	protein_coding	547	-	-	-	-	-1	1	P3	-
11:4889135-4889135	A	upstream_gene_variant	MODIFIER	Mir6918	ENSMUSG00000098296	Transcript	ENSMUST00000183479	miRNA	-	-	-	-	-	1	-	-	-
11:4889135-4889135	A	synonymous_variant	LOW	Nipsnap1	ENSMUSG00000034285	Transcript	ENSMUST00000038570	protein_coding	532	477	159	L	ctG/ctA	1	1	P1	-
11:5031851-5031851	T	synonymous_variant	LOW	Ap1b1	ENSMUSG00000009090	Transcript	ENSMUST00000009234	protein_coding	2012	1758	586	R	cgG/cgT	1	1	P1	-
11:5040239-5040239	A	intron_variant	MODIFIER	Ap1b1	ENSMUSG00000009090	Transcript	ENSMUST00000009234	protein_coding	-	-	-	-	-	1	1	P1	-
11:5040239-5040239	A	downstream_gene_variant	MODIFIER	Gm24958	ENSMUSG00000088634	Transcript	ENSMUST00000158009	snoRNA	-	-	-	-	-	1	-	-	-
11:5040239-5040239	A	downstream_gene_variant	MODIFIER	Gm47296	ENSMUSG00000104880	Transcript	ENSMUST00000197692	miRNA	-	-	-	-	-	1	-	-	-
11:5130727-5130727	A	regulatory_region_variant	MODIFIER	-	-	RegulatoryFeature	ENSMUSR00000511623	promoter_flanking_region	-	-	-	-	-	-	-	-	-
11:5130727-5130727	A	missense_variant	MODERATE	Emid1	ENSMUSG00000034164	Transcript	ENSMUST00000062821	protein_coding	757	722	241	P/L	cCt/cTt	-1	1	P2	deleterious(0.01)
11:5199686-5199686	G	missense_variant	MODERATE	Kremen1	ENSMUSG00000020393	Transcript	ENSMUST00000020662	protein_coding	1017	984	328	E/D	gaG/gaC	-1	1	P1	tolerated(0.36)
11:5716825-5716825	A	synonymous_variant	LOW	Urgcp	ENSMUSG00000049680	Transcript	ENSMUST00000093362	protein_coding	1681	1641	547	G	ggG/ggT	-1	1	P4	-
11:5716825-5716825	A	upstream_gene_variant	MODIFIER	Mrps24	ENSMUSG00000020477	Transcript	ENSMUST00000149980	processed_transcript	-	-	-	-	-	-1	3	-	-
11:5716877-5716877	T	upstream_gene_variant	MODIFIER	Mrps24	ENSMUSG00000020477	Transcript	ENSMUST00000149980	processed_transcript	-	-	-	-	-	-1	3	-	-
11:5716877-5716877	T	missense_variant	MODERATE	Urgcp	ENSMUSG00000049680	Transcript	ENSMUST00000093362	protein_coding	1629	1589	530	R/Q	cGg/cAg	-1	1	P4	tolerated(0.37)
11:5769185-5769185	T	intron_variant,non_coding_transcript_variant	MODIFIER	Ube2d-ps	ENSMUSG00000083844	Transcript	ENSMUST00000137510	processed_transcript	-	-	-	-	-	1	1	-	-
11:5782214-5782214	T	regulatory_region_variant	MODIFIER	-	-	RegulatoryFeature	ENSMUSR00000037416	promoter_flanking_region	-	-	-	-	-	-	-	-	-
11:5782214-5782214	T	regulatory_region_variant	MODIFIER	-	-	RegulatoryFeature	ENSMUSR00000316316	CTCF_binding_site	-	-	-	-	-	-	-	-	-
11:5782214-5782214	T	downstream_gene_variant	MODIFIER	Ube2d-ps	ENSMUSG00000083844	Transcript	ENSMUST00000137510	processed_transcript	-	-	-	-	-	1	1	-	-
11:5803255-5803255	A	regulatory_region_variant	MODIFIER	-	-	RegulatoryFeature	ENSMUSR00000037419	promoter	-	-	-	-	-	-	-	-	-
11:5803255-5803255	A	downstream_gene_variant	MODIFIER	Dbnl	ENSMUSG00000020476	Transcript	ENSMUST00000020769	protein_coding	-	-	-	-	-	1	1	A2	-
11:5803255-5803255	A	intron_variant	MODIFIER	Pgam2	ENSMUSG00000020475	Transcript	ENSMUST00000020768	protein_coding	-	-	-	-	-	-1	1	P1	-
11:5862191-5862191	T	regulatory_region_variant	MODIFIER	-	-	RegulatoryFeature	ENSMUSR00000037437	promoter	-	-	-	-	-	-	-	-	-
11:5862191-5862191	T	synonymous_variant	LOW	Aebp1	ENSMUSG00000020473	Transcript	ENSMUST00000102923	protein_coding	245	40	14	L	Ctg/Ttg	1	1	P2	-
11:5898293-5898293	T	regulatory_region_variant	MODIFIER	-	-	RegulatoryFeature	ENSMUSR00000511772	promoter	-	-	-	-	-	-	-	-	-
11:5898293-5898293	T	downstream_gene_variant	MODIFIER	Gck	ENSMUSG00000041798	Transcript	ENSMUST00000102920	protein_coding	-	-	-	-	-	-1	1	P1	-
11:5898293-5898293	T	intron_variant	MODIFIER	Myl7	ENSMUSG00000020469	Transcript	ENSMUST00000102921	protein_coding	-	-	-	-	-	-1	1	P1	-
11:6222342-6222342	T	regulatory_region_variant	MODIFIER	-	-	RegulatoryFeature	ENSMUSR00000511830	CTCF_binding_site	-	-	-	-	-	-	-	-	-
11:6222342-6222342	T	intron_variant	MODIFIER	Npc1l1	ENSMUSG00000020447	Transcript	ENSMUST00000004505	protein_coding	-	-	-	-	-	-1	1	P1	-
11:6229017-6229017	T	missense_variant	MODERATE	Npc1l1	ENSMUSG00000020447	Transcript	ENSMUST00000004505	protein_coding	412	392	131	P/H	cCt/cAt	-1	1	P1	deleterious(0.01)
11:6274735-6274735	T	regulatory_region_variant	MODIFIER	-	-	RegulatoryFeature	ENSMUSR00000037514	promoter	-	-	-	-	-	-	-	-	-
11:6274735-6274735	T	missense_variant	MODERATE	Tmed4	ENSMUSG00000004394	Transcript	ENSMUST00000004508	protein_coding	136	99	33	H/Q	caC/caA	-1	1	P1	tolerated(0.06)
11:6274735-6274735	T	downstream_gene_variant	MODIFIER	n-R5s67	ENSMUSG00000077524	Transcript	ENSMUST00000104336	rRNA	-	-	-	-	-	1	-	-	-
11:6506887-6506887	A	intron_variant	MODIFIER	Myo1g	ENSMUSG00000020437	Transcript	ENSMUST00000003459	protein_coding	-	-	-	-	-	-1	1	P1	-
11:6620125-6620125	T	downstream_gene_variant	MODIFIER	Snora5c	ENSMUSG00000065686	Transcript	ENSMUST00000083752	snoRNA	-	-	-	-	-	-1	-	-	-
11:6620125-6620125	T	missense_variant	MODERATE	Tbrg4	ENSMUSG00000000384	Transcript	ENSMUST00000189268	protein_coding	979	748	250	Q/K	Cag/Aag	-1	1	P1	tolerated(0.27)
11:6620125-6620125	T	upstream_gene_variant	MODIFIER	Gm24313	ENSMUSG00000064495	Transcript	ENSMUST00000082561	snoRNA	-	-	-	-	-	-1	-	-	-
11:7063968-7063968	A	regulatory_region_variant	MODIFIER	-	-	RegulatoryFeature	ENSMUSR00000316465	promoter	-	-	-	-	-	-	-	-	-
11:7063968-7063968	A	synonymous_variant	LOW	Adcy1	ENSMUSG00000020431	Transcript	ENSMUST00000020706	protein_coding	480	369	123	Q	caG/caA	1	2	P1	-
11:7184738-7184738	A	regulatory_region_variant	MODIFIER	-	-	RegulatoryFeature	ENSMUSR00000512015	open_chromatin_region	-	-	-	-	-	-	-	-	-
11:7184738-7184738	A	missense_variant	MODERATE	Gm11985	ENSMUSG00000087512	Transcript	ENSMUST00000122910	protein_coding	589	548	183	P/L	cCt/cTt	-1	5	P1	deleterious_low_confidence(0.03)
11:9150299-9150299	A	regulatory_region_variant	MODIFIER	-	-	RegulatoryFeature	ENSMUSR00000316591	CTCF_binding_site	-	-	-	-	-	-	-	-	-
11:9150299-9150299	A	non_coding_transcript_exon_variant	MODIFIER	Gm11993	ENSMUSG00000101841	Transcript	ENSMUST00000121861	processed_pseudogene	299	-	-	-	-	-1	-	-	-
11:11154210-11154210	T	synonymous_variant	LOW	Vwc2	ENSMUSG00000050830	Transcript	ENSMUST00000109681	protein_coding	1131	741	247	L	ctG/ctT	1	1	P1	-
11:12997483-12997483	G	upstream_gene_variant	MODIFIER	Gm12004	ENSMUSG00000084055	Transcript	ENSMUST00000117869	processed_pseudogene	-	-	-	-	-	1	-	-	-
11:14599348-14599348	T	missense_variant	MODERATE	Pom121l12	ENSMUSG00000084135	Transcript	ENSMUST00000117584	protein_coding	73	53	18	R/L	cGa/cTa	1	-	P1	tolerated(0.34)
11:14599348-14599348	T	upstream_gene_variant	MODIFIER	1700046C09Rik	ENSMUSG00000085561	Transcript	ENSMUST00000139973	lincRNA	-	-	-	-	-	-1	1	-	-
11:20201426-20201426	T	regulatory_region_variant	MODIFIER	-	-	RegulatoryFeature	ENSMUSR00000038763	promoter	-	-	-	-	-	-	-	-	-
11:20201426-20201426	T	upstream_gene_variant	MODIFIER	Rab1a	ENSMUSG00000020149	Transcript	ENSMUST00000163483	protein_coding	-	-	-	-	-	1	1	P2	-
11:23020446-23020446	A	regulatory_region_variant	MODIFIER	-	-	RegulatoryFeature	ENSMUSR00000513379	promoter	-	-	-	-	-	-	-	-	-
11:23020446-23020446	A	missense_variant	MODERATE	Fam161a	ENSMUSG00000049811	Transcript	ENSMUST00000109557	protein_coding	948	623	208	P/H	cCc/cAc	1	2	P1	deleterious(0)
11:24164780-24164780	T	stop_gained	HIGH	Bcl11a	ENSMUSG00000000861	Transcript	ENSMUST00000109514	protein_coding	2340	2122	708	G/*	Gga/Tga	1	1	P1	-
11:24164780-24164780	T	intron_variant,non_coding_transcript_variant	MODIFIER	4930538E20Rik	ENSMUSG00000085516	Transcript	ENSMUST00000131383	antisense	-	-	-	-	-	-1	1	-	-
11:26387318-26387318	A	regulatory_region_variant	MODIFIER	-	-	RegulatoryFeature	ENSMUSR00000317629	promoter	-	-	-	-	-	-	-	-	-
11:26387318-26387318	A	splice_region_variant,intron_variant	LOW	Fancl	ENSMUSG00000004018	Transcript	ENSMUST00000004120	protein_coding	-	-	-	-	-	1	1	P3	-
11:29823902-29823902	A	missense_variant	MODERATE	4931440F15Rik	ENSMUSG00000078157	Transcript	ENSMUST00000104962	protein_coding	1767	1554	518	K/N	aaG/aaT	-1	-	P1	tolerated(0.08)
11:29823902-29823902	A	intron_variant	MODIFIER	Eml6	ENSMUSG00000044072	Transcript	ENSMUST00000058902	protein_coding	-	-	-	-	-	-1	5	P1	-
11:30159507-30159507	A	regulatory_region_variant	MODIFIER	-	-	RegulatoryFeature	ENSMUSR00000317844	promoter_flanking_region	-	-	-	-	-	-	-	-	-
11:30159507-30159507	A	intron_variant	MODIFIER	Sptbn1	ENSMUSG00000020315	Transcript	ENSMUST00000006629	protein_coding	-	-	-	-	-	-1	5	A1	-
11:31360265-31360265	A	missense_variant	MODERATE	Stc2	ENSMUSG00000020303	Transcript	ENSMUST00000020546	protein_coding	982	770	257	G/V	gGg/gTg	-1	1	P1	tolerated(0.06)
11:31966027-31966027	A	regulatory_region_variant	MODIFIER	-	-	RegulatoryFeature	ENSMUSR00000514054	promoter	-	-	-	-	-	-	-	-	-
11:31966027-31966027	A	intron_variant	MODIFIER	4930524B15Rik	ENSMUSG00000020299	Transcript	ENSMUST00000102829	protein_coding	-	-	-	-	-	1	1	P1	-
11:32212003-32212003	T	stop_gained	HIGH	Rhbdf1	ENSMUSG00000020282	Transcript	ENSMUST00000020524	protein_coding	1734	1578	526	W/*	tgG/tgA	-1	1	P1	-
11:32212003-32212003	T	downstream_gene_variant	MODIFIER	Snrnp25	ENSMUSG00000040767	Transcript	ENSMUST00000039601	protein_coding	-	-	-	-	-	1	1	P1	-
11:32615976-32615976	T	regulatory_region_variant	MODIFIER	-	-	RegulatoryFeature	ENSMUSR00000514187	promoter_flanking_region	-	-	-	-	-	-	-	-	-
11:32615976-32615976	T	regulatory_region_variant	MODIFIER	-	-	RegulatoryFeature	ENSMUSR00000514188	CTCF_binding_site	-	-	-	-	-	-	-	-	-
11:32615976-32615976	T	intron_variant	MODIFIER	Stk10	ENSMUSG00000020272	Transcript	ENSMUST00000102821	protein_coding	-	-	-	-	-	1	1	P1	-
11:33117527-33117527	A	3_prime_UTR_variant	MODIFIER	Fgf18	ENSMUSG00000057967	Transcript	ENSMUST00000020507	protein_coding	989	-	-	-	-	-1	1	P1	-
11:33556950-33556950	A	missense_variant	MODERATE	Gabrp	ENSMUSG00000020159	Transcript	ENSMUST00000020366	protein_coding	857	659	220	T/I	aCc/aTc	-1	1	P1	deleterious(0.05)
11:34695424-34695424	A	splice_region_variant,intron_variant	LOW	Dock2	ENSMUSG00000020143	Transcript	ENSMUST00000093193	protein_coding	-	-	-	-	-	-1	1	P1	-
11:34822344-34822344	A	intron_variant	MODIFIER	Spdl1	ENSMUSG00000069910	Transcript	ENSMUST00000093191	protein_coding	-	-	-	-	-	-1	1	P1	-
11:35610610-35610610	T	missense_variant	MODERATE	Slit3	ENSMUSG00000056427	Transcript	ENSMUST00000069837	protein_coding	1461	1170	390	K/N	aaG/aaT	1	1	P1	deleterious(0.01)
11:35700220-35700220	C	synonymous_variant	LOW	Slit3	ENSMUSG00000056427	Transcript	ENSMUST00000069837	protein_coding	4149	3858	1286	T	acG/acC	1	1	P1	-
11:35700284-35700284	T	stop_gained	HIGH	Slit3	ENSMUSG00000056427	Transcript	ENSMUST00000069837	protein_coding	4213	3922	1308	E/*	Gag/Tag	1	1	P1	-
11:35860188-35860188	A	splice_acceptor_variant	HIGH	Wwc1	ENSMUSG00000018849	Transcript	ENSMUST00000018993	protein_coding	-	-	-	-	-	-1	1	P1	-
11:36068279-36068279	A	intron_variant	MODIFIER	Tenm2	ENSMUSG00000049336	Transcript	ENSMUST00000102801	protein_coding	-	-	-	-	-	-1	5	P2	-
11:36068328-36068328	G	synonymous_variant	LOW	Tenm2	ENSMUSG00000049336	Transcript	ENSMUST00000102801	protein_coding	3624	3390	1130	S	tcG/tcC	-1	5	P2	-
11:36273290-36273290	T	missense_variant	MODERATE	Tenm2	ENSMUSG00000049336	Transcript	ENSMUST00000102801	protein_coding	1361	1127	376	A/D	gCt/gAt	-1	5	P2	deleterious(0.03)
11:36273290-36273290	T	upstream_gene_variant	MODIFIER	Gm12127	ENSMUSG00000086375	Transcript	ENSMUST00000123278	antisense	-	-	-	-	-	1	3	-	-
11:41971696-41971696	G	downstream_gene_variant	MODIFIER	A230004M16Rik	ENSMUSG00000087306	Transcript	ENSMUST00000139508	processed_transcript	-	-	-	-	-	1	1	-	-
11:41971696-41971696	G	intron_variant	MODIFIER	Gabrg2	ENSMUSG00000020436	Transcript	ENSMUST00000070735	protein_coding	-	-	-	-	-	-1	1	P4	-
11:42626826-42626826	A	missense_variant	MODERATE	Gabrb2	ENSMUSG00000007653	Transcript	ENSMUST00000007797	protein_coding	1787	1360	454	R/S	Cgc/Agc	1	1	P2	deleterious(0)
11:43172832-43172832	T	missense_variant	MODERATE	Atp10b	ENSMUSG00000055415	Transcript	ENSMUST00000077659	protein_coding	609	593	198	G/V	gGg/gTg	1	5	P1	deleterious(0)
11:43556741-43556741	T	regulatory_region_variant	MODIFIER	-	-	RegulatoryFeature	ENSMUSR00000318649	CTCF_binding_site	-	-	-	-	-	-	-	-	-
11:43556741-43556741	T	missense_variant	MODERATE	Ccnjl	ENSMUSG00000044707	Transcript	ENSMUST00000050574	protein_coding	476	250	84	V/L	Gtg/Ttg	1	1	P1	tolerated(0.21)
11:43585494-43585494	A	missense_variant	MODERATE	Ccnjl	ENSMUSG00000044707	Transcript	ENSMUST00000050574	protein_coding	1169	943	315	A/T	Gcc/Acc	1	1	P1	tolerated(0.33)
11:43585494-43585494	A	upstream_gene_variant	MODIFIER	Gm12150	ENSMUSG00000085239	Transcript	ENSMUST00000130874	antisense	-	-	-	-	-	-1	3	-	-
11:43585494-43585494	A	upstream_gene_variant	MODIFIER	4933415A04Rik	ENSMUSG00000045877	Transcript	ENSMUST00000056256	protein_coding	-	-	-	-	-	1	-	P1	-
11:43776288-43776288	G	regulatory_region_variant	MODIFIER	-	-	RegulatoryFeature	ENSMUSR00000515258	promoter_flanking_region	-	-	-	-	-	-	-	-	-
11:43776288-43776288	G	missense_variant	MODERATE	Adra1b	ENSMUSG00000050541	Transcript	ENSMUST00000067258	protein_coding	1649	1121	374	R/P	cGc/cCc	-1	1	P1	tolerated(0.26)
11:45952801-45952801	T	missense_variant	MODERATE	Thg1l	ENSMUSG00000011254	Transcript	ENSMUST00000011398	protein_coding	501	472	158	G/R	Ggg/Agg	-1	1	P1	deleterious(0)
11:46224242-46224242	A	intron_variant	MODIFIER	Cyfip2	ENSMUSG00000020340	Transcript	ENSMUST00000165599	protein_coding	-	-	-	-	-	-1	1	P1	-
11:46238329-46238329	T	intron_variant	MODIFIER	Cyfip2	ENSMUSG00000020340	Transcript	ENSMUST00000165599	protein_coding	-	-	-	-	-	-1	1	P1	-
11:46238329-46238329	T	missense_variant	MODERATE	Fndc9	ENSMUSG00000048721	Transcript	ENSMUST00000060185	protein_coding	747	674	225	R/M	aGg/aTg	1	1	P1	tolerated_low_confidence(0.12)
11:46265978-46265978	A	missense_variant	MODERATE	Cyfip2	ENSMUSG00000020340	Transcript	ENSMUST00000165599	protein_coding	1729	1282	428	P/S	Ccg/Tcg	-1	1	P1	deleterious(0)
11:46331830-46331830	A	splice_region_variant,intron_variant	LOW	Itk	ENSMUSG00000020395	Transcript	ENSMUST00000109237	protein_coding	-	-	-	-	-	-1	1	-	-
11:46456358-46456358	T	regulatory_region_variant	MODIFIER	-	-	RegulatoryFeature	ENSMUSR00000515706	CTCF_binding_site	-	-	-	-	-	-	-	-	-
11:46456358-46456358	T	missense_variant	MODERATE	Havcr2	ENSMUSG00000020399	Transcript	ENSMUST00000020668	protein_coding	227	161	54	G/V	gGc/gTc	1	1	P1	deleterious(0)
11:49134515-49134515	A	missense_variant	MODERATE	Olfr56	ENSMUSG00000040328	Transcript	ENSMUST00000179282	protein_coding	1063	226	76	L/I	Ctt/Att	1	5	-	deleterious(0.02)
11:49148522-49148522	T	synonymous_variant	LOW	Olfr1395	ENSMUSG00000050763	Transcript	ENSMUST00000214195	protein_coding	1053	264	88	L	ctG/ctT	1	5	P1	-
11:49160780-49160780	A	downstream_gene_variant	MODIFIER	Btnl9	ENSMUSG00000040283	Transcript	ENSMUST00000046522	protein_coding	-	-	-	-	-	-1	1	P2	-
11:49160780-49160780	A	synonymous_variant	LOW	Olfr1394	ENSMUSG00000048378	Transcript	ENSMUST00000216273	protein_coding	950	765	255	G	ggG/ggA	1	5	P1	-
11:49169387-49169387	T	regulatory_region_variant	MODIFIER	-	-	RegulatoryFeature	ENSMUSR00000515921	promoter_flanking_region	-	-	-	-	-	-	-	-	-
11:49169387-49169387	T	synonymous_variant	LOW	Btnl9	ENSMUSG00000040283	Transcript	ENSMUST00000046522	protein_coding	1471	1278	426	E	gaG/gaA	-1	1	P2	-
11:49624627-49624628	-	intron_variant	MODIFIER	Flt4	ENSMUSG00000020357	Transcript	ENSMUST00000020617	protein_coding	-	-	-	-	-	1	1	P1	-
11:49626950-49626950	T	intron_variant	MODIFIER	Flt4	ENSMUSG00000020357	Transcript	ENSMUST00000020617	protein_coding	-	-	-	-	-	1	1	P1	-
11:49630349-49630349	C	missense_variant	MODERATE	Flt4	ENSMUSG00000020357	Transcript	ENSMUST00000020617	protein_coding	1691	1184	395	G/A	gGg/gCg	1	1	P1	deleterious(0.01)
11:49794271-49794271	T	regulatory_region_variant	MODIFIER	-	-	RegulatoryFeature	ENSMUSR00000041968	promoter	-	-	-	-	-	-	-	-	-
11:49794271-49794271	T	intron_variant	MODIFIER	Gfpt2	ENSMUSG00000020363	Transcript	ENSMUST00000020629	protein_coding	-	-	-	-	-	1	1	P1	-
11:50236927-50236927	T	regulatory_region_variant	MODIFIER	-	-	RegulatoryFeature	ENSMUSR00000042075	promoter	-	-	-	-	-	-	-	-	-
11:50236927-50236927	T	downstream_gene_variant	MODIFIER	Mir6919	ENSMUSG00000098474	Transcript	ENSMUST00000185146	miRNA	-	-	-	-	-	1	-	-	-
11:50236927-50236927	T	intron_variant	MODIFIER	Ltc4s	ENSMUSG00000020377	Transcript	ENSMUST00000102772	protein_coding	-	-	-	-	-	-1	1	P1	-
11:50236927-50236927	T	upstream_gene_variant	MODIFIER	Gm26542	ENSMUSG00000097887	Transcript	ENSMUST00000180443	antisense	-	-	-	-	-	1	1	-	-
11:50236927-50236927	T	downstream_gene_variant	MODIFIER	Mgat4b	ENSMUSG00000036620	Transcript	ENSMUST00000041725	protein_coding	-	-	-	-	-	1	1	P1	-
11:50776191-50776191	A	synonymous_variant	LOW	Adamts2	ENSMUSG00000036545	Transcript	ENSMUST00000040523	protein_coding	1394	1314	438	P	ccC/ccA	1	1	P1	-
11:50788689-50788689	A	missense_variant	MODERATE	Adamts2	ENSMUSG00000036545	Transcript	ENSMUST00000040523	protein_coding	2575	2495	832	T/K	aCa/aAa	1	1	P1	tolerated(0.1)
11:50838410-50838410	A	missense_variant,splice_region_variant	MODERATE	Zfp879	ENSMUSG00000044296	Transcript	ENSMUST00000109134	protein_coding	377	160	54	G/W	Ggg/Tgg	-1	5	P1	deleterious(0)
11:51048690-51048690	A	missense_variant	MODERATE	Olfr1375	ENSMUSG00000057890	Transcript	ENSMUST00000073543	protein_coding	582	582	194	D/E	gaC/gaA	1	-	P1	deleterious(0.01)
11:51350036-51350036	T	intron_variant	MODIFIER	Col23a1	ENSMUSG00000063564	Transcript	ENSMUST00000102765	protein_coding	-	-	-	-	-	1	5	P1	-
11:51654938-51654938	T	missense_variant	MODERATE	D930048N14Rik	ENSMUSG00000052563	Transcript	ENSMUST00000064493	protein_coding	684	656	219	C/F	tGt/tTt	1	1	P5	-
11:51654938-51654938	T	upstream_gene_variant	MODIFIER	N4bp3	ENSMUSG00000001053	Transcript	ENSMUST00000001080	protein_coding	-	-	-	-	-	-1	1	P1	-
11:53148908-53148908	T	synonymous_variant	LOW	Fstl4	ENSMUSG00000036264	Transcript	ENSMUST00000036796	protein_coding	1177	918	306	Y	taC/taT	1	1	P1	-
11:53437152-53437152	G	missense_variant	MODERATE	Gdf9	ENSMUSG00000018238	Transcript	ENSMUST00000018382	protein_coding	1041	934	312	R/G	Cgc/Ggc	1	1	P1	tolerated(0.4)
11:53437378-53437378	A	missense_variant	MODERATE	Gdf9	ENSMUSG00000018238	Transcript	ENSMUST00000018382	protein_coding	1267	1160	387	T/N	aCc/aAc	1	1	P1	deleterious(0)
11:53774207-53774207	G	intron_variant	MODIFIER	Irf1	ENSMUSG00000018899	Transcript	ENSMUST00000108920	protein_coding	-	-	-	-	-	1	1	P3	-
11:53774207-53774207	G	upstream_gene_variant	MODIFIER	Gm17334	ENSMUSG00000091191	Transcript	ENSMUST00000170390	protein_coding	-	-	-	-	-	-1	-	P1	-
11:53956049-53956049	T	missense_variant	MODERATE	Slc22a21	ENSMUSG00000063652	Transcript	ENSMUST00000076493	protein_coding	1472	997	333	H/N	Cac/Aac	-1	1	P1	tolerated(1)
11:54110286-54110286	C	missense_variant	MODERATE	P4ha2	ENSMUSG00000018906	Transcript	ENSMUST00000019050	protein_coding	284	60	20	W/C	tgG/tgC	1	5	P3	tolerated(0.29)
11:54120219-54120219	T	missense_variant	MODERATE	P4ha2	ENSMUSG00000018906	Transcript	ENSMUST00000019050	protein_coding	1283	1059	353	E/D	gaG/gaT	1	5	P3	tolerated(0.1)
11:54178194-54178194	A	non_coding_transcript_exon_variant	MODIFIER	4933405E24Rik	ENSMUSG00000086209	Transcript	ENSMUST00000131019	lincRNA	656	-	-	-	-	-1	1	-	-
11:54325216-54325216	T	intron_variant	MODIFIER	Acsl6	ENSMUSG00000020333	Transcript	ENSMUST00000108905	protein_coding	-	-	-	-	-	1	1	A1	-
11:54335164-54335164	A	intron_variant	MODIFIER	Acsl6	ENSMUSG00000020333	Transcript	ENSMUST00000108905	protein_coding	-	-	-	-	-	1	1	A1	-
11:54438291-54438291	T	regulatory_region_variant	MODIFIER	-	-	RegulatoryFeature	ENSMUSR00000042808	promoter	-	-	-	-	-	-	-	-	-
11:54438291-54438291	T	5_prime_UTR_variant	MODIFIER	Fnip1	ENSMUSG00000035992	Transcript	ENSMUST00000046835	protein_coding	93	-	-	-	-	1	1	P1	-
11:55118895-55118895	A	upstream_gene_variant	MODIFIER	Gm12231	ENSMUSG00000044751	Transcript	ENSMUST00000119447	processed_pseudogene	-	-	-	-	-	-1	-	-	-
11:55118895-55118895	A	upstream_gene_variant	MODIFIER	Mup-ps22	ENSMUSG00000080738	Transcript	ENSMUST00000121611	processed_pseudogene	-	-	-	-	-	1	-	-	-
11:55159605-55159605	T	synonymous_variant	LOW	Slc36a2	ENSMUSG00000020264	Transcript	ENSMUST00000039305	protein_coding	1294	1176	392	A	gcC/gcA	-1	1	P1	-
11:55170034-55170034	T	missense_variant	MODERATE	Slc36a2	ENSMUSG00000020264	Transcript	ENSMUST00000039305	protein_coding	667	549	183	H/Q	caC/caA	-1	1	P1	tolerated(0.49)
11:55197575-55197575	A	regulatory_region_variant	MODIFIER	-	-	RegulatoryFeature	ENSMUSR00000516980	promoter_flanking_region	-	-	-	-	-	-	-	-	-
11:55197575-55197575	A	non_coding_transcript_exon_variant	MODIFIER	Slc36a1os	ENSMUSG00000084980	Transcript	ENSMUST00000157010	antisense	108	-	-	-	-	-1	1	-	-
11:56040405-56040405	A	intron_variant,non_coding_transcript_variant	MODIFIER	Gm12239	ENSMUSG00000086020	Transcript	ENSMUST00000134285	antisense	-	-	-	-	-	1	5	-	-
11:56040405-56040405	A	missense_variant	MODERATE	Nmur2	ENSMUSG00000037393	Transcript	ENSMUST00000037682	protein_coding	606	479	160	S/I	aGc/aTc	-1	1	P1	tolerated(0.92)
11:56262859-56262859	T	regulatory_region_variant	MODIFIER	-	-	RegulatoryFeature	ENSMUSR00000517095	CTCF_binding_site	-	-	-	-	-	-	-	-	-
11:56262859-56262859	T	non_coding_transcript_exon_variant	MODIFIER	Gm12240	ENSMUSG00000084169	Transcript	ENSMUST00000120178	processed_pseudogene	225	-	-	-	-	-1	-	-	-
11:56262859-56262859	T	downstream_gene_variant	MODIFIER	Gm24253	ENSMUSG00000065635	Transcript	ENSMUST00000083701	snoRNA	-	-	-	-	-	-1	-	-	-
11:57015267-57015267	T	missense_variant	MODERATE	Gria1	ENSMUSG00000020524	Transcript	ENSMUST00000036315	protein_coding	420	196	66	D/Y	Gac/Tac	1	1	A2	deleterious(0)
11:57228908-57228908	T	intron_variant	MODIFIER	Gria1	ENSMUSG00000020524	Transcript	ENSMUST00000036315	protein_coding	-	-	-	-	-	1	1	A2	-
11:58051120-58051120	A	synonymous_variant	LOW	Larp1	ENSMUSG00000037331	Transcript	ENSMUST00000178636	protein_coding	2412	2283	761	R	cgC/cgA	1	5	P2	-
11:58051682-58051682	T	missense_variant	MODERATE	Larp1	ENSMUSG00000037331	Transcript	ENSMUST00000178636	protein_coding	2557	2428	810	G/C	Ggc/Tgc	1	5	P2	deleterious(0)
11:58308751-58308751	T	intron_variant	MODIFIER	Zfp692	ENSMUSG00000037243	Transcript	ENSMUST00000153510	protein_coding	-	-	-	-	-	1	5	P1	-
11:58313954-58313954	T	downstream_gene_variant	MODIFIER	Zfp672	ENSMUSG00000049755	Transcript	ENSMUST00000108829	protein_coding	-	-	-	-	-	-1	1	P1	-
11:58313954-58313954	T	intron_variant	MODIFIER	Zfp692	ENSMUSG00000037243	Transcript	ENSMUST00000153510	protein_coding	-	-	-	-	-	1	5	P1	-
11:58597908-58597908	T	missense_variant	MODERATE	Olfr324	ENSMUSG00000056564	Transcript	ENSMUST00000054683	protein_coding	564	517	173	A/S	Gcc/Tcc	1	-	P2	tolerated(0.17)
11:58666410-58666410	A	missense_variant	MODERATE	Olfr322	ENSMUSG00000063549	Transcript	ENSMUST00000214392	protein_coding	1661	850	284	L/I	Ctc/Atc	1	5	P1	tolerated(0.46)
11:58732707-58732707	T	missense_variant	MODERATE	Olfr317	ENSMUSG00000060030	Transcript	ENSMUST00000216196	protein_coding	1092	457	153	V/M	Gtg/Atg	-1	5	P1	tolerated(0.09)
11:58778120-58778120	T	5_prime_UTR_variant	MODIFIER	Olfr315	ENSMUSG00000056959	Transcript	ENSMUST00000203256	protein_coding	327	-	-	-	-	1	3	P1	-
11:58778120-58778120	T	upstream_gene_variant	MODIFIER	Olfr314	ENSMUSG00000059504	Transcript	ENSMUST00000205189	protein_coding	-	-	-	-	-	1	3	P1	-
11:58787199-58787199	T	stop_gained	HIGH	Olfr314	ENSMUSG00000059504	Transcript	ENSMUST00000205189	protein_coding	1078	964	322	G/*	Gga/Tga	1	3	P1	-
11:58890543-58890543	T	synonymous_variant	LOW	Zfp39	ENSMUSG00000037001	Transcript	ENSMUST00000102703	protein_coding	1500	1392	464	P	ccC/ccA	-1	1	P1	-
11:58890543-58890543	T	intron_variant,non_coding_transcript_variant	MODIFIER	Gm12256	ENSMUSG00000087654	Transcript	ENSMUST00000132394	antisense	-	-	-	-	-	1	3	-	-
11:58891067-58891067	T	missense_variant	MODERATE	Zfp39	ENSMUSG00000037001	Transcript	ENSMUST00000102703	protein_coding	976	868	290	V/M	Gtg/Atg	-1	1	P1	tolerated(0.3)
11:58891067-58891067	T	intron_variant,non_coding_transcript_variant	MODIFIER	Gm12256	ENSMUSG00000087654	Transcript	ENSMUST00000132394	antisense	-	-	-	-	-	1	3	-	-
11:58904161-58904161	A	regulatory_region_variant	MODIFIER	-	-	RegulatoryFeature	ENSMUSR00000043394	promoter	-	-	-	-	-	-	-	-	-
11:58904161-58904161	A	upstream_gene_variant	MODIFIER	Gm12257	ENSMUSG00000086063	Transcript	ENSMUST00000148244	antisense	-	-	-	-	-	1	3	-	-
11:58904161-58904161	A	5_prime_UTR_variant	MODIFIER	Zfp39	ENSMUSG00000037001	Transcript	ENSMUST00000102703	protein_coding	65	-	-	-	-	-1	1	P1	-
11:58995990-58995990	G	regulatory_region_variant	MODIFIER	-	-	RegulatoryFeature	ENSMUSR00000517459	CTCF_binding_site	-	-	-	-	-	-	-	-	-
11:58995990-58995990	G	regulatory_region_variant	MODIFIER	-	-	RegulatoryFeature	ENSMUSR00000517460	promoter_flanking_region	-	-	-	-	-	-	-	-	-
11:58995990-58995990	G	missense_variant	MODERATE	Obscn	ENSMUSG00000061462	Transcript	ENSMUST00000047441	protein_coding	23269	23269	7757	A/P	Gca/Cca	-1	5	P1	tolerated(0.11)
11:58995990-58995990	G	downstream_gene_variant	MODIFIER	Trim11	ENSMUSG00000020455	Transcript	ENSMUST00000108810	protein_coding	-	-	-	-	-	1	1	-	-
11:58999281-58999281	A	upstream_gene_variant	MODIFIER	Gm10435	ENSMUSG00000072902	Transcript	ENSMUST00000101162	antisense	-	-	-	-	-	1	5	-	-
11:58999281-58999281	A	missense_variant	MODERATE	Obscn	ENSMUSG00000061462	Transcript	ENSMUST00000047441	protein_coding	22424	22424	7475	G/V	gGg/gTg	-1	5	P1	tolerated(0.89)
11:59031809-59031809	A	intron_variant	MODIFIER	Obscn	ENSMUSG00000061462	Transcript	ENSMUST00000047441	protein_coding	-	-	-	-	-	-1	5	P1	-
11:59038988-59038988	A	missense_variant	MODERATE	Obscn	ENSMUSG00000061462	Transcript	ENSMUST00000047441	protein_coding	15400	15400	5134	G/W	Ggg/Tgg	-1	5	P1	deleterious(0)
11:59066928-59066928	T	intron_variant	MODIFIER	Obscn	ENSMUSG00000061462	Transcript	ENSMUST00000047441	protein_coding	-	-	-	-	-	-1	5	P1	-
11:59067713-59067713	G	synonymous_variant	LOW	Obscn	ENSMUSG00000061462	Transcript	ENSMUST00000047441	protein_coding	10413	10413	3471	G	ggG/ggC	-1	5	P1	-
11:59080991-59080991	A	intron_variant	MODIFIER	Obscn	ENSMUSG00000061462	Transcript	ENSMUST00000047441	protein_coding	-	-	-	-	-	-1	5	P1	-
11:59082623-59082623	T	missense_variant	MODERATE	Obscn	ENSMUSG00000061462	Transcript	ENSMUST00000047441	protein_coding	5881	5881	1961	V/I	Gta/Ata	-1	5	P1	deleterious(0.04)
11:59407836-59407836	A	intron_variant	MODIFIER	Snap47	ENSMUSG00000009894	Transcript	ENSMUST00000010038	protein_coding	-	-	-	-	-	-1	1	P2	-
11:59570841-59570841	T	missense_variant	MODERATE	Olfr222	ENSMUSG00000059610	Transcript	ENSMUST00000214351	protein_coding	1888	898	300	D/N	Gac/Aac	-1	5	P1	deleterious(0.01)
11:59570841-59570841	T	downstream_gene_variant	MODIFIER	Nlrp3	ENSMUSG00000032691	Transcript	ENSMUST00000101148	protein_coding	-	-	-	-	-	1	1	P1	-
11:59948391-59948391	T	regulatory_region_variant	MODIFIER	-	-	RegulatoryFeature	ENSMUSR00000043587	promoter	-	-	-	-	-	-	-	-	-
11:59948391-59948391	T	missense_variant	MODERATE	Med9	ENSMUSG00000061650	Transcript	ENSMUST00000081980	protein_coding	186	125	42	P/L	cCg/cTg	1	1	P1	deleterious_low_confidence(0.04)
11:59948391-59948391	T	upstream_gene_variant	MODIFIER	Med9os	ENSMUSG00000085260	Transcript	ENSMUST00000146334	antisense	-	-	-	-	-	-1	1	-	-
11:60188588-60188588	T	regulatory_region_variant	MODIFIER	-	-	RegulatoryFeature	ENSMUSR00000517688	enhancer	-	-	-	-	-	-	-	-	-
11:60188588-60188588	T	missense_variant	MODERATE	Rai1	ENSMUSG00000062115	Transcript	ENSMUST00000064190	protein_coding	4005	3477	1159	K/N	aaG/aaT	1	1	P1	deleterious(0.01)
11:60200641-60200641	T	regulatory_region_variant	MODIFIER	-	-	RegulatoryFeature	ENSMUSR00000043646	promoter_flanking_region	-	-	-	-	-	-	-	-	-
11:60200641-60200641	T	missense_variant	MODERATE	Srebf1	ENSMUSG00000020538	Transcript	ENSMUST00000020846	protein_coding	3118	3057	1019	M/I	atG/atA	-1	1	P1	tolerated(0.08)
11:60200641-60200641	T	downstream_gene_variant	MODIFIER	Mir6922	ENSMUSG00000099259	Transcript	ENSMUST00000185099	miRNA	-	-	-	-	-	-1	-	-	-
11:60200641-60200641	T	upstream_gene_variant	MODIFIER	Mir6921	ENSMUSG00000098547	Transcript	ENSMUST00000183719	miRNA	-	-	-	-	-	-1	-	-	-
11:60200641-60200641	T	downstream_gene_variant	MODIFIER	Rai1	ENSMUSG00000062115	Transcript	ENSMUST00000064190	protein_coding	-	-	-	-	-	1	1	P1	-
11:60220510-60220510	A	regulatory_region_variant	MODIFIER	-	-	RegulatoryFeature	ENSMUSR00000043651	promoter	-	-	-	-	-	-	-	-	-
11:60220510-60220510	A	stop_gained	HIGH	Srebf1	ENSMUSG00000020538	Transcript	ENSMUST00000020846	protein_coding	95	34	12	E/*	Gaa/Taa	-1	1	P1	-
11:60363547-60363547	T	missense_variant	MODERATE	Drc3	ENSMUSG00000056598	Transcript	ENSMUST00000108723	protein_coding	486	244	82	G/C	Ggc/Tgc	1	1	P2	deleterious(0)
11:60476774-60476774	T	missense_variant	MODERATE	Myo15	ENSMUSG00000042678	Transcript	ENSMUST00000071880	protein_coding	648	359	120	R/L	cGt/cTt	1	5	P4	deleterious(0)
11:60502515-60502515	A	intron_variant	MODIFIER	Myo15	ENSMUSG00000042678	Transcript	ENSMUST00000071880	protein_coding	-	-	-	-	-	1	5	P4	-
11:60502997-60502997	T	intron_variant	MODIFIER	Myo15	ENSMUSG00000042678	Transcript	ENSMUST00000071880	protein_coding	-	-	-	-	-	1	5	P4	-
11:60520965-60520965	A	intron_variant	MODIFIER	Myo15	ENSMUSG00000042678	Transcript	ENSMUST00000071880	protein_coding	-	-	-	-	-	1	5	P4	-
11:60538608-60538608	T	regulatory_region_variant	MODIFIER	-	-	RegulatoryFeature	ENSMUSR00000043720	promoter	-	-	-	-	-	-	-	-	-
11:60538608-60538608	T	missense_variant	MODERATE	Alkbh5	ENSMUSG00000042650	Transcript	ENSMUST00000044250	protein_coding	631	186	62	Q/H	caG/caT	1	1	P1	tolerated_low_confidence(0.39)
11:60707217-60707217	T	regulatory_region_variant	MODIFIER	-	-	RegulatoryFeature	ENSMUSR00000320433	promoter_flanking_region	-	-	-	-	-	-	-	-	-
11:60707217-60707217	T	synonymous_variant	LOW	Llgl1	ENSMUSG00000020536	Transcript	ENSMUST00000052346	protein_coding	1224	1086	362	V	gtG/gtT	1	1	P1	-
11:60708654-60708654	T	missense_variant	MODERATE	Llgl1	ENSMUSG00000020536	Transcript	ENSMUST00000052346	protein_coding	1598	1460	487	S/I	aGc/aTc	1	1	P1	deleterious(0.05)
11:60797497-60797497	A	intron_variant	MODIFIER	Shmt1	ENSMUSG00000020534	Transcript	ENSMUST00000018744	protein_coding	-	-	-	-	-	-1	1	P1	-
11:60906094-60906094	A	missense_variant	MODERATE	Natd1	ENSMUSG00000018931	Transcript	ENSMUST00000019075	protein_coding	331	244	82	D/Y	Gac/Tac	-1	1	P1	deleterious(0)
11:61069238-61069238	T	regulatory_region_variant	MODIFIER	-	-	RegulatoryFeature	ENSMUSR00000517850	promoter_flanking_region	-	-	-	-	-	-	-	-	-
11:61069238-61069238	T	missense_variant	MODERATE	Kcnj12	ENSMUSG00000042529	Transcript	ENSMUST00000041944	protein_coding	570	361	121	G/W	Ggg/Tgg	1	1	A2	deleterious(0)
11:61449718-61449718	T	regulatory_region_variant	MODIFIER	-	-	RegulatoryFeature	ENSMUSR00000517930	promoter_flanking_region	-	-	-	-	-	-	-	-	-
11:61449718-61449718	T	regulatory_region_variant	MODIFIER	-	-	RegulatoryFeature	ENSMUSR00000517931	CTCF_binding_site	-	-	-	-	-	-	-	-	-
11:61449718-61449718	T	missense_variant	MODERATE	Rnf112	ENSMUSG00000010086	Transcript	ENSMUST00000054927	protein_coding	1810	1654	552	Q/K	Cag/Aag	-1	1	-	tolerated(0.34)
11:62595005-62595005	T	synonymous_variant	LOW	Trpv2	ENSMUSG00000018507	Transcript	ENSMUST00000018651	protein_coding	2048	1728	576	L	ctG/ctT	1	2	P1	-
11:62596767-62596767	T	intron_variant	MODIFIER	Trpv2	ENSMUSG00000018507	Transcript	ENSMUST00000018651	protein_coding	-	-	-	-	-	1	2	P1	-
11:62648119-62648119	T	regulatory_region_variant	MODIFIER	-	-	RegulatoryFeature	ENSMUSR00000044147	promoter	-	-	-	-	-	-	-	-	-
11:62648119-62648119	T	upstream_gene_variant	MODIFIER	Mmgt2	ENSMUSG00000048497	Transcript	ENSMUST00000129162	protein_coding	-	-	-	-	-	1	5	P1	-
11:62648119-62648119	T	intron_variant	MODIFIER	Lrrc75a	ENSMUSG00000046417	Transcript	ENSMUST00000057194	protein_coding	-	-	-	-	-	-1	1	P1	-
11:62862636-62862636	T	regulatory_region_variant	MODIFIER	-	-	RegulatoryFeature	ENSMUSR00000518177	CTCF_binding_site	-	-	-	-	-	-	-	-	-
11:62862636-62862636	T	missense_variant	MODERATE	Fbxw10	ENSMUSG00000090173	Transcript	ENSMUST00000176577	protein_coding	1605	1455	485	W/C	tgG/tgT	1	1	A2	deleterious(0)
11:64079665-64079665	A	regulatory_region_variant	MODIFIER	-	-	RegulatoryFeature	ENSMUSR00000044389	promoter	-	-	-	-	-	-	-	-	-
11:64079665-64079665	A	upstream_gene_variant	MODIFIER	Cox10	ENSMUSG00000042148	Transcript	ENSMUST00000049091	protein_coding	-	-	-	-	-	-1	1	P1	-
11:64079665-64079665	A	non_coding_transcript_exon_variant	MODIFIER	2810001G20Rik	ENSMUSG00000087497	Transcript	ENSMUST00000146333	antisense	84	-	-	-	-	1	3	-	-
11:64979007-64979007	A	regulatory_region_variant	MODIFIER	-	-	RegulatoryFeature	ENSMUSR00000044487	promoter	-	-	-	-	-	-	-	-	-
11:64979007-64979007	A	upstream_gene_variant	MODIFIER	Elac2	ENSMUSG00000020549	Transcript	ENSMUST00000071891	protein_coding	-	-	-	-	-	1	1	P2	-
11:65067195-65067195	A	intron_variant	MODIFIER	Arhgap44	ENSMUSG00000033389	Transcript	ENSMUST00000047463	protein_coding	-	-	-	-	-	-1	1	P2	-
11:65067195-65067195	A	downstream_gene_variant	MODIFIER	Gm25991	ENSMUSG00000076394	Transcript	ENSMUST00000102439	miRNA	-	-	-	-	-	-1	-	-	-
11:65279403-65279403	C	non_coding_transcript_exon_variant	MODIFIER	Gm12295	ENSMUSG00000085162	Transcript	ENSMUST00000128453	lincRNA	1440	-	-	-	-	-1	1	-	-
11:66061073-66061073	A	missense_variant	MODERATE	Dnah9	ENSMUSG00000056752	Transcript	ENSMUST00000080665	protein_coding	5665	5599	1867	A/S	Gca/Tca	-1	5	P1	tolerated(0.08)
11:67085030-67085030	A	missense_variant	MODERATE	Myh3	ENSMUSG00000020908	Transcript	ENSMUST00000108689	protein_coding	975	887	296	P/H	cCt/cAt	1	5	P1	deleterious(0)
11:67093644-67093644	A	intron_variant	MODIFIER	Myh3	ENSMUSG00000020908	Transcript	ENSMUST00000108689	protein_coding	-	-	-	-	-	1	5	P1	-
11:67112969-67112969	T	regulatory_region_variant	MODIFIER	-	-	RegulatoryFeature	ENSMUSR00000044660	promoter_flanking_region	-	-	-	-	-	-	-	-	-
11:67112969-67112969	T	regulatory_region_variant	MODIFIER	-	-	RegulatoryFeature	ENSMUSR00000321094	CTCF_binding_site	-	-	-	-	-	-	-	-	-
11:67112969-67112969	T	non_coding_transcript_exon_variant	MODIFIER	2310065F04Rik	ENSMUSG00000087410	Transcript	ENSMUST00000125538	lincRNA	2216	-	-	-	-	-1	1	-	-
11:67202145-67202145	A	downstream_gene_variant	MODIFIER	Myh2	ENSMUSG00000033196	Transcript	ENSMUST00000170159	protein_coding	-	-	-	-	-	1	5	P1	-
11:67202145-67202145	A	upstream_gene_variant	MODIFIER	9430073C21Rik	ENSMUSG00000085479	Transcript	ENSMUST00000145346	antisense	-	-	-	-	-	-1	2	-	-
11:67202145-67202145	A	intron_variant	MODIFIER	Myh1	ENSMUSG00000056328	Transcript	ENSMUST00000124516	protein_coding	-	-	-	-	-	1	1	P1	-
11:67308537-67308537	C	3_prime_UTR_variant	MODIFIER	Myh8	ENSMUSG00000055775	Transcript	ENSMUST00000019625	protein_coding	6052	-	-	-	-	1	1	P1	-
11:68486594-68486594	T	synonymous_variant	LOW	Pik3r5	ENSMUSG00000020901	Transcript	ENSMUST00000021283	protein_coding	611	456	152	P	ccC/ccT	1	1	P1	-
11:68556395-68556395	A	regulatory_region_variant	MODIFIER	-	-	RegulatoryFeature	ENSMUSR00000321327	promoter	-	-	-	-	-	-	-	-	-
11:68556395-68556395	A	missense_variant	MODERATE	Mfsd6l	ENSMUSG00000048329	Transcript	ENSMUST00000053211	protein_coding	210	71	24	G/E	gGa/gAa	1	-	P1	deleterious(0)
11:68556395-68556395	A	downstream_gene_variant	MODIFIER	Pik3r6	ENSMUSG00000046207	Transcript	ENSMUST00000060441	protein_coding	-	-	-	-	-	1	1	A2	-
11:68764277-68764277	C	missense_variant	MODERATE	Myh10	ENSMUSG00000020900	Transcript	ENSMUST00000102611	protein_coding	1470	1171	391	E/Q	Gag/Cag	1	1	P2	deleterious(0.02)
11:68892794-68892794	G	regulatory_region_variant	MODIFIER	-	-	RegulatoryFeature	ENSMUSR00000045036	promoter_flanking_region	-	-	-	-	-	-	-	-	-
11:68892794-68892794	G	synonymous_variant	LOW	Rnf222	ENSMUSG00000046490	Transcript	ENSMUST00000065213	protein_coding	480	186	62	P	ccC/ccG	1	1	P1	-
11:68997867-68997867	A	downstream_gene_variant	MODIFIER	Gm25819	ENSMUSG00000084522	Transcript	ENSMUST00000122573	snRNA	-	-	-	-	-	1	-	-	-
11:68997867-68997867	A	intron_variant	MODIFIER	Pfas	ENSMUSG00000020899	Transcript	ENSMUST00000021282	protein_coding	-	-	-	-	-	-1	5	P1	-
11:69001114-69001114	A	missense_variant	MODERATE	Pfas	ENSMUSG00000020899	Transcript	ENSMUST00000021282	protein_coding	660	567	189	Q/H	caG/caT	-1	5	P1	tolerated(0.14)
11:69001798-69001798	A	missense_variant	MODERATE	Pfas	ENSMUSG00000020899	Transcript	ENSMUST00000021282	protein_coding	412	319	107	V/L	Gtg/Ttg	-1	5	P1	deleterious(0)
11:69122802-69122802	G	regulatory_region_variant	MODIFIER	-	-	RegulatoryFeature	ENSMUSR00000321422	promoter	-	-	-	-	-	-	-	-	-
11:69122802-69122802	G	synonymous_variant	LOW	Hes7	ENSMUSG00000023781	Transcript	ENSMUST00000024543	protein_coding	556	486	162	P	ccC/ccG	1	1	P1	-
11:69122802-69122802	G	upstream_gene_variant	MODIFIER	Aloxe3	ENSMUSG00000020892	Transcript	ENSMUST00000021268	protein_coding	-	-	-	-	-	1	1	P1	-
11:69122802-69122802	G	upstream_gene_variant	MODIFIER	9130213A22Rik	ENSMUSG00000097386	Transcript	ENSMUST00000180487	protein_coding	-	-	-	-	-	-1	1	P1	-
11:69158243-69158243	A	regulatory_region_variant	MODIFIER	-	-	RegulatoryFeature	ENSMUSR00000519194	CTCF_binding_site	-	-	-	-	-	-	-	-	-
11:69158243-69158243	A	intron_variant	MODIFIER	Alox12b	ENSMUSG00000032807	Transcript	ENSMUST00000036424	protein_coding	-	-	-	-	-	1	1	P1	-
11:69164367-69164367	T	synonymous_variant	LOW	Alox12b	ENSMUSG00000032807	Transcript	ENSMUST00000036424	protein_coding	1221	963	321	L	ctG/ctT	1	1	P1	-
11:69232089-69232089	C	regulatory_region_variant	MODIFIER	-	-	RegulatoryFeature	ENSMUSR00000519213	CTCF_binding_site	-	-	-	-	-	-	-	-	-
11:69232089-69232089	C	intron_variant	MODIFIER	Gucy2e	ENSMUSG00000020890	Transcript	ENSMUST00000021259	protein_coding	-	-	-	-	-	-1	5	P1	-
11:69350101-69350101	A	splice_region_variant,intron_variant	LOW	Chd3	ENSMUSG00000018474	Transcript	ENSMUST00000108661	protein_coding	-	-	-	-	-	-1	5	P2	-
11:69350101-69350101	A	downstream_gene_variant	MODIFIER	Gm22442	ENSMUSG00000087881	Transcript	ENSMUST00000157256	scaRNA	-	-	-	-	-	-1	-	-	-
11:69353985-69353985	T	intron_variant	MODIFIER	Chd3	ENSMUSG00000018474	Transcript	ENSMUST00000108661	protein_coding	-	-	-	-	-	-1	5	P2	-
11:69353985-69353985	T	upstream_gene_variant	MODIFIER	Gm22442	ENSMUSG00000087881	Transcript	ENSMUST00000157256	scaRNA	-	-	-	-	-	-1	-	-	-
11:69406114-69406114	A	synonymous_variant	LOW	Kdm6b	ENSMUSG00000018476	Transcript	ENSMUST00000094077	protein_coding	1736	1326	442	L	ctG/ctT	-1	5	P1	-
11:69406114-69406114	A	downstream_gene_variant	MODIFIER	Kdm6bos	ENSMUSG00000085178	Transcript	ENSMUST00000129924	antisense	-	-	-	-	-	1	1	-	-
11:69496572-69496572	A	missense_variant	MODERATE	Dnah2	ENSMUSG00000005237	Transcript	ENSMUST00000108659	protein_coding	2958	2827	943	R/C	Cgc/Tgc	-1	5	P2	tolerated(0.07)
11:69500851-69500851	A	synonymous_variant	LOW	Dnah2	ENSMUSG00000005237	Transcript	ENSMUST00000108659	protein_coding	2148	2017	673	L	Ctg/Ttg	-1	5	P2	-
11:69500851-69500851	A	downstream_gene_variant	MODIFIER	Gm27493	ENSMUSG00000098432	Transcript	ENSMUST00000184128	miRNA	-	-	-	-	-	-1	-	-	-
11:69589211-69589211	T	missense_variant	MODERATE	Trp53	ENSMUSG00000059552	Transcript	ENSMUST00000108658	protein_coding	891	734	245	R/L	cGc/cTc	1	1	P3	deleterious(0)
11:69760501-69760501	C	regulatory_region_variant	MODIFIER	-	-	RegulatoryFeature	ENSMUSR00000045245	promoter	-	-	-	-	-	-	-	-	-
11:69760501-69760501	C	synonymous_variant	LOW	Slc35g3	ENSMUSG00000018776	Transcript	ENSMUST00000231829	protein_coding	883	723	241	S	tcC/tcG	-1	-	-	-
11:69760501-69760501	C	upstream_gene_variant	MODIFIER	Polr2a	ENSMUSG00000005198	Transcript	ENSMUST00000058470	protein_coding	-	-	-	-	-	-1	1	P1	-
11:69903064-69903064	T	regulatory_region_variant	MODIFIER	-	-	RegulatoryFeature	ENSMUSR00000045289	promoter	-	-	-	-	-	-	-	-	-
11:69903064-69903064	T	synonymous_variant	LOW	Neurl4	ENSMUSG00000047284	Transcript	ENSMUST00000061837	protein_coding	352	345	115	V	gtG/gtT	1	5	P3	-
11:69903064-69903064	T	upstream_gene_variant	MODIFIER	2810408A11Rik	ENSMUSG00000018570	Transcript	ENSMUST00000102580	protein_coding	-	-	-	-	-	-1	1	P3	-
11:69906479-69906479	T	intron_variant	MODIFIER	Neurl4	ENSMUSG00000047284	Transcript	ENSMUST00000061837	protein_coding	-	-	-	-	-	1	5	P3	-
11:70006210-70006210	T	splice_region_variant,intron_variant	LOW	Dvl2	ENSMUSG00000020888	Transcript	ENSMUST00000190940	protein_coding	-	-	-	-	-	1	1	P1	-
11:70006210-70006210	T	downstream_gene_variant	MODIFIER	Acadvl	ENSMUSG00000018574	Transcript	ENSMUST00000102574	protein_coding	-	-	-	-	-	-1	1	P2	-
11:70008857-70008857	T	upstream_gene_variant	MODIFIER	Mir324	ENSMUSG00000065534	Transcript	ENSMUST00000083600	miRNA	-	-	-	-	-	1	-	-	-
11:70008857-70008857	T	downstream_gene_variant	MODIFIER	Acadvl	ENSMUSG00000018574	Transcript	ENSMUST00000102574	protein_coding	-	-	-	-	-	-1	1	P2	-
11:70008857-70008857	T	missense_variant	MODERATE	Dvl2	ENSMUSG00000020888	Transcript	ENSMUST00000190940	protein_coding	1840	1624	542	A/S	Gct/Tct	1	1	P1	tolerated(0.16)
11:70014738-70014738	T	regulatory_region_variant	MODIFIER	-	-	RegulatoryFeature	ENSMUSR00000321565	promoter	-	-	-	-	-	-	-	-	-
11:70014738-70014738	T	downstream_gene_variant	MODIFIER	Mir324	ENSMUSG00000065534	Transcript	ENSMUST00000083600	miRNA	-	-	-	-	-	1	-	-	-
11:70014738-70014738	T	upstream_gene_variant	MODIFIER	Dlg4	ENSMUSG00000020886	Transcript	ENSMUST00000108588	protein_coding	-	-	-	-	-	1	1	P3	-
11:70014738-70014738	T	downstream_gene_variant	MODIFIER	Dvl2	ENSMUSG00000020888	Transcript	ENSMUST00000190940	protein_coding	-	-	-	-	-	1	1	P1	-
11:70014738-70014738	T	intron_variant	MODIFIER	Acadvl	ENSMUSG00000018574	Transcript	ENSMUST00000102574	protein_coding	-	-	-	-	-	-1	1	P2	-
11:70039451-70039451	A	intron_variant	MODIFIER	Dlg4	ENSMUSG00000020886	Transcript	ENSMUST00000108588	protein_coding	-	-	-	-	-	1	1	P3	-
11:70097984-70097984	T	intron_variant	MODIFIER	Asgr2	ENSMUSG00000040963	Transcript	ENSMUST00000102572	protein_coding	-	-	-	-	-	1	1	P1	-
11:70170429-70170429	A	missense_variant	MODERATE	Clec10a	ENSMUSG00000000318	Transcript	ENSMUST00000000327	protein_coding	1050	773	258	P/Q	cCa/cAa	1	1	A2	deleterious(0.02)
11:70228639-70228640	-	regulatory_region_variant	MODIFIER	-	-	RegulatoryFeature	ENSMUSR00000045370	promoter	-	-	-	-	-	-	-	-	-
11:70228639-70228640	-	frameshift_variant	HIGH	Bcl6b	ENSMUSG00000000317	Transcript	ENSMUST00000000326	protein_coding	291	249	83	G/X	ggG/gg	-1	1	P1	-
11:70541380-70541380	C	regulatory_region_variant	MODIFIER	-	-	RegulatoryFeature	ENSMUSR00000045455	promoter	-	-	-	-	-	-	-	-	-
11:70541380-70541380	C	upstream_gene_variant	MODIFIER	Gm10418	ENSMUSG00000072768	Transcript	ENSMUST00000100943	pseudogene	-	-	-	-	-	-1	-	-	-
11:70541380-70541380	C	missense_variant	MODERATE	Pld2	ENSMUSG00000020828	Transcript	ENSMUST00000108557	protein_coding	597	324	108	Q/H	caG/caC	1	1	A2	tolerated(0.07)
11:70615142-70615142	T	regulatory_region_variant	MODIFIER	-	-	RegulatoryFeature	ENSMUSR00000045476	promoter	-	-	-	-	-	-	-	-	-
11:70615142-70615142	T	downstream_gene_variant	MODIFIER	Mink1	ENSMUSG00000020827	Transcript	ENSMUST00000072237	protein_coding	-	-	-	-	-	1	5	A2	-
11:70615142-70615142	T	upstream_gene_variant	MODIFIER	4930544D05Rik	ENSMUSG00000087279	Transcript	ENSMUST00000144960	protein_coding	-	-	-	-	-	1	5	P2	-
11:70615142-70615142	T	intron_variant	MODIFIER	Chrne	ENSMUSG00000014609	Transcript	ENSMUST00000102556	protein_coding	-	-	-	-	-	-1	1	P2	-
11:70615142-70615142	T	upstream_gene_variant	MODIFIER	Gm12316	ENSMUSG00000086976	Transcript	ENSMUST00000125853	antisense	-	-	-	-	-	-1	5	-	-
11:70615144-70615144	A	regulatory_region_variant	MODIFIER	-	-	RegulatoryFeature	ENSMUSR00000045476	promoter	-	-	-	-	-	-	-	-	-
11:70615144-70615144	A	upstream_gene_variant	MODIFIER	4930544D05Rik	ENSMUSG00000087279	Transcript	ENSMUST00000144960	protein_coding	-	-	-	-	-	1	5	P2	-
11:70615144-70615144	A	downstream_gene_variant	MODIFIER	Mink1	ENSMUSG00000020827	Transcript	ENSMUST00000072237	protein_coding	-	-	-	-	-	1	5	A2	-
11:70615144-70615144	A	intron_variant	MODIFIER	Chrne	ENSMUSG00000014609	Transcript	ENSMUST00000102556	protein_coding	-	-	-	-	-	-1	1	P2	-
11:70615144-70615144	A	upstream_gene_variant	MODIFIER	Gm12316	ENSMUSG00000086976	Transcript	ENSMUST00000125853	antisense	-	-	-	-	-	-1	5	-	-
11:70641733-70641733	A	3_prime_UTR_variant	MODIFIER	Gp1ba	ENSMUSG00000050675	Transcript	ENSMUST00000055184	protein_coding	2407	-	-	-	-	1	5	P1	-
11:70641733-70641733	A	downstream_gene_variant	MODIFIER	Slc25a11	ENSMUSG00000014606	Transcript	ENSMUST00000014750	protein_coding	-	-	-	-	-	-1	1	P1	-
11:70645518-70645518	G	downstream_gene_variant	MODIFIER	Gp1ba	ENSMUSG00000050675	Transcript	ENSMUST00000055184	protein_coding	-	-	-	-	-	1	5	P1	-
11:70645518-70645518	G	intron_variant	MODIFIER	Slc25a11	ENSMUSG00000014606	Transcript	ENSMUST00000014750	protein_coding	-	-	-	-	-	-1	1	P1	-
11:70645518-70645518	G	upstream_gene_variant	MODIFIER	Rnf167	ENSMUSG00000040746	Transcript	ENSMUST00000037534	protein_coding	-	-	-	-	-	1	1	P1	-
11:70645902-70645902	A	regulatory_region_variant	MODIFIER	-	-	RegulatoryFeature	ENSMUSR00000045489	promoter	-	-	-	-	-	-	-	-	-
11:70645902-70645902	A	downstream_gene_variant	MODIFIER	Gp1ba	ENSMUSG00000050675	Transcript	ENSMUST00000055184	protein_coding	-	-	-	-	-	1	5	P1	-
11:70645902-70645902	A	missense_variant	MODERATE	Slc25a11	ENSMUSG00000014606	Transcript	ENSMUST00000014750	protein_coding	533	337	113	D/Y	Gat/Tat	-1	1	P1	tolerated(0.37)
11:70645902-70645902	A	upstream_gene_variant	MODIFIER	Rnf167	ENSMUSG00000040746	Transcript	ENSMUST00000037534	protein_coding	-	-	-	-	-	1	1	P1	-
11:70646125-70646125	T	regulatory_region_variant	MODIFIER	-	-	RegulatoryFeature	ENSMUSR00000045489	promoter	-	-	-	-	-	-	-	-	-
11:70646125-70646125	T	missense_variant	MODERATE	Slc25a11	ENSMUSG00000014606	Transcript	ENSMUST00000014750	protein_coding	395	199	67	A/T	Gcc/Acc	-1	1	P1	tolerated(0.28)
11:70646125-70646125	T	upstream_gene_variant	MODIFIER	Rnf167	ENSMUSG00000040746	Transcript	ENSMUST00000037534	protein_coding	-	-	-	-	-	1	1	P1	-
11:70646125-70646125	T	downstream_gene_variant	MODIFIER	Gp1ba	ENSMUSG00000050675	Transcript	ENSMUST00000055184	protein_coding	-	-	-	-	-	1	5	P1	-
11:70704568-70704568	T	upstream_gene_variant	MODIFIER	Inca1	ENSMUSG00000057054	Transcript	ENSMUST00000073625	protein_coding	-	-	-	-	-	-1	1	P3	-
11:70704568-70704568	T	upstream_gene_variant	MODIFIER	Mir6925	ENSMUSG00000105932	Transcript	ENSMUST00000197857	miRNA	-	-	-	-	-	1	-	-	-
11:70704568-70704568	T	intron_variant	MODIFIER	Kif1c	ENSMUSG00000020821	Transcript	ENSMUST00000102554	protein_coding	-	-	-	-	-	1	5	P2	-
11:70719099-70719099	T	splice_region_variant,intron_variant	LOW	Kif1c	ENSMUSG00000020821	Transcript	ENSMUST00000102554	protein_coding	-	-	-	-	-	1	5	P2	-
11:70728465-70728465	C	missense_variant	MODERATE	Kif1c	ENSMUSG00000020821	Transcript	ENSMUST00000102554	protein_coding	3185	2889	963	R/S	agG/agC	1	5	P2	deleterious_low_confidence(0.01)
11:71099529-71099529	T	missense_variant	MODERATE	Nlrp1a	ENSMUSG00000069830	Transcript	ENSMUST00000108518	protein_coding	3114	2896	966	V/I	Gtc/Atc	-1	5	P2	tolerated(0.22)
11:71106002-71106002	T	missense_variant	MODERATE	Nlrp1a	ENSMUSG00000069830	Transcript	ENSMUST00000108518	protein_coding	2892	2674	892	L/I	Ctc/Atc	-1	5	P2	tolerated(0.07)
11:71164124-71164124	G	synonymous_variant	LOW	Nlrp1b	ENSMUSG00000070390	Transcript	ENSMUST00000108515	protein_coding	2672	2514	838	V	gtG/gtC	-1	1	A2	-
11:71182273-71182273	A	missense_variant	MODERATE	Nlrp1b	ENSMUSG00000070390	Transcript	ENSMUST00000108515	protein_coding	901	743	248	G/V	gGg/gTg	-1	1	A2	tolerated(0.13)
11:71768689-71768689	T	synonymous_variant	LOW	Wscd1	ENSMUSG00000020811	Transcript	ENSMUST00000108510	protein_coding	1205	594	198	P	ccG/ccT	1	5	P1	-
11:71933176-71933176	G	non_coding_transcript_exon_variant	MODIFIER	4930401O10Rik	ENSMUSG00000085528	Transcript	ENSMUST00000128489	lincRNA	548	-	-	-	-	-1	1	-	-
11:72355174-72355174	T	regulatory_region_variant	MODIFIER	-	-	RegulatoryFeature	ENSMUSR00000045706	promoter_flanking_region	-	-	-	-	-	-	-	-	-
11:72355174-72355174	T	regulatory_region_variant	MODIFIER	-	-	RegulatoryFeature	ENSMUSR00000321855	CTCF_binding_site	-	-	-	-	-	-	-	-	-
11:72355174-72355174	T	intron_variant	MODIFIER	Tekt1	ENSMUSG00000020799	Transcript	ENSMUST00000021155	protein_coding	-	-	-	-	-	-1	1	P1	-
11:72536619-72536619	A	missense_variant	MODERATE	Spns3	ENSMUSG00000020798	Transcript	ENSMUST00000092940	protein_coding	1142	844	282	G/C	Ggc/Tgc	-1	1	P1	deleterious(0)
11:72922300-72922300	T	intron_variant	MODIFIER	Zzef1	ENSMUSG00000055670	Transcript	ENSMUST00000069395	protein_coding	-	-	-	-	-	1	5	P2	-
11:72989450-72989450	T	regulatory_region_variant	MODIFIER	-	-	RegulatoryFeature	ENSMUSR00000519892	promoter_flanking_region	-	-	-	-	-	-	-	-	-
11:72989450-72989450	T	intron_variant	MODIFIER	Atp2a3	ENSMUSG00000020788	Transcript	ENSMUST00000021142	protein_coding	-	-	-	-	-	1	1	-	-
11:72999398-72999398	T	missense_variant	MODERATE	P2rx1	ENSMUSG00000020787	Transcript	ENSMUST00000021141	protein_coding	296	84	28	K/N	aaG/aaT	1	1	P1	deleterious(0)
11:73187732-73187732	A	splice_region_variant,intron_variant	LOW	Ctns	ENSMUSG00000005949	Transcript	ENSMUST00000108476	protein_coding	-	-	-	-	-	-1	1	P1	-
11:73187732-73187732	A	downstream_gene_variant	MODIFIER	Tax1bp3	ENSMUSG00000040158	Transcript	ENSMUST00000150407	retained_intron	-	-	-	-	-	1	1	-	-
11:73240600-73240600	A	missense_variant	MODERATE	Trpv1	ENSMUSG00000005952	Transcript	ENSMUST00000102526	protein_coding	1072	963	321	H/Q	caC/caA	1	1	P2	tolerated(0.12)
11:73254257-73254257	A	missense_variant	MODERATE	Trpv1	ENSMUSG00000005952	Transcript	ENSMUST00000102526	protein_coding	2277	2168	723	S/Y	tCc/tAc	1	1	P2	deleterious(0)
11:73269582-73269582	A	intron_variant	MODIFIER	Trpv3	ENSMUSG00000043029	Transcript	ENSMUST00000049676	protein_coding	-	-	-	-	-	1	1	P1	-
11:73396022-73396022	T	5_prime_UTR_variant	MODIFIER	Olfr1	ENSMUSG00000069823	Transcript	ENSMUST00000120303	protein_coding	421	-	-	-	-	-1	1	P1	-
11:73396022-73396022	T	upstream_gene_variant	MODIFIER	Olfr377-ps1	ENSMUSG00000069824	Transcript	ENSMUST00000134011	polymorphic_pseudogene	-	-	-	-	-	-1	3	P1	-
11:73983825-73983825	T	missense_variant	MODERATE	Olfr398	ENSMUSG00000049041	Transcript	ENSMUST00000214334	protein_coding	1490	782	261	R/H	cGt/cAt	-1	5	P1	tolerated(0.18)
11:74044877-74044877	A	synonymous_variant	LOW	Olfr139	ENSMUSG00000047444	Transcript	ENSMUST00000214111	protein_coding	467	396	132	P	ccC/ccT	-1	5	P1	-
11:74053820-74053820	T	3_prime_UTR_variant	MODIFIER	Olfr399	ENSMUSG00000043692	Transcript	ENSMUST00000215915	protein_coding	1103	-	-	-	-	-1	5	P1	-
11:74053820-74053820	T	intron_variant	MODIFIER	Olfr139	ENSMUSG00000047444	Transcript	ENSMUST00000206280	protein_coding	-	-	-	-	-	-1	3	P1	-
11:74365044-74365044	A	missense_variant	MODERATE	Olfr412	ENSMUSG00000058275	Transcript	ENSMUST00000216362	protein_coding	612	374	125	A/D	gCc/gAc	1	5	P1	deleterious(0)
11:74649717-74649717	C	regulatory_region_variant	MODIFIER	-	-	RegulatoryFeature	ENSMUSR00000046007	promoter	-	-	-	-	-	-	-	-	-
11:74649717-74649717	C	intron_variant	MODIFIER	Cluh	ENSMUSG00000020741	Transcript	ENSMUST00000092915	protein_coding	-	-	-	-	-	1	1	P2	-
11:74660452-74660452	T	missense_variant	MODERATE	Cluh	ENSMUSG00000020741	Transcript	ENSMUST00000092915	protein_coding	1206	1126	376	D/Y	Gac/Tac	1	1	P2	deleterious(0)
11:75166020-75166020	T	regulatory_region_variant	MODIFIER	-	-	RegulatoryFeature	ENSMUSR00000520124	promoter	-	-	-	-	-	-	-	-	-
11:75166020-75166020	T	missense_variant	MODERATE	Hic1	ENSMUSG00000043099	Transcript	ENSMUST00000055619	protein_coding	2042	2042	681	T/K	aCg/aAg	-1	1	P1	deleterious(0.01)
11:75166020-75166020	T	downstream_gene_variant	MODIFIER	Smg6	ENSMUSG00000038290	Transcript	ENSMUST00000045281	protein_coding	-	-	-	-	-	1	1	P1	-
11:75178212-75178212	T	regulatory_region_variant	MODIFIER	-	-	RegulatoryFeature	ENSMUSR00000046114	promoter	-	-	-	-	-	-	-	-	-
11:75178212-75178212	T	downstream_gene_variant	MODIFIER	Mir212	ENSMUSG00000065590	Transcript	ENSMUST00000083656	miRNA	-	-	-	-	-	1	-	-	-
11:75178212-75178212	T	downstream_gene_variant	MODIFIER	1700016P03Rik	ENSMUSG00000085609	Transcript	ENSMUST00000134252	processed_transcript	-	-	-	-	-	1	1	-	-
11:75178212-75178212	T	downstream_gene_variant	MODIFIER	Mir132	ENSMUSG00000065537	Transcript	ENSMUST00000083603	miRNA	-	-	-	-	-	1	-	-	-
11:75178212-75178212	T	3_prime_UTR_variant	MODIFIER	Dph1	ENSMUSG00000078789	Transcript	ENSMUST00000044949	protein_coding	1570	-	-	-	-	-1	1	P1	-
11:75178212-75178212	T	synonymous_variant	LOW	Ovca2	ENSMUSG00000038268	Transcript	ENSMUST00000071562	protein_coding	400	360	120	Q	caG/caA	-1	1	P1	-
11:75436017-75436017	T	regulatory_region_variant	MODIFIER	-	-	RegulatoryFeature	ENSMUSR00000322207	promoter_flanking_region	-	-	-	-	-	-	-	-	-
11:75436017-75436017	T	downstream_gene_variant	MODIFIER	Wdr81	ENSMUSG00000045374	Transcript	ENSMUST00000173320	protein_coding	-	-	-	-	-	-1	5	P1	-
11:75436017-75436017	T	missense_variant	MODERATE	Serpinf2	ENSMUSG00000038224	Transcript	ENSMUST00000043696	protein_coding	788	739	247	P/T	Ccg/Acg	-1	1	P1	deleterious(0)
11:75447885-75447885	A	missense_variant	MODERATE	Wdr81	ENSMUSG00000045374	Transcript	ENSMUST00000173320	protein_coding	4725	4447	1483	V/L	Gta/Tta	-1	5	P1	tolerated(0.22)
11:75450987-75450987	A	regulatory_region_variant	MODIFIER	-	-	RegulatoryFeature	ENSMUSR00000520175	promoter	-	-	-	-	-	-	-	-	-
11:75450987-75450987	A	missense_variant	MODERATE	Wdr81	ENSMUSG00000045374	Transcript	ENSMUST00000173320	protein_coding	3731	3453	1151	E/D	gaG/gaT	-1	5	P1	tolerated(0.11)
11:75453971-75453971	A	regulatory_region_variant	MODIFIER	-	-	RegulatoryFeature	ENSMUSR00000046192	promoter	-	-	-	-	-	-	-	-	-
11:75453971-75453971	A	stop_gained	HIGH	Wdr81	ENSMUSG00000045374	Transcript	ENSMUST00000173320	protein_coding	747	469	157	G/*	Gga/Tga	-1	5	P1	-
11:75461546-75461546	A	regulatory_region_variant	MODIFIER	-	-	RegulatoryFeature	ENSMUSR00000322210	promoter	-	-	-	-	-	-	-	-	-
11:75461546-75461546	A	regulatory_region_variant	MODIFIER	-	-	RegulatoryFeature	ENSMUSR00000520177	CTCF_binding_site	-	-	-	-	-	-	-	-	-
11:75461546-75461546	A	upstream_gene_variant	MODIFIER	Tlcd2	ENSMUSG00000038217	Transcript	ENSMUST00000124718	processed_transcript	-	-	-	-	-	1	3	-	-
11:75461546-75461546	A	non_coding_transcript_exon_variant	MODIFIER	Mir22hg	ENSMUSG00000085148	Transcript	ENSMUST00000149940	processed_transcript	8	-	-	-	-	1	1	-	-
11:75461546-75461546	A	upstream_gene_variant	MODIFIER	Mir22	ENSMUSG00000065529	Transcript	ENSMUST00000083595	miRNA	-	-	-	-	-	1	-	-	-
11:75511910-75511910	T	upstream_gene_variant	MODIFIER	Scarf1	ENSMUSG00000038188	Transcript	ENSMUST00000042808	protein_coding	-	-	-	-	-	1	1	P2	-
11:75511910-75511910	T	splice_region_variant,intron_variant	LOW	Rilp	ENSMUSG00000038195	Transcript	ENSMUST00000042972	protein_coding	-	-	-	-	-	1	1	P1	-
11:75511910-75511910	T	downstream_gene_variant	MODIFIER	Prpf8	ENSMUSG00000020850	Transcript	ENSMUST00000018449	protein_coding	-	-	-	-	-	1	1	P1	-
11:75934810-75934810	T	intron_variant	MODIFIER	Rph3al	ENSMUSG00000020847	Transcript	ENSMUST00000121287	protein_coding	-	-	-	-	-	-1	5	P1	-
11:77137791-77137791	A	missense_variant	MODERATE	Efcab5	ENSMUSG00000050944	Transcript	ENSMUST00000108400	protein_coding	1171	1121	374	G/V	gGg/gTg	-1	5	P1	tolerated(0.32)
11:77472935-77472935	T	downstream_gene_variant	MODIFIER	Coro6	ENSMUSG00000020836	Transcript	ENSMUST00000102493	protein_coding	-	-	-	-	-	1	5	A1	-
11:77472935-77472935	T	intron_variant	MODIFIER	Ankrd13b	ENSMUSG00000037907	Transcript	ENSMUST00000092892	protein_coding	-	-	-	-	-	-1	5	P2	-
11:77720903-77720903	T	intron_variant	MODIFIER	Nufip2	ENSMUSG00000037857	Transcript	ENSMUST00000181023	protein_coding	-	-	-	-	-	1	1	A2	-
11:77720903-77720903	T	missense_variant	MODERATE	Cryba1	ENSMUSG00000000724	Transcript	ENSMUST00000078623	protein_coding	345	343	115	P/T	Ccc/Acc	-1	1	P1	deleterious(0.01)
11:77853355-77853355	T	regulatory_region_variant	MODIFIER	-	-	RegulatoryFeature	ENSMUSR00000520629	open_chromatin_region	-	-	-	-	-	-	-	-	-
11:77853355-77853355	T	stop_gained	HIGH	Myo18a	ENSMUSG00000000631	Transcript	ENSMUST00000168348	protein_coding	5820	5797	1933	E/*	Gag/Tag	1	1	-	-
11:77915147-77915147	C	regulatory_region_variant	MODIFIER	-	-	RegulatoryFeature	ENSMUSR00000520644	promoter_flanking_region	-	-	-	-	-	-	-	-	-
11:77915147-77915147	C	non_coding_transcript_exon_variant	MODIFIER	Gm11190	ENSMUSG00000055045	Transcript	ENSMUST00000132487	lincRNA	394	-	-	-	-	-1	1	-	-
11:78032263-78032263	T	regulatory_region_variant	MODIFIER	-	-	RegulatoryFeature	ENSMUSR00000322603	promoter	-	-	-	-	-	-	-	-	-
11:78032263-78032263	T	downstream_gene_variant	MODIFIER	Phf12	ENSMUSG00000037791	Transcript	ENSMUST00000049167	protein_coding	-	-	-	-	-	1	1	P1	-
11:78032263-78032263	T	non_coding_transcript_exon_variant	MODIFIER	Dhrs13os	ENSMUSG00000087050	Transcript	ENSMUST00000150471	antisense	403	-	-	-	-	-1	1	-	-
11:78032263-78032263	T	upstream_gene_variant	MODIFIER	Dhrs13	ENSMUSG00000020834	Transcript	ENSMUST00000021187	protein_coding	-	-	-	-	-	1	1	P1	-
11:78171099-78171099	A	regulatory_region_variant	MODIFIER	-	-	RegulatoryFeature	ENSMUSR00000322618	CTCF_binding_site	-	-	-	-	-	-	-	-	-
11:78171099-78171099	A	missense_variant	MODERATE	Nek8	ENSMUSG00000017405	Transcript	ENSMUST00000017549	protein_coding	887	818	273	R/L	cGc/cTc	-1	1	P1	tolerated(0.24)
11:78171109-78171109	A	regulatory_region_variant	MODIFIER	-	-	RegulatoryFeature	ENSMUSR00000322618	CTCF_binding_site	-	-	-	-	-	-	-	-	-
11:78171109-78171109	A	missense_variant	MODERATE	Nek8	ENSMUSG00000017405	Transcript	ENSMUST00000017549	protein_coding	877	808	270	G/C	Ggc/Tgc	-1	1	P1	tolerated(0.07)
11:78172938-78172938	A	regulatory_region_variant	MODIFIER	-	-	RegulatoryFeature	ENSMUSR00000520699	promoter_flanking_region	-	-	-	-	-	-	-	-	-
11:78172938-78172938	A	missense_variant	MODERATE	Nek8	ENSMUSG00000017405	Transcript	ENSMUST00000017549	protein_coding	309	240	80	M/I	atG/atT	-1	1	P1	tolerated(0.05)
11:78172938-78172938	A	upstream_gene_variant	MODIFIER	Tlcd1	ENSMUSG00000019437	Transcript	ENSMUST00000098545	protein_coding	-	-	-	-	-	1	1	-	-
11:78232734-78232734	C	missense_variant	MODERATE	Supt6	ENSMUSG00000002052	Transcript	ENSMUST00000002121	protein_coding	679	209	70	D/G	gAt/gGt	-1	1	P1	tolerated(0.28)
11:78293676-78293676	T	3_prime_UTR_variant	MODIFIER	BC030499	ENSMUSG00000037593	Transcript	ENSMUST00000046361	protein_coding	890	-	-	-	-	1	5	P1	-
11:78293676-78293676	T	downstream_gene_variant	MODIFIER	2610507B11Rik	ENSMUSG00000010277	Transcript	ENSMUST00000010421	protein_coding	-	-	-	-	-	1	1	P1	-
11:78293676-78293676	T	intron_variant,non_coding_transcript_variant	MODIFIER	Gm3948	ENSMUSG00000087295	Transcript	ENSMUST00000147795	processed_transcript	-	-	-	-	-	-1	3	-	-
11:78483494-78483494	G	missense_variant	MODERATE	Sarm1	ENSMUSG00000050132	Transcript	ENSMUST00000108287	protein_coding	1793	1793	598	S/T	aGt/aCt	-1	1	-	tolerated(0.73)
11:78500534-78500534	T	regulatory_region_variant	MODIFIER	-	-	RegulatoryFeature	ENSMUSR00000046918	promoter	-	-	-	-	-	-	-	-	-
11:78500534-78500534	T	upstream_gene_variant	MODIFIER	Sebox	ENSMUSG00000001103	Transcript	ENSMUST00000001130	protein_coding	-	-	-	-	-	1	1	P1	-
11:78500534-78500534	T	upstream_gene_variant	MODIFIER	Sarm1	ENSMUSG00000050132	Transcript	ENSMUST00000108287	protein_coding	-	-	-	-	-	-1	1	-	-
11:78500534-78500534	T	missense_variant	MODERATE	Vtn	ENSMUSG00000017344	Transcript	ENSMUST00000017488	protein_coding	1002	772	258	A/S	Gcc/Tcc	1	1	P1	deleterious(0)
11:78503727-78503727	A	downstream_gene_variant	MODIFIER	Vtn	ENSMUSG00000017344	Transcript	ENSMUST00000017488	protein_coding	-	-	-	-	-	1	1	P1	-
11:78503727-78503727	A	downstream_gene_variant	MODIFIER	Tmem199	ENSMUSG00000051232	Transcript	ENSMUST00000052566	protein_coding	-	-	-	-	-	-1	1	P1	-
11:78503727-78503727	A	intron_variant	MODIFIER	Sebox	ENSMUSG00000001103	Transcript	ENSMUST00000001130	protein_coding	-	-	-	-	-	1	1	P1	-
11:78928616-78928616	T	synonymous_variant	LOW	Nos2	ENSMUSG00000020826	Transcript	ENSMUST00000018610	protein_coding	408	153	51	S	tcC/tcT	1	1	-	-
11:78937645-78937645	A	synonymous_variant	LOW	Nos2	ENSMUSG00000020826	Transcript	ENSMUST00000018610	protein_coding	1044	789	263	G	ggC/ggA	1	1	-	-
11:78945628-78945628	A	intron_variant	MODIFIER	Nos2	ENSMUSG00000020826	Transcript	ENSMUST00000018610	protein_coding	-	-	-	-	-	1	1	-	-
11:78955008-78955008	T	intron_variant	MODIFIER	Nos2	ENSMUSG00000020826	Transcript	ENSMUST00000018610	protein_coding	-	-	-	-	-	1	1	-	-
11:78955149-78955149	T	intron_variant	MODIFIER	Nos2	ENSMUSG00000020826	Transcript	ENSMUST00000018610	protein_coding	-	-	-	-	-	1	1	-	-
11:79030721-79030721	T	regulatory_region_variant	MODIFIER	-	-	RegulatoryFeature	ENSMUSR00000047046	promoter_flanking_region	-	-	-	-	-	-	-	-	-
11:79030721-79030721	T	regulatory_region_variant	MODIFIER	-	-	RegulatoryFeature	ENSMUSR00000322752	CTCF_binding_site	-	-	-	-	-	-	-	-	-
11:79030721-79030721	T	intron_variant	MODIFIER	Ksr1	ENSMUSG00000018334	Transcript	ENSMUST00000018478	protein_coding	-	-	-	-	-	-1	5	P1	-
11:79030721-79030721	T	non_coding_transcript_exon_variant	MODIFIER	Gm11201	ENSMUSG00000085941	Transcript	ENSMUST00000143473	antisense	492	-	-	-	-	1	3	-	-
11:79607291-79607291	A	regulatory_region_variant	MODIFIER	-	-	RegulatoryFeature	ENSMUSR00000520988	enhancer	-	-	-	-	-	-	-	-	-
11:79607291-79607291	A	non_coding_transcript_exon_variant	MODIFIER	Rab11fip4os1	ENSMUSG00000087434	Transcript	ENSMUST00000145652	antisense	1975	-	-	-	-	-1	1	-	-
11:79607291-79607291	A	intron_variant	MODIFIER	Rab11fip4	ENSMUSG00000017639	Transcript	ENSMUST00000017783	protein_coding	-	-	-	-	-	1	1	P1	-
11:80353364-80353364	A	intron_variant	MODIFIER	Rhbdl3	ENSMUSG00000017692	Transcript	ENSMUST00000017836	protein_coding	-	-	-	-	-	1	1	P1	-
11:80891649-80891649	T	intron_variant	MODIFIER	Asic2	ENSMUSG00000020704	Transcript	ENSMUST00000021045	protein_coding	-	-	-	-	-	-1	1	P3	-
11:82917071-82917071	A	missense_variant	MODERATE	Unc45b	ENSMUSG00000018845	Transcript	ENSMUST00000018989	protein_coding	618	511	171	G/S	Ggt/Agt	1	1	P2	deleterious(0.03)
11:83322244-83322244	C	intron_variant	MODIFIER	Ap2b1	ENSMUSG00000035152	Transcript	ENSMUST00000018875	protein_coding	-	-	-	-	-	1	1	P4	-
11:83427214-83427214	T	regulatory_region_variant	MODIFIER	-	-	RegulatoryFeature	ENSMUSR00000047735	promoter_flanking_region	-	-	-	-	-	-	-	-	-
11:83427214-83427214	T	intron_variant	MODIFIER	Gas2l2	ENSMUSG00000020686	Transcript	ENSMUST00000052521	protein_coding	-	-	-	-	-	-1	1	P1	-
11:83505005-83505005	A	missense_variant	MODERATE	Taf15	ENSMUSG00000020680	Transcript	ENSMUST00000021018	protein_coding	1643	1535	512	S/N	aGt/aAt	1	1	P1	tolerated_low_confidence(0.13)
11:83529384-83529384	A	intron_variant	MODIFIER	Ccl5	ENSMUSG00000035042	Transcript	ENSMUST00000035938	protein_coding	-	-	-	-	-	-1	1	P1	-
11:83772231-83772231	T	intron_variant	MODIFIER	Heatr6	ENSMUSG00000000976	Transcript	ENSMUST00000001002	protein_coding	-	-	-	-	-	1	1	P1	-
11:83864148-83864148	G	missense_variant	MODERATE	Hnf1b	ENSMUSG00000020679	Transcript	ENSMUST00000021016	protein_coding	1209	1015	339	P/A	Cca/Gca	1	1	P3	tolerated(0.14)
11:84260712-84260712	T	missense_variant	MODERATE	Acaca	ENSMUSG00000020532	Transcript	ENSMUST00000103201	protein_coding	2942	2435	812	C/F	tGt/tTt	1	5	P1	deleterious(0.03)
11:84371519-84371519	A	synonymous_variant	LOW	Acaca	ENSMUSG00000020532	Transcript	ENSMUST00000103201	protein_coding	6453	5946	1982	V	gtG/gtA	1	5	P1	-
11:84525614-84525614	T	regulatory_region_variant	MODIFIER	-	-	RegulatoryFeature	ENSMUSR00000323367	promoter	-	-	-	-	-	-	-	-	-
11:84525614-84525614	T	upstream_gene_variant	MODIFIER	Lhx1	ENSMUSG00000018698	Transcript	ENSMUST00000018842	protein_coding	-	-	-	-	-	-1	1	P1	-
11:84525614-84525614	T	upstream_gene_variant	MODIFIER	Lhx1os	ENSMUSG00000087211	Transcript	ENSMUST00000128121	lincRNA	-	-	-	-	-	1	1	-	-
11:85139681-85139681	A	regulatory_region_variant	MODIFIER	-	-	RegulatoryFeature	ENSMUSR00000048053	promoter	-	-	-	-	-	-	-	-	-
11:85139681-85139681	A	intron_variant	MODIFIER	Usp32	ENSMUSG00000000804	Transcript	ENSMUST00000108075	protein_coding	-	-	-	-	-	-1	2	P1	-
11:85707229-85707229	T	intron_variant	MODIFIER	Bcas3	ENSMUSG00000059439	Transcript	ENSMUST00000074875	protein_coding	-	-	-	-	-	1	5	P3	-
11:85707229-85707229	T	non_coding_transcript_exon_variant	MODIFIER	Bcas3os1	ENSMUSG00000086199	Transcript	ENSMUST00000151652	antisense	2035	-	-	-	-	-1	1	-	-
11:85833431-85833431	T	regulatory_region_variant	MODIFIER	-	-	RegulatoryFeature	ENSMUSR00000323525	promoter	-	-	-	-	-	-	-	-	-
11:85833431-85833431	T	synonymous_variant	LOW	Tbx2	ENSMUSG00000000093	Transcript	ENSMUST00000000095	protein_coding	881	325	109	L	Ctg/Ttg	1	1	P1	-
11:85833431-85833431	T	upstream_gene_variant	MODIFIER	2610027K06Rik	ENSMUSG00000087013	Transcript	ENSMUST00000140673	processed_transcript	-	-	-	-	-	-1	5	-	-
11:85891025-85891025	A	intron_variant	MODIFIER	Tbx4	ENSMUSG00000000094	Transcript	ENSMUST00000108047	protein_coding	-	-	-	-	-	1	5	P1	-
11:85914784-85914784	A	3_prime_UTR_variant	MODIFIER	Tbx4	ENSMUSG00000000094	Transcript	ENSMUST00000108047	protein_coding	1842	-	-	-	-	1	5	P1	-
11:86005503-86005503	T	intergenic_variant	MODIFIER	-	-	-	-	-	-	-	-	-	-	-	-	-	-
11:87249038-87249038	T	regulatory_region_variant	MODIFIER	-	-	RegulatoryFeature	ENSMUSR00000522286	enhancer	-	-	-	-	-	-	-	-	-
11:87249038-87249038	T	synonymous_variant	LOW	Ppm1e	ENSMUSG00000046442	Transcript	ENSMUST00000055438	protein_coding	588	468	156	S	tcC/tcA	-1	1	P1	-
11:87542509-87542509	A	regulatory_region_variant	MODIFIER	-	-	RegulatoryFeature	ENSMUSR00000048561	promoter_flanking_region	-	-	-	-	-	-	-	-	-
11:87542509-87542509	A	regulatory_region_variant	MODIFIER	-	-	RegulatoryFeature	ENSMUSR00000522361	CTCF_binding_site	-	-	-	-	-	-	-	-	-
11:87542509-87542509	A	synonymous_variant	LOW	Tex14	ENSMUSG00000010342	Transcript	ENSMUST00000060835	protein_coding	4016	3909	1303	Q	caG/caA	1	5	P1	-
11:87580980-87580980	T	upstream_gene_variant	MODIFIER	2019-09-04	ENSMUSG00000020486	Transcript	ENSMUST00000018544	protein_coding	-	-	-	-	-	1	1	P3	-
11:87704917-87704917	T	intron_variant	MODIFIER	Rnf43	ENSMUSG00000034177	Transcript	ENSMUST00000165679	protein_coding	-	-	-	-	-	1	5	P1	-
11:87704917-87704917	T	non_coding_transcript_exon_variant	MODIFIER	1110028F11Rik	ENSMUSG00000085972	Transcript	ENSMUST00000137077	sense_intronic	423	-	-	-	-	1	1	-	-
11:87763483-87763483	A	regulatory_region_variant	MODIFIER	-	-	RegulatoryFeature	ENSMUSR00000323800	promoter	-	-	-	-	-	-	-	-	-
11:87763483-87763483	A	synonymous_variant	LOW	Tspoap1	ENSMUSG00000034156	Transcript	ENSMUST00000039627	protein_coding	1449	588	196	P	ccC/ccA	1	5	P2	-
11:87765999-87765999	A	intron_variant	MODIFIER	Tspoap1	ENSMUSG00000034156	Transcript	ENSMUST00000039627	protein_coding	-	-	-	-	-	1	5	P2	-
11:87766888-87766888	G	intron_variant	MODIFIER	Tspoap1	ENSMUSG00000034156	Transcript	ENSMUST00000039627	protein_coding	-	-	-	-	-	1	5	P2	-
11:87795745-87795745	T	intron_variant	MODIFIER	Mpo	ENSMUSG00000009350	Transcript	ENSMUST00000020779	protein_coding	-	-	-	-	-	1	1	P1	-
11:87795745-87795745	T	downstream_gene_variant	MODIFIER	Gm11505	ENSMUSG00000085872	Transcript	ENSMUST00000130442	antisense	-	-	-	-	-	-1	3	-	-
11:87797389-87797389	T	regulatory_region_variant	MODIFIER	-	-	RegulatoryFeature	ENSMUSR00000522403	promoter_flanking_region	-	-	-	-	-	-	-	-	-
11:87797389-87797389	T	synonymous_variant	LOW	Mpo	ENSMUSG00000009350	Transcript	ENSMUST00000020779	protein_coding	1370	873	291	P	ccG/ccT	1	1	P1	-
11:87797389-87797389	T	intron_variant,non_coding_transcript_variant	MODIFIER	Gm11505	ENSMUSG00000085872	Transcript	ENSMUST00000130442	antisense	-	-	-	-	-	-1	3	-	-
11:87853249-87853249	T	regulatory_region_variant	MODIFIER	-	-	RegulatoryFeature	ENSMUSR00000048629	promoter	-	-	-	-	-	-	-	-	-
11:87853249-87853249	T	5_prime_UTR_variant	MODIFIER	Mks1	ENSMUSG00000034121	Transcript	ENSMUST00000038196	protein_coding	35	-	-	-	-	1	1	P1	-
11:87862065-87862065	C	downstream_gene_variant	MODIFIER	Epx	ENSMUSG00000052234	Transcript	ENSMUST00000049768	protein_coding	-	-	-	-	-	-1	1	P1	-
11:87862065-87862065	C	missense_variant	MODERATE	Mks1	ENSMUSG00000034121	Transcript	ENSMUST00000038196	protein_coding	1398	1363	455	G/R	Ggc/Cgc	1	1	P1	deleterious(0)
11:88182592-88182592	A	synonymous_variant	LOW	Cuedc1	ENSMUSG00000018378	Transcript	ENSMUST00000018522	protein_coding	1048	582	194	Q	caG/caA	1	1	P1	-
11:89987327-89987327	A	missense_variant	MODERATE	Pctp	ENSMUSG00000020553	Transcript	ENSMUST00000020864	protein_coding	432	380	127	G/V	gGg/gTg	-1	1	P1	deleterious(0)
11:94238290-94238290	T	missense_variant	MODERATE	Wfikkn2	ENSMUSG00000044177	Transcript	ENSMUST00000061469	protein_coding	1182	1024	342	D/N	Gac/Aac	-1	1	P1	tolerated(0.22)
11:94321702-94321702	T	regulatory_region_variant	MODIFIER	-	-	RegulatoryFeature	ENSMUSR00000049319	promoter	-	-	-	-	-	-	-	-	-
11:94321702-94321702	T	stop_gained	HIGH	Luc7l3	ENSMUSG00000020863	Transcript	ENSMUST00000021226	protein_coding	287	87	29	W/*	tgG/tgA	-1	1	P2	-
11:94356967-94356967	G	splice_region_variant,intron_variant	LOW	Abcc3	ENSMUSG00000020865	Transcript	ENSMUST00000021231	protein_coding	-	-	-	-	-	-1	1	P2	-
11:94357047-94357047	A	missense_variant	MODERATE	Abcc3	ENSMUSG00000020865	Transcript	ENSMUST00000021231	protein_coding	3677	3616	1206	A/S	Gca/Tca	-1	1	P2	tolerated(0.12)
11:94411087-94411087	A	missense_variant	MODERATE	Cacna1g	ENSMUSG00000020866	Transcript	ENSMUST00000100561	protein_coding	6583	6100	2034	P/S	Cct/Tct	-1	1	P3	tolerated(0.05)
11:94432636-94432636	T	intron_variant	MODIFIER	Cacna1g	ENSMUSG00000020866	Transcript	ENSMUST00000100561	protein_coding	-	-	-	-	-	-1	1	P3	-
11:94544765-94544765	T	regulatory_region_variant	MODIFIER	-	-	RegulatoryFeature	ENSMUSR00000049373	promoter_flanking_region	-	-	-	-	-	-	-	-	-
11:94544765-94544765	T	synonymous_variant	LOW	Rsad1	ENSMUSG00000039096	Transcript	ENSMUST00000040487	protein_coding	577	495	165	L	ctG/ctA	-1	1	P1	-
11:94948454-94948454	A	intron_variant	MODIFIER	Col1a1	ENSMUSG00000001506	Transcript	ENSMUST00000001547	protein_coding	-	-	-	-	-	1	1	P1	-
11:94950915-94950915	A	regulatory_region_variant	MODIFIER	-	-	RegulatoryFeature	ENSMUSR00000523273	promoter_flanking_region	-	-	-	-	-	-	-	-	-
11:94950915-94950915	A	intron_variant	MODIFIER	Col1a1	ENSMUSG00000001506	Transcript	ENSMUST00000001547	protein_coding	-	-	-	-	-	1	1	P1	-
11:94972648-94972648	T	regulatory_region_variant	MODIFIER	-	-	RegulatoryFeature	ENSMUSR00000324352	promoter	-	-	-	-	-	-	-	-	-
11:94972648-94972648	T	intron_variant	MODIFIER	Sgca	ENSMUSG00000001508	Transcript	ENSMUST00000103162	protein_coding	-	-	-	-	-	-1	5	P1	-
11:94972648-94972648	T	downstream_gene_variant	MODIFIER	Hils1	ENSMUSG00000038994	Transcript	ENSMUST00000038928	protein_coding	-	-	-	-	-	1	-	P1	-
11:95021641-95021641	A	downstream_gene_variant	MODIFIER	Pdk2	ENSMUSG00000038967	Transcript	ENSMUST00000038431	protein_coding	-	-	-	-	-	-1	1	P1	-
11:95021641-95021641	A	missense_variant	MODERATE	Samd14	ENSMUSG00000047181	Transcript	ENSMUST00000055947	protein_coding	1465	755	252	G/E	gGg/gAg	1	1	P1	tolerated(0.25)
11:95141321-95141321	C	missense_variant	MODERATE	Dlx4	ENSMUSG00000020871	Transcript	ENSMUST00000021241	protein_coding	1408	626	209	A/G	gCa/gGa	-1	1	P1	tolerated(0.45)
11:95141321-95141321	C	upstream_gene_variant	MODIFIER	Dlx4os	ENSMUSG00000086552	Transcript	ENSMUST00000156477	antisense	-	-	-	-	-	1	1	-	-
11:95540755-95540755	A	regulatory_region_variant	MODIFIER	-	-	RegulatoryFeature	ENSMUSR00000523426	promoter_flanking_region	-	-	-	-	-	-	-	-	-
11:95540755-95540755	A	intergenic_variant	MODIFIER	-	-	-	-	-	-	-	-	-	-	-	-	-	-
11:95712631-95712631	T	regulatory_region_variant	MODIFIER	-	-	RegulatoryFeature	ENSMUSR00000049625	promoter	-	-	-	-	-	-	-	-	-
11:95712631-95712631	T	upstream_gene_variant	MODIFIER	Zfp652	ENSMUSG00000075595	Transcript	ENSMUST00000107717	protein_coding	-	-	-	-	-	1	5	P1	-
11:95712631-95712631	T	non_coding_transcript_exon_variant	MODIFIER	Zfp652os	ENSMUSG00000086191	Transcript	ENSMUST00000155531	antisense	124	-	-	-	-	-1	1	-	-
11:95830505-95830505	T	3_prime_UTR_variant,NMD_transcript_variant	MODIFIER	Zfp652	ENSMUSG00000075595	Transcript	ENSMUST00000133070	nonsense_mediated_decay	1958	-	-	-	-	1	2	-	-
11:95830505-95830505	T	3_prime_UTR_variant	MODIFIER	Abi3	ENSMUSG00000018381	Transcript	ENSMUST00000059026	protein_coding	3575	-	-	-	-	-1	1	P1	-
11:95830505-95830505	T	intron_variant	MODIFIER	Phospho1	ENSMUSG00000050860	Transcript	ENSMUST00000054173	protein_coding	-	-	-	-	-	1	2	P1	-
11:95830987-95830987	A	missense_variant	MODERATE	Phospho1	ENSMUSG00000050860	Transcript	ENSMUST00000054173	protein_coding	757	482	161	R/Q	cGg/cAg	1	2	P1	tolerated(0.51)
11:95830987-95830987	A	3_prime_UTR_variant	MODIFIER	Abi3	ENSMUSG00000018381	Transcript	ENSMUST00000059026	protein_coding	3093	-	-	-	-	-1	1	P1	-
11:95830987-95830987	A	3_prime_UTR_variant,NMD_transcript_variant	MODIFIER	Zfp652	ENSMUSG00000075595	Transcript	ENSMUST00000133070	nonsense_mediated_decay	2440	-	-	-	-	1	2	-	-
11:96158773-96158773	T	synonymous_variant	LOW	Ttll6	ENSMUSG00000038756	Transcript	ENSMUST00000167258	protein_coding	2316	2316	772	V	gtC/gtT	1	5	P2	-
11:96289473-96289473	A	regulatory_region_variant	MODIFIER	-	-	RegulatoryFeature	ENSMUSR00000324566	promoter	-	-	-	-	-	-	-	-	-
11:96289473-96289473	A	upstream_gene_variant	MODIFIER	Hoxb6	ENSMUSG00000000690	Transcript	ENSMUST00000173432	protein_coding	-	-	-	-	-	1	5	P1	-
11:96289473-96289473	A	missense_variant	MODERATE	Hoxb7	ENSMUSG00000038721	Transcript	ENSMUST00000049352	protein_coding	602	497	166	R/K	aGg/aAg	1	1	P1	deleterious(0)
11:96289473-96289473	A	downstream_gene_variant	MODIFIER	Hoxb5os	ENSMUSG00000085645	Transcript	ENSMUST00000150698	antisense	-	-	-	-	-	-1	1	-	-
11:96289473-96289473	A	downstream_gene_variant	MODIFIER	Hoxb8	ENSMUSG00000056648	Transcript	ENSMUST00000052650	protein_coding	-	-	-	-	-	1	1	P1	-
11:96299449-96299449	A	regulatory_region_variant	MODIFIER	-	-	RegulatoryFeature	ENSMUSR00000324566	promoter	-	-	-	-	-	-	-	-	-
11:96299449-96299449	A	intron_variant,non_coding_transcript_variant	MODIFIER	Hoxb5os	ENSMUSG00000085645	Transcript	ENSMUST00000150698	antisense	-	-	-	-	-	-1	1	-	-
11:96299449-96299449	A	upstream_gene_variant	MODIFIER	Hoxb5	ENSMUSG00000038700	Transcript	ENSMUST00000049272	protein_coding	-	-	-	-	-	1	1	P1	-
11:96299449-96299449	A	synonymous_variant	LOW	Hoxb6	ENSMUSG00000000690	Transcript	ENSMUST00000173432	protein_coding	921	273	91	S	tcC/tcA	1	5	P1	-
11:96300945-96300945	A	regulatory_region_variant	MODIFIER	-	-	RegulatoryFeature	ENSMUSR00000324566	promoter	-	-	-	-	-	-	-	-	-
11:96300945-96300945	A	upstream_gene_variant	MODIFIER	Hoxb5	ENSMUSG00000038700	Transcript	ENSMUST00000049272	protein_coding	-	-	-	-	-	1	1	P1	-
11:96300945-96300945	A	intron_variant,non_coding_transcript_variant	MODIFIER	Hoxb5os	ENSMUSG00000085645	Transcript	ENSMUST00000150698	antisense	-	-	-	-	-	-1	1	-	-
11:96300945-96300945	A	3_prime_UTR_variant	MODIFIER	Hoxb6	ENSMUSG00000000690	Transcript	ENSMUST00000173432	protein_coding	1340	-	-	-	-	1	5	P1	-
11:97098969-97098969	A	regulatory_region_variant	MODIFIER	-	-	RegulatoryFeature	ENSMUSR00000523799	open_chromatin_region	-	-	-	-	-	-	-	-	-
11:97098969-97098969	A	missense_variant	MODERATE	Tbx21	ENSMUSG00000001444	Transcript	ENSMUST00000001484	protein_coding	1590	1396	466	G/C	Ggc/Tgc	-1	1	P1	deleterious(0.02)
11:97098969-97098969	A	downstream_gene_variant	MODIFIER	Gm11573	ENSMUSG00000084068	Transcript	ENSMUST00000119956	processed_pseudogene	-	-	-	-	-	1	-	-	-
11:97099170-97099170	A	stop_gained	HIGH	Tbx21	ENSMUSG00000001444	Transcript	ENSMUST00000001484	protein_coding	1389	1195	399	R/*	Cga/Tga	-1	1	P1	-
11:97099170-97099170	A	downstream_gene_variant	MODIFIER	Gm11573	ENSMUSG00000084068	Transcript	ENSMUST00000119956	processed_pseudogene	-	-	-	-	-	1	-	-	-
11:97363127-97363127	A	regulatory_region_variant	MODIFIER	-	-	RegulatoryFeature	ENSMUSR00000049991	promoter	-	-	-	-	-	-	-	-	-
11:97363127-97363127	A	synonymous_variant	LOW	Socs7	ENSMUSG00000038485	Transcript	ENSMUST00000045540	protein_coding	577	486	162	P	ccG/ccA	1	1	P1	-
11:97628390-97628390	T	missense_variant	MODERATE	Epop	ENSMUSG00000043439	Transcript	ENSMUST00000052281	protein_coding	1313	892	298	P/T	Cct/Act	-1	-	P1	deleterious_low_confidence(0.02)
11:97953911-97953911	A	regulatory_region_variant	MODIFIER	-	-	RegulatoryFeature	ENSMUSR00000050147	promoter_flanking_region	-	-	-	-	-	-	-	-	-
11:97953911-97953911	A	missense_variant	MODERATE	Plxdc1	ENSMUSG00000017417	Transcript	ENSMUST00000107565	protein_coding	890	807	269	M/I	atG/atT	-1	1	-	deleterious(0.04)
11:98010762-98010762	A	intron_variant	MODIFIER	Cacnb1	ENSMUSG00000020882	Transcript	ENSMUST00000017552	protein_coding	-	-	-	-	-	-1	1	P4	-
11:98383936-98383936	T	regulatory_region_variant	MODIFIER	-	-	RegulatoryFeature	ENSMUSR00000324946	promoter	-	-	-	-	-	-	-	-	-
11:98383936-98383936	T	synonymous_variant	LOW	Tcap	ENSMUSG00000007877	Transcript	ENSMUST00000008021	protein_coding	126	90	30	L	ctG/ctT	1	1	P1	-
11:98383936-98383936	T	upstream_gene_variant	MODIFIER	Pnmt	ENSMUSG00000038216	Transcript	ENSMUST00000041301	protein_coding	-	-	-	-	-	1	1	P1	-
11:98383936-98383936	T	downstream_gene_variant	MODIFIER	Pgap3	ENSMUSG00000038208	Transcript	ENSMUST00000090827	protein_coding	-	-	-	-	-	-1	1	P1	-
11:98383936-98383936	T	downstream_gene_variant	MODIFIER	Stard3	ENSMUSG00000018167	Transcript	ENSMUST00000018311	protein_coding	-	-	-	-	-	1	1	P1	-
11:98390123-98390123	A	regulatory_region_variant	MODIFIER	-	-	RegulatoryFeature	ENSMUSR00000524101	open_chromatin_region	-	-	-	-	-	-	-	-	-
11:98390123-98390123	A	intron_variant	MODIFIER	Pgap3	ENSMUSG00000038208	Transcript	ENSMUST00000090827	protein_coding	-	-	-	-	-	-1	1	P1	-
11:98390123-98390123	A	downstream_gene_variant	MODIFIER	Pnmt	ENSMUSG00000038216	Transcript	ENSMUST00000041301	protein_coding	-	-	-	-	-	1	1	P1	-
11:98435609-98435609	T	downstream_gene_variant	MODIFIER	Mien1	ENSMUSG00000002580	Transcript	ENSMUST00000002655	protein_coding	-	-	-	-	-	-1	1	P1	-
11:98435609-98435609	T	missense_variant	MODERATE	Erbb2	ENSMUSG00000062312	Transcript	ENSMUST00000058295	protein_coding	3251	3058	1020	D/Y	Gat/Tat	1	1	P1	deleterious(0)
11:98435609-98435609	T	upstream_gene_variant	MODIFIER	Gm12352	ENSMUSG00000084835	Transcript	ENSMUST00000154452	antisense	-	-	-	-	-	1	1	-	-
11:98652613-98652613	A	missense_variant	MODERATE	Gsdma2	ENSMUSG00000017211	Transcript	ENSMUST00000093938	protein_coding	860	728	243	T/N	aCt/aAt	1	1	P1	tolerated(0.51)
11:98682698-98682698	T	regulatory_region_variant	MODIFIER	-	-	RegulatoryFeature	ENSMUSR00000050335	promoter	-	-	-	-	-	-	-	-	-
11:98682698-98682698	T	downstream_gene_variant	MODIFIER	Gm12356	ENSMUSG00000085955	Transcript	ENSMUST00000122854	processed_transcript	-	-	-	-	-	-1	1	-	-
11:98682698-98682698	T	downstream_gene_variant	MODIFIER	Gsdma	ENSMUSG00000017204	Transcript	ENSMUST00000017348	protein_coding	-	-	-	-	-	1	1	P1	-
11:98682698-98682698	T	5_prime_UTR_variant	MODIFIER	Psmd3	ENSMUSG00000017221	Transcript	ENSMUST00000017365	protein_coding	145	-	-	-	-	1	1	P1	-
11:98693637-98693637	C	missense_variant	MODERATE	Psmd3	ENSMUSG00000017221	Transcript	ENSMUST00000017365	protein_coding	1319	1143	381	K/N	aaG/aaC	1	1	P1	tolerated(0.33)
11:98796213-98796213	A	regulatory_region_variant	MODIFIER	-	-	RegulatoryFeature	ENSMUSR00000050362	promoter	-	-	-	-	-	-	-	-	-
11:98796213-98796213	A	missense_variant	MODERATE	Msl1	ENSMUSG00000052915	Transcript	ENSMUST00000037915	protein_coding	698	383	128	P/H	cCc/cAc	1	1	P2	deleterious_low_confidence(0)
11:98796213-98796213	A	downstream_gene_variant	MODIFIER	Gm12359	ENSMUSG00000075576	Transcript	ENSMUST00000139017	antisense	-	-	-	-	-	-1	1	-	-
11:98809635-98809635	T	regulatory_region_variant	MODIFIER	-	-	RegulatoryFeature	ENSMUSR00000050363	promoter	-	-	-	-	-	-	-	-	-
11:98809635-98809635	T	regulatory_region_variant	MODIFIER	-	-	RegulatoryFeature	ENSMUSR00000524195	CTCF_binding_site	-	-	-	-	-	-	-	-	-
11:98809635-98809635	T	intron_variant	MODIFIER	Casc3	ENSMUSG00000078676	Transcript	ENSMUST00000017384	protein_coding	-	-	-	-	-	1	2	P1	-
11:98809635-98809635	T	downstream_gene_variant	MODIFIER	Msl1	ENSMUSG00000052915	Transcript	ENSMUST00000037915	protein_coding	-	-	-	-	-	1	1	P2	-
11:98809635-98809635	T	intron_variant,non_coding_transcript_variant	MODIFIER	Gm12359	ENSMUSG00000075576	Transcript	ENSMUST00000139017	antisense	-	-	-	-	-	-1	1	-	-
11:98982936-98982936	A	regulatory_region_variant	MODIFIER	-	-	RegulatoryFeature	ENSMUSR00000050408	promoter	-	-	-	-	-	-	-	-	-
11:98982936-98982936	A	synonymous_variant	LOW	Gjd3	ENSMUSG00000047197	Transcript	ENSMUST00000062931	protein_coding	81	81	27	V	gtG/gtT	-1	-	P1	-
11:99284860-99284860	C	regulatory_region_variant	MODIFIER	-	-	RegulatoryFeature	ENSMUSR00000524308	promoter_flanking_region	-	-	-	-	-	-	-	-	-
11:99284860-99284860	C	synonymous_variant	LOW	Krt24	ENSMUSG00000020913	Transcript	ENSMUST00000017255	protein_coding	403	348	116	S	tcT/tcG	-1	1	P1	-
11:99284866-99284866	T	regulatory_region_variant	MODIFIER	-	-	RegulatoryFeature	ENSMUSR00000524308	promoter_flanking_region	-	-	-	-	-	-	-	-	-
11:99284866-99284866	T	synonymous_variant	LOW	Krt24	ENSMUSG00000020913	Transcript	ENSMUST00000017255	protein_coding	397	342	114	G	ggC/ggA	-1	1	P1	-
11:99566475-99566475	T	missense_variant	MODERATE	Krtap3-1	ENSMUSG00000047564	Transcript	ENSMUST00000055502	protein_coding	156	109	37	P/T	Cca/Aca	-1	-	P1	deleterious_low_confidence(0)
11:99591306-99591306	C	missense_variant	MODERATE	Krtap1-3	ENSMUSG00000078131	Transcript	ENSMUST00000104930	protein_coding	34	14	5	A/G	gCt/gGt	-1	-	P1	tolerated(0.36)
11:99993684-99993684	A	regulatory_region_variant	MODIFIER	-	-	RegulatoryFeature	ENSMUSR00000524379	promoter	-	-	-	-	-	-	-	-	-
11:99993684-99993684	A	stop_gained	HIGH	Krtap17-1	ENSMUSG00000078252	Transcript	ENSMUST00000105049	protein_coding	311	256	86	G/*	Gga/Tga	-1	-	P1	-
11:100026520-100026520	T	missense_variant	MODERATE	Krt33b	ENSMUSG00000057723	Transcript	ENSMUST00000073890	protein_coding	548	505	169	L/M	Ctg/Atg	-1	1	P1	deleterious(0.02)
11:100041545-100041545	T	5_prime_UTR_variant	MODIFIER	Krt34	ENSMUSG00000043485	Transcript	ENSMUST00000056362	protein_coding	10	-	-	-	-	-1	1	P1	-
11:100087895-100087895	A	downstream_gene_variant	MODIFIER	Krt35	ENSMUSG00000048013	Transcript	ENSMUST00000103127	protein_coding	-	-	-	-	-	-1	1	P1	-
11:100087895-100087895	A	missense_variant	MODERATE	Krt32	ENSMUSG00000046095	Transcript	ENSMUST00000107419	protein_coding	332	332	111	R/L	cGt/cTt	-1	1	P1	deleterious(0)
11:100087895-100087895	A	downstream_gene_variant	MODIFIER	Gm11571	ENSMUSG00000087581	Transcript	ENSMUST00000136820	antisense	-	-	-	-	-	1	1	-	-
11:100204609-100204609	T	intron_variant	MODIFIER	Krt14	ENSMUSG00000045545	Transcript	ENSMUST00000007272	protein_coding	-	-	-	-	-	-1	1	P1	-
11:100207305-100207305	T	regulatory_region_variant	MODIFIER	-	-	RegulatoryFeature	ENSMUSR00000524425	promoter	-	-	-	-	-	-	-	-	-
11:100207305-100207305	T	missense_variant	MODERATE	Krt14	ENSMUSG00000045545	Transcript	ENSMUST00000007272	protein_coding	244	151	51	R/S	Cgc/Agc	-1	1	P1	tolerated(0.26)
11:100267249-100267249	T	missense_variant	MODERATE	Krt42	ENSMUSG00000053654	Transcript	ENSMUST00000017270	protein_coding	496	496	166	V/M	Gtg/Atg	-1	1	P1	deleterious(0.03)
11:100440995-100440995	A	regulatory_region_variant	MODIFIER	-	-	RegulatoryFeature	ENSMUSR00000050593	promoter	-	-	-	-	-	-	-	-	-
11:100440995-100440995	A	intron_variant	MODIFIER	Nt5c3b	ENSMUSG00000017176	Transcript	ENSMUST00000092688	protein_coding	-	-	-	-	-	-1	1	P1	-
11:100440995-100440995	A	upstream_gene_variant	MODIFIER	Klhl10	ENSMUSG00000001558	Transcript	ENSMUST00000001599	protein_coding	-	-	-	-	-	1	1	P1	-
11:100440995-100440995	A	downstream_gene_variant	MODIFIER	Gm27374	ENSMUSG00000099193	Transcript	ENSMUST00000183660	miRNA	-	-	-	-	-	-1	-	-	-
11:100624060-100624060	T	regulatory_region_variant	MODIFIER	-	-	RegulatoryFeature	ENSMUSR00000050636	promoter	-	-	-	-	-	-	-	-	-
11:100624060-100624060	T	intron_variant	MODIFIER	Nkiras2	ENSMUSG00000017837	Transcript	ENSMUST00000017981	protein_coding	-	-	-	-	-	1	1	P1	-
11:100624060-100624060	T	downstream_gene_variant	MODIFIER	Zfp385c	ENSMUSG00000014198	Transcript	ENSMUST00000103119	protein_coding	-	-	-	-	-	-1	1	P1	-
11:100624060-100624060	T	upstream_gene_variant	MODIFIER	Dnajc7	ENSMUSG00000014195	Transcript	ENSMUST00000014339	protein_coding	-	-	-	-	-	-1	1	P1	-
11:100710481-100710481	T	upstream_gene_variant	MODIFIER	Hspb9	ENSMUSG00000017832	Transcript	ENSMUST00000169833	protein_coding	-	-	-	-	-	1	-	P2	-
11:100710481-100710481	T	downstream_gene_variant	MODIFIER	Rab5c	ENSMUSG00000019173	Transcript	ENSMUST00000019317	protein_coding	-	-	-	-	-	-1	1	-	-
11:100710481-100710481	T	missense_variant	MODERATE	Kat2a	ENSMUSG00000020918	Transcript	ENSMUST00000103118	protein_coding	1083	1022	341	P/H	cCt/cAt	-1	1	P4	deleterious(0.01)
11:100755718-100755718	A	stop_gained	HIGH	Kcnh4	ENSMUSG00000035355	Transcript	ENSMUST00000107363	protein_coding	1118	781	261	R/*	Cga/Tga	-1	5	P1	-
11:100755719-100755719	T	synonymous_variant	LOW	Kcnh4	ENSMUSG00000035355	Transcript	ENSMUST00000107363	protein_coding	1117	780	260	S	tcC/tcA	-1	5	P1	-
11:100757789-100757789	A	missense_variant	MODERATE	Kcnh4	ENSMUSG00000035355	Transcript	ENSMUST00000107363	protein_coding	425	88	30	L/F	Ctt/Ttt	-1	5	P1	deleterious(0)
11:100757789-100757789	A	downstream_gene_variant	MODIFIER	Hcrt	ENSMUSG00000045471	Transcript	ENSMUST00000055083	protein_coding	-	-	-	-	-	-1	1	P1	-
11:101062416-101062416	T	regulatory_region_variant	MODIFIER	-	-	RegulatoryFeature	ENSMUSR00000325299	promoter_flanking_region	-	-	-	-	-	-	-	-	-
11:101062416-101062416	T	3_prime_UTR_variant	MODIFIER	Atp6v0a1	ENSMUSG00000019302	Transcript	ENSMUST00000103110	protein_coding	2708	-	-	-	-	1	5	A1	-
11:101163446-101163446	A	downstream_gene_variant	MODIFIER	Tubg2	ENSMUSG00000045007	Transcript	ENSMUST00000043654	protein_coding	-	-	-	-	-	1	1	P1	-
11:101163446-101163446	A	intron_variant	MODIFIER	Plekhh3	ENSMUSG00000035172	Transcript	ENSMUST00000043397	protein_coding	-	-	-	-	-	-1	1	P3	-
11:101264364-101264364	A	missense_variant	MODERATE	Wnk4	ENSMUSG00000035112	Transcript	ENSMUST00000103108	protein_coding	1174	1100	367	T/K	aCg/aAg	1	1	P1	deleterious(0)
11:101264364-101264364	A	downstream_gene_variant	MODIFIER	Gm11615	ENSMUSG00000085083	Transcript	ENSMUST00000156205	antisense	-	-	-	-	-	-1	1	-	-
11:101264364-101264364	A	downstream_gene_variant	MODIFIER	Ramp2	ENSMUSG00000001240	Transcript	ENSMUST00000128260	nonsense_mediated_decay	-	-	-	-	-	1	2	-	-
11:101264364-101264364	A	downstream_gene_variant	MODIFIER	Vps25	ENSMUSG00000078656	Transcript	ENSMUST00000042477	protein_coding	-	-	-	-	-	1	1	P1	-
11:101411227-101411227	C	intron_variant	MODIFIER	Gm27029	ENSMUSG00000097239	Transcript	ENSMUST00000107259	protein_coding	-	-	-	-	-	-1	5	P5	-
11:101411227-101411227	C	intron_variant	MODIFIER	Aarsd1	ENSMUSG00000075528	Transcript	ENSMUST00000070395	protein_coding	-	-	-	-	-	-1	1	P1	-
11:101425067-101425067	A	regulatory_region_variant	MODIFIER	-	-	RegulatoryFeature	ENSMUSR00000050868	promoter	-	-	-	-	-	-	-	-	-
11:101425067-101425067	A	upstream_gene_variant	MODIFIER	Gm27029	ENSMUSG00000097239	Transcript	ENSMUST00000107259	protein_coding	-	-	-	-	-	-1	5	P5	-
11:101425067-101425067	A	upstream_gene_variant	MODIFIER	Rundc1	ENSMUSG00000035007	Transcript	ENSMUST00000040561	protein_coding	-	-	-	-	-	1	1	P1	-
11:101425067-101425067	A	5_prime_UTR_variant	MODIFIER	Ptges3l	ENSMUSG00000097487	Transcript	ENSMUST00000103102	protein_coding	267	-	-	-	-	-1	1	P2	-
11:101457352-101457352	T	downstream_gene_variant	MODIFIER	Vat1	ENSMUSG00000034993	Transcript	ENSMUST00000040430	protein_coding	-	-	-	-	-	-1	1	P1	-
11:101457352-101457352	T	non_coding_transcript_exon_variant	MODIFIER	Gm11626	ENSMUSG00000086347	Transcript	ENSMUST00000142107	antisense	39	-	-	-	-	-1	3	-	-
11:101457352-101457352	T	intron_variant	MODIFIER	Ifi35	ENSMUSG00000010358	Transcript	ENSMUST00000010502	protein_coding	-	-	-	-	-	1	1	P1	-
11:101466153-101466153	A	regulatory_region_variant	MODIFIER	-	-	RegulatoryFeature	ENSMUSR00000050881	promoter	-	-	-	-	-	-	-	-	-
11:101466153-101466153	A	5_prime_UTR_variant	MODIFIER	Vat1	ENSMUSG00000034993	Transcript	ENSMUST00000040430	protein_coding	78	-	-	-	-	-1	1	P1	-
11:101466153-101466153	A	upstream_gene_variant	MODIFIER	Rnd2	ENSMUSG00000001313	Transcript	ENSMUST00000001347	protein_coding	-	-	-	-	-	1	1	P1	-
11:102023366-102023366	A	synonymous_variant	LOW	Mpp3	ENSMUSG00000052373	Transcript	ENSMUST00000107168	protein_coding	837	402	134	S	tcG/tcT	-1	5	P1	-
11:102060744-102060744	T	intron_variant	MODIFIER	Mpp2	ENSMUSG00000017314	Transcript	ENSMUST00000017458	protein_coding	-	-	-	-	-	-1	1	P2	-
11:102196064-102196064	T	regulatory_region_variant	MODIFIER	-	-	RegulatoryFeature	ENSMUSR00000524880	TF_binding_site	-	-	-	-	-	-	-	-	-
11:102196064-102196064	T	synonymous_variant	LOW	Hdac5	ENSMUSG00000008855	Transcript	ENSMUST00000008999	protein_coding	4028	3250	1084	R	Cgg/Agg	-1	1	A2	-
11:102196064-102196064	T	downstream_gene_variant	MODIFIER	G6pc3	ENSMUSG00000034793	Transcript	ENSMUST00000078975	protein_coding	-	-	-	-	-	1	1	P1	-
11:102205631-102205631	C	missense_variant,splice_region_variant	MODERATE	Hdac5	ENSMUSG00000008855	Transcript	ENSMUST00000008999	protein_coding	1581	803	268	A/G	gCc/gGc	-1	1	A2	deleterious(0.03)
11:102307223-102307223	A	intron_variant	MODIFIER	Ubtf	ENSMUSG00000020923	Transcript	ENSMUST00000174302	protein_coding	-	-	-	-	-	-1	5	P3	-
11:102399868-102399868	A	regulatory_region_variant	MODIFIER	-	-	RegulatoryFeature	ENSMUSR00000325508	promoter	-	-	-	-	-	-	-	-	-
11:102399868-102399868	A	intron_variant	MODIFIER	Rundc3a	ENSMUSG00000006575	Transcript	ENSMUST00000006750	protein_coding	-	-	-	-	-	1	1	P2	-
11:102399868-102399868	A	downstream_gene_variant	MODIFIER	Slc25a39	ENSMUSG00000018677	Transcript	ENSMUST00000018821	protein_coding	-	-	-	-	-	-1	1	P2	-
11:102466477-102466477	T	missense_variant,splice_region_variant	MODERATE	Itga2b	ENSMUSG00000034664	Transcript	ENSMUST00000103086	protein_coding	838	667	223	G/S	Ggt/Agt	-1	1	P1	deleterious(0.01)
11:102467259-102467259	A	regulatory_region_variant	MODIFIER	-	-	RegulatoryFeature	ENSMUSR00000051116	promoter	-	-	-	-	-	-	-	-	-
11:102467259-102467259	A	regulatory_region_variant	MODIFIER	-	-	RegulatoryFeature	ENSMUSR00000524951	CTCF_binding_site	-	-	-	-	-	-	-	-	-
11:102467259-102467259	A	intron_variant	MODIFIER	Itga2b	ENSMUSG00000034664	Transcript	ENSMUST00000103086	protein_coding	-	-	-	-	-	-1	1	P1	-
11:102480337-102480337	C	missense_variant	MODERATE	Gpatch8	ENSMUSG00000034621	Transcript	ENSMUST00000143842	protein_coding	2449	2374	792	R/G	Cgg/Ggg	-1	5	P1	deleterious_low_confidence(0)
11:102556217-102556217	A	regulatory_region_variant	MODIFIER	-	-	RegulatoryFeature	ENSMUSR00000051133	promoter	-	-	-	-	-	-	-	-	-
11:102556217-102556217	A	upstream_gene_variant	MODIFIER	Gpatch8	ENSMUSG00000034621	Transcript	ENSMUST00000143842	protein_coding	-	-	-	-	-	-1	5	P1	-
11:102578878-102578878	T	regulatory_region_variant	MODIFIER	-	-	RegulatoryFeature	ENSMUSR00000051139	promoter	-	-	-	-	-	-	-	-	-
11:102578878-102578878	T	regulatory_region_variant	MODIFIER	-	-	RegulatoryFeature	ENSMUSR00000524975	CTCF_binding_site	-	-	-	-	-	-	-	-	-
11:102578878-102578878	T	5_prime_UTR_variant	MODIFIER	Gm11627	ENSMUSG00000078640	Transcript	ENSMUST00000107081	protein_coding	290	-	-	-	-	-1	2	P1	-
11:102578882-102578882	T	regulatory_region_variant	MODIFIER	-	-	RegulatoryFeature	ENSMUSR00000051139	promoter	-	-	-	-	-	-	-	-	-
11:102578882-102578882	T	regulatory_region_variant	MODIFIER	-	-	RegulatoryFeature	ENSMUSR00000524975	CTCF_binding_site	-	-	-	-	-	-	-	-	-
11:102578882-102578882	T	5_prime_UTR_variant	MODIFIER	Gm11627	ENSMUSG00000078640	Transcript	ENSMUST00000107081	protein_coding	286	-	-	-	-	-1	2	P1	-
11:102774569-102774569	T	regulatory_region_variant	MODIFIER	-	-	RegulatoryFeature	ENSMUSR00000051176	promoter	-	-	-	-	-	-	-	-	-
11:102774569-102774569	T	intron_variant	MODIFIER	Adam11	ENSMUSG00000020926	Transcript	ENSMUST00000068150	protein_coding	-	-	-	-	-	1	1	A2	-
11:102800182-102800182	T	missense_variant	MODERATE	Gjc1	ENSMUSG00000034520	Transcript	ENSMUST00000107075	protein_coding	1711	994	332	P/T	Ccg/Acg	-1	1	P1	deleterious(0.04)
11:103058342-103058342	T	intron_variant	MODIFIER	Nmt1	ENSMUSG00000020936	Transcript	ENSMUST00000021314	protein_coding	-	-	-	-	-	1	1	P1	-
11:103058342-103058342	T	intron_variant,non_coding_transcript_variant	MODIFIER	Gm26668	ENSMUSG00000097410	Transcript	ENSMUST00000181125	lincRNA	-	-	-	-	-	1	5	-	-
11:103199646-103199646	T	regulatory_region_variant	MODIFIER	-	-	RegulatoryFeature	ENSMUSR00000051270	promoter_flanking_region	-	-	-	-	-	-	-	-	-
11:103199646-103199646	T	downstream_gene_variant	MODIFIER	Fmnl1	ENSMUSG00000055805	Transcript	ENSMUST00000042286	protein_coding	-	-	-	-	-	1	1	P4	-
11:103199646-103199646	T	splice_donor_variant	HIGH	1700023F06Rik	ENSMUSG00000020940	Transcript	ENSMUST00000021323	protein_coding	-	-	-	-	-	-1	5	P2	-
11:103209305-103209305	A	missense_variant	MODERATE	Spata32	ENSMUSG00000044787	Transcript	ENSMUST00000103076	protein_coding	451	373	125	L/F	Ctt/Ttt	-1	1	P1	deleterious(0.04)
11:103209305-103209305	A	upstream_gene_variant	MODIFIER	1700023F06Rik	ENSMUSG00000020940	Transcript	ENSMUST00000021323	protein_coding	-	-	-	-	-	-1	5	P2	-
11:103241092-103241092	T	regulatory_region_variant	MODIFIER	-	-	RegulatoryFeature	ENSMUSR00000525119	enhancer	-	-	-	-	-	-	-	-	-
11:103241092-103241092	T	missense_variant	MODERATE	Map3k14	ENSMUSG00000020941	Transcript	ENSMUST00000021324	protein_coding	425	271	91	E/K	Gag/Aag	-1	1	P1	deleterious_low_confidence(0)
11:103360792-103360792	A	regulatory_region_variant	MODIFIER	-	-	RegulatoryFeature	ENSMUSR00000051323	promoter	-	-	-	-	-	-	-	-	-
11:103360792-103360792	A	downstream_gene_variant	MODIFIER	Plekhm1	ENSMUSG00000034247	Transcript	ENSMUST00000041272	protein_coding	-	-	-	-	-	-1	1	P1	-
11:103360792-103360792	A	non_coding_transcript_exon_variant	MODIFIER	Arhgap27os2	ENSMUSG00000085360	Transcript	ENSMUST00000123812	antisense	1090	-	-	-	-	1	1	-	-
11:103360792-103360792	A	synonymous_variant	LOW	Arhgap27	ENSMUSG00000034255	Transcript	ENSMUST00000107024	protein_coding	109	109	37	L	Ctg/Ttg	-1	5	A2	-
11:103360792-103360792	A	upstream_gene_variant	MODIFIER	Arhgap27os1	ENSMUSG00000085733	Transcript	ENSMUST00000130556	antisense	-	-	-	-	-	1	1	-	-
11:103704411-103704411	T	intron_variant,non_coding_transcript_variant	MODIFIER	C130046K22Rik	ENSMUSG00000085154	Transcript	ENSMUST00000129780	processed_transcript	-	-	-	-	-	1	5	-	-
11:103808023-103808023	A	regulatory_region_variant	MODIFIER	-	-	RegulatoryFeature	ENSMUSR00000325729	promoter_flanking_region	-	-	-	-	-	-	-	-	-
11:103808023-103808023	A	intron_variant	MODIFIER	Wnt3	ENSMUSG00000000125	Transcript	ENSMUST00000000127	protein_coding	-	-	-	-	-	1	1	P1	-
11:104132731-104132731	T	regulatory_region_variant	MODIFIER	-	-	RegulatoryFeature	ENSMUSR00000525259	promoter	-	-	-	-	-	-	-	-	-
11:104132731-104132731	T	upstream_gene_variant	MODIFIER	Crhr1	ENSMUSG00000018634	Transcript	ENSMUST00000093925	protein_coding	-	-	-	-	-	1	1	P1	-
11:104186892-104186892	T	missense_variant	MODERATE	Sppl2c	ENSMUSG00000049506	Transcript	ENSMUST00000107000	protein_coding	566	517	173	G/C	Ggt/Tgt	1	-	P4	deleterious(0)
11:104322454-104322454	T	stop_gained	HIGH	Mapt	ENSMUSG00000018411	Transcript	ENSMUST00000100347	protein_coding	1028	991	331	E/*	Gag/Tag	1	1	P4	-
11:104335481-104335481	T	missense_variant	MODERATE	Kansl1	ENSMUSG00000018412	Transcript	ENSMUST00000106977	protein_coding	3499	2849	950	R/Q	cGa/cAa	-1	1	P2	tolerated(0.08)
11:104335481-104335481	T	downstream_gene_variant	MODIFIER	Mapt	ENSMUSG00000018411	Transcript	ENSMUST00000106992	protein_coding	-	-	-	-	-	1	1	A2	-
11:104577517-104577518	-	regulatory_region_variant	MODIFIER	-	-	RegulatoryFeature	ENSMUSR00000051528	promoter	-	-	-	-	-	-	-	-	-
11:104577517-104577518	-	frameshift_variant	HIGH	Myl4	ENSMUSG00000061086	Transcript	ENSMUST00000106957	protein_coding	281	67	23	A/X	Gca/ca	1	3	P1	-
11:105328031-105328031	A	missense_variant	MODERATE	Mrc2	ENSMUSG00000020695	Transcript	ENSMUST00000100335	protein_coding	718	577	193	D/N	Gac/Aac	1	1	P1	tolerated(0.33)
11:105390344-105390344	T	missense_variant	MODERATE	2019-03-10	ENSMUSG00000078627	Transcript	ENSMUST00000049995	protein_coding	1475	1114	372	Q/K	Caa/Aaa	-1	5	P1	tolerated(0.09)
11:105390344-105390344	T	non_coding_transcript_exon_variant	MODIFIER	Gm11638	ENSMUSG00000086487	Transcript	ENSMUST00000153672	processed_transcript	1317	-	-	-	-	1	2	-	-
11:105390839-105390839	T	downstream_gene_variant	MODIFIER	Gm11638	ENSMUSG00000086487	Transcript	ENSMUST00000153672	processed_transcript	-	-	-	-	-	1	2	-	-
11:105390839-105390839	T	missense_variant	MODERATE	2019-03-10	ENSMUSG00000078627	Transcript	ENSMUST00000049995	protein_coding	980	619	207	Q/K	Caa/Aaa	-1	5	P1	tolerated(0.34)
11:105970629-105970629	T	synonymous_variant	LOW	Ace	ENSMUSG00000020681	Transcript	ENSMUST00000001963	protein_coding	640	603	201	V	gtG/gtT	1	1	P1	-
11:105970629-105970629	T	intron_variant,non_coding_transcript_variant	MODIFIER	Gm11651	ENSMUSG00000085297	Transcript	ENSMUST00000152925	antisense	-	-	-	-	-	-1	1	-	-
11:106048208-106048208	T	missense_variant	MODERATE	Dcaf7	ENSMUSG00000049354	Transcript	ENSMUST00000058438	protein_coding	727	475	159	V/L	Gtg/Ttg	1	1	P1	deleterious_low_confidence(0.03)
11:106048208-106048208	T	downstream_gene_variant	MODIFIER	Gm11646	ENSMUSG00000085033	Transcript	ENSMUST00000135857	antisense	-	-	-	-	-	-1	3	-	-
11:106150409-106150409	T	missense_variant	MODERATE	Map3k3	ENSMUSG00000020700	Transcript	ENSMUST00000002044	protein_coding	1520	1203	401	E/D	gaG/gaT	1	1	P1	tolerated(0.22)
11:106300975-106300975	A	intron_variant	MODIFIER	Gh	ENSMUSG00000020713	Transcript	ENSMUST00000103071	protein_coding	-	-	-	-	-	-1	1	P1	-
11:106311720-106311720	T	regulatory_region_variant	MODIFIER	-	-	RegulatoryFeature	ENSMUSR00000525562	promoter_flanking_region	-	-	-	-	-	-	-	-	-
11:106311720-106311720	T	3_prime_UTR_variant	MODIFIER	Cd79b	ENSMUSG00000040592	Transcript	ENSMUST00000167143	protein_coding	819	-	-	-	-	-1	1	P2	-
11:106312543-106312543	A	intron_variant	MODIFIER	Cd79b	ENSMUSG00000040592	Transcript	ENSMUST00000167143	protein_coding	-	-	-	-	-	-1	1	P2	-
11:106314357-106314357	T	regulatory_region_variant	MODIFIER	-	-	RegulatoryFeature	ENSMUSR00000051793	promoter	-	-	-	-	-	-	-	-	-
11:106314357-106314357	T	downstream_gene_variant	MODIFIER	Scn4a	ENSMUSG00000001027	Transcript	ENSMUST00000021056	protein_coding	-	-	-	-	-	-1	1	P1	-
11:106314357-106314357	T	intron_variant	MODIFIER	Cd79b	ENSMUSG00000040592	Transcript	ENSMUST00000167143	protein_coding	-	-	-	-	-	-1	1	P2	-
11:106320058-106320058	T	missense_variant	MODERATE	Scn4a	ENSMUSG00000001027	Transcript	ENSMUST00000021056	protein_coding	5132	5132	1711	P/H	cCc/cAc	-1	1	P1	deleterious(0)
11:106326840-106326840	T	regulatory_region_variant	MODIFIER	-	-	RegulatoryFeature	ENSMUSR00000525568	TF_binding_site	-	-	-	-	-	-	-	-	-
11:106326840-106326840	T	missense_variant	MODERATE	Scn4a	ENSMUSG00000001027	Transcript	ENSMUST00000021056	protein_coding	3166	3166	1056	Q/K	Caa/Aaa	-1	1	P1	tolerated(1)
11:106567156-106567156	A	missense_variant	MODERATE	Tex2	ENSMUSG00000040548	Transcript	ENSMUST00000042780	protein_coding	1545	1447	483	A/S	Gcg/Tcg	-1	1	P2	tolerated(0.4)
11:107111387-107111387	A	missense_variant	MODERATE	Bptf	ENSMUSG00000040481	Transcript	ENSMUST00000057892	protein_coding	898	898	300	V/L	Gtg/Ttg	-1	5	P2	deleterious(0.02)
11:107296243-107296243	T	regulatory_region_variant	MODIFIER	-	-	RegulatoryFeature	ENSMUSR00000326221	open_chromatin_region	-	-	-	-	-	-	-	-	-
11:107296243-107296243	T	missense_variant	MODERATE	Pitpnc1	ENSMUSG00000040430	Transcript	ENSMUST00000103064	protein_coding	1083	322	108	H/N	Cac/Aac	-1	1	P1	tolerated(0.24)
11:107671090-107671090	A	synonymous_variant	LOW	Helz	ENSMUSG00000020721	Transcript	ENSMUST00000075012	protein_coding	4698	4602	1534	Q	caG/caA	1	1	P2	-
11:107983993-107983993	A	regulatory_region_variant	MODIFIER	-	-	RegulatoryFeature	ENSMUSR00000525909	CTCF_binding_site	-	-	-	-	-	-	-	-	-
11:107983993-107983993	A	synonymous_variant	LOW	Prkca	ENSMUSG00000050965	Transcript	ENSMUST00000059595	protein_coding	1383	1122	374	V	gtG/gtT	-1	1	P1	-
11:108943738-108943738	T	missense_variant	MODERATE	Axin2	ENSMUSG00000000142	Transcript	ENSMUST00000052915	protein_coding	2333	1984	662	G/W	Ggg/Tgg	1	1	P2	deleterious(0.01)
11:108943738-108943738	T	upstream_gene_variant	MODIFIER	Gm11670	ENSMUSG00000086268	Transcript	ENSMUST00000143435	antisense	-	-	-	-	-	-1	2	-	-
11:109227207-109227207	T	regulatory_region_variant	MODIFIER	-	-	RegulatoryFeature	ENSMUSR00000526138	open_chromatin_region	-	-	-	-	-	-	-	-	-
11:109227207-109227207	T	missense_variant	MODERATE	Rgs9	ENSMUSG00000020599	Transcript	ENSMUST00000020920	protein_coding	1931	1796	599	P/H	cCc/cAc	-1	1	-	tolerated_low_confidence(0.12)
11:109455369-109455369	T	missense_variant	MODERATE	Slc16a6	ENSMUSG00000041920	Transcript	ENSMUST00000070152	protein_coding	1173	1067	356	T/N	aCt/aAt	-1	1	P3	tolerated(0.33)
11:109455369-109455369	T	downstream_gene_variant	MODIFIER	Amz2	ENSMUSG00000020610	Transcript	ENSMUST00000020929	protein_coding	-	-	-	-	-	1	2	A2	-
11:109685682-109685682	T	intron_variant	MODIFIER	Fam20a	ENSMUSG00000020614	Transcript	ENSMUST00000020938	protein_coding	-	-	-	-	-	-1	1	P1	-
11:109721584-109721584	T	regulatory_region_variant	MODIFIER	-	-	RegulatoryFeature	ENSMUSR00000326547	promoter	-	-	-	-	-	-	-	-	-
11:109721584-109721584	T	stop_gained	HIGH	Fam20a	ENSMUSG00000020614	Transcript	ENSMUST00000020938	protein_coding	673	132	44	C/*	tgC/tgA	-1	1	P1	-
11:109936716-109936716	T	missense_variant	MODERATE	Abca8b	ENSMUSG00000020620	Transcript	ENSMUST00000020948	protein_coding	4705	4465	1489	L/M	Ctg/Atg	-1	1	P2	tolerated(1)
11:109936716-109936716	T	intron_variant,non_coding_transcript_variant	MODIFIER	Gm11697	ENSMUSG00000085629	Transcript	ENSMUST00000149226	antisense	-	-	-	-	-	1	2	-	-
11:110180559-110180559	G	missense_variant	MODERATE	Abca6	ENSMUSG00000044749	Transcript	ENSMUST00000044003	protein_coding	4682	4466	1489	R/P	cGa/cCa	-1	1	P1	deleterious(0)
11:110492550-110492550	A	missense_variant	MODERATE	Map2k6	ENSMUSG00000020623	Transcript	ENSMUST00000020949	protein_coding	572	284	95	R/Q	cGg/cAg	1	1	P1	tolerated(0.46)
11:111024691-111024691	C	missense_variant	MODERATE	Kcnj16	ENSMUSG00000051497	Transcript	ENSMUST00000180023	protein_coding	427	178	60	D/H	Gat/Cat	1	3	P1	deleterious(0)
11:113661154-113661154	A	missense_variant	MODERATE	Cog1	ENSMUSG00000018661	Transcript	ENSMUST00000018805	protein_coding	3130	2738	913	P/Q	cCa/cAa	1	1	P2	deleterious(0)
11:113661154-113661154	A	downstream_gene_variant	MODIFIER	Fam104a	ENSMUSG00000041629	Transcript	ENSMUST00000120194	protein_coding	-	-	-	-	-	-1	1	P1	-
11:113781259-113781259	G	regulatory_region_variant	MODIFIER	-	-	RegulatoryFeature	ENSMUSR00000053162	promoter_flanking_region	-	-	-	-	-	-	-	-	-
11:113781259-113781259	G	intron_variant	MODIFIER	Sdk2	ENSMUSG00000041592	Transcript	ENSMUST00000041627	protein_coding	-	-	-	-	-	-1	1	P1	-
11:113839315-113839315	A	synonymous_variant	LOW	Sdk2	ENSMUSG00000041592	Transcript	ENSMUST00000041627	protein_coding	3433	3093	1031	V	gtG/gtT	-1	1	P1	-
11:113885316-113885316	T	regulatory_region_variant	MODIFIER	-	-	RegulatoryFeature	ENSMUSR00000526826	promoter_flanking_region	-	-	-	-	-	-	-	-	-
11:113885316-113885316	T	missense_variant	MODERATE	Sdk2	ENSMUSG00000041592	Transcript	ENSMUST00000041627	protein_coding	899	559	187	V/M	Gtg/Atg	-1	1	P1	deleterious(0.01)
11:114745145-114745145	C	regulatory_region_variant	MODIFIER	-	-	RegulatoryFeature	ENSMUSR00000053343	promoter_flanking_region	-	-	-	-	-	-	-	-	-
11:114745145-114745145	C	regulatory_region_variant	MODIFIER	-	-	RegulatoryFeature	ENSMUSR00000326959	CTCF_binding_site	-	-	-	-	-	-	-	-	-
11:114745145-114745145	C	missense_variant	MODERATE	Dnaic2	ENSMUSG00000034706	Transcript	ENSMUST00000069325	protein_coding	1339	955	319	G/R	Ggc/Cgc	1	5	P1	deleterious(0)
11:114754267-114754267	A	synonymous_variant	LOW	Dnaic2	ENSMUSG00000034706	Transcript	ENSMUST00000069325	protein_coding	1911	1527	509	I	atC/atA	1	5	P1	-
11:114864488-114864488	T	missense_variant	MODERATE	Gprc5c	ENSMUSG00000051043	Transcript	ENSMUST00000053361	protein_coding	1067	990	330	Q/H	caG/caT	1	1	A2	tolerated(0.06)
11:115000926-115000926	A	regulatory_region_variant	MODIFIER	-	-	RegulatoryFeature	ENSMUSR00000053413	promoter	-	-	-	-	-	-	-	-	-
11:115000926-115000926	A	missense_variant	MODERATE	Cd300c2	ENSMUSG00000044811	Transcript	ENSMUST00000092464	protein_coding	454	121	41	V/L	Gtg/Ttg	-1	1	P1	deleterious(0.03)
11:115244024-115244024	T	regulatory_region_variant	MODIFIER	-	-	RegulatoryFeature	ENSMUSR00000527178	promoter_flanking_region	-	-	-	-	-	-	-	-	-
11:115244024-115244024	T	missense_variant	MODERATE	Tmem104	ENSMUSG00000045980	Transcript	ENSMUST00000061450	protein_coding	1565	1385	462	R/M	aGg/aTg	1	1	P2	deleterious(0.05)
11:115253314-115253314	T	missense_variant	MODERATE	Grin2c	ENSMUSG00000020734	Transcript	ENSMUST00000106554	protein_coding	2829	2056	686	G/S	Ggc/Agc	-1	5	P1	tolerated(0.08)
11:115253314-115253314	T	mature_miRNA_variant	MODIFIER	Gm25837	ENSMUSG00000089544	Transcript	ENSMUST00000158919	miRNA	37	-	-	-	-	1	-	-	-
11:115257181-115257181	A	intron_variant	MODIFIER	Grin2c	ENSMUSG00000020734	Transcript	ENSMUST00000106554	protein_coding	-	-	-	-	-	-1	5	P1	-
11:115257181-115257181	A	downstream_gene_variant	MODIFIER	Gm25837	ENSMUSG00000089544	Transcript	ENSMUST00000158919	miRNA	-	-	-	-	-	1	-	-	-
11:115257433-115257433	T	synonymous_variant	LOW	Grin2c	ENSMUSG00000020734	Transcript	ENSMUST00000106554	protein_coding	1790	1017	339	T	acC/acA	-1	5	P1	-
11:115257433-115257433	T	downstream_gene_variant	MODIFIER	Gm25837	ENSMUSG00000089544	Transcript	ENSMUST00000158919	miRNA	-	-	-	-	-	1	-	-	-
11:115271444-115271444	T	upstream_gene_variant	MODIFIER	Grin2c	ENSMUSG00000020734	Transcript	ENSMUST00000106554	protein_coding	-	-	-	-	-	-1	5	P1	-
11:115271444-115271444	T	intron_variant	MODIFIER	Fdxr	ENSMUSG00000018861	Transcript	ENSMUST00000021078	protein_coding	-	-	-	-	-	-1	1	P1	-
11:115340883-115340883	T	intron_variant	MODIFIER	Otop3	ENSMUSG00000018862	Transcript	ENSMUST00000019006	protein_coding	-	-	-	-	-	1	2	P3	-
11:115367710-115367710	T	regulatory_region_variant	MODIFIER	-	-	RegulatoryFeature	ENSMUSR00000053489	promoter	-	-	-	-	-	-	-	-	-
11:115367710-115367710	T	5_prime_UTR_variant	MODIFIER	Hid1	ENSMUSG00000034586	Transcript	ENSMUST00000106542	protein_coding	47	-	-	-	-	-1	1	P3	-
11:115403736-115403736	T	regulatory_region_variant	MODIFIER	-	-	RegulatoryFeature	ENSMUSR00000053497	promoter	-	-	-	-	-	-	-	-	-
11:115403736-115403736	T	upstream_gene_variant	MODIFIER	Mrpl58	ENSMUSG00000018858	Transcript	ENSMUST00000153983	protein_coding	-	-	-	-	-	1	1	P1	-
11:115403736-115403736	T	downstream_gene_variant	MODIFIER	Ict1os	ENSMUSG00000085072	Transcript	ENSMUST00000125653	antisense	-	-	-	-	-	-1	1	-	-
11:115410611-115410611	A	upstream_gene_variant	MODIFIER	Ict1os	ENSMUSG00000085072	Transcript	ENSMUST00000125653	antisense	-	-	-	-	-	-1	1	-	-
11:115410611-115410611	A	intron_variant	MODIFIER	Mrpl58	ENSMUSG00000018858	Transcript	ENSMUST00000153983	protein_coding	-	-	-	-	-	1	1	P1	-
11:115447781-115447781	T	regulatory_region_variant	MODIFIER	-	-	RegulatoryFeature	ENSMUSR00000327068	promoter	-	-	-	-	-	-	-	-	-
11:115447781-115447781	T	downstream_gene_variant	MODIFIER	Mir3968	ENSMUSG00000093096	Transcript	ENSMUST00000175355	miRNA	-	-	-	-	-	-1	-	-	-
11:115447781-115447781	T	missense_variant	MODERATE	Trim80	ENSMUSG00000070332	Transcript	ENSMUST00000093914	protein_coding	1445	1436	479	P/L	cCg/cTg	1	1	P1	deleterious(0.01)
11:115469504-115469504	A	missense_variant	MODERATE	Slc16a5	ENSMUSG00000045775	Transcript	ENSMUST00000092445	protein_coding	643	512	171	A/D	gCc/gAc	1	5	-	deleterious(0.02)
11:115792953-115792953	A	upstream_gene_variant	MODIFIER	Mir5621	ENSMUSG00000093539	Transcript	ENSMUST00000175989	miRNA	-	-	-	-	-	1	-	-	-
11:115792953-115792953	A	missense_variant	MODERATE	Tmem94	ENSMUSG00000020747	Transcript	ENSMUST00000093912	protein_coding	2418	2191	731	G/S	Ggt/Agt	1	1	P2	deleterious(0.04)
11:115801145-115801145	A	missense_variant	MODERATE	Caskin2	ENSMUSG00000034471	Transcript	ENSMUST00000041684	protein_coding	3332	2813	938	R/L	cGg/cTg	-1	1	P1	deleterious(0.01)
11:115801145-115801145	A	downstream_gene_variant	MODIFIER	Tmem94	ENSMUSG00000020747	Transcript	ENSMUST00000093912	protein_coding	-	-	-	-	-	1	1	P2	-
11:115806294-115806294	T	intron_variant	MODIFIER	Caskin2	ENSMUSG00000034471	Transcript	ENSMUST00000041684	protein_coding	-	-	-	-	-	-1	1	P1	-
11:115893929-115893929	A	intron_variant	MODIFIER	Recql5	ENSMUSG00000020752	Transcript	ENSMUST00000021097	protein_coding	-	-	-	-	-	-1	1	P1	-
11:115893929-115893929	A	downstream_gene_variant	MODIFIER	Myo15b	ENSMUSG00000034427	Transcript	ENSMUST00000093911	protein_coding	-	-	-	-	-	1	5	P1	-
11:115895340-115895340	A	regulatory_region_variant	MODIFIER	-	-	RegulatoryFeature	ENSMUSR00000327146	CTCF_binding_site	-	-	-	-	-	-	-	-	-
11:115895340-115895340	A	downstream_gene_variant	MODIFIER	Myo15b	ENSMUSG00000034427	Transcript	ENSMUST00000093911	protein_coding	-	-	-	-	-	1	5	P1	-
11:115895340-115895340	A	intron_variant	MODIFIER	Recql5	ENSMUSG00000020752	Transcript	ENSMUST00000021097	protein_coding	-	-	-	-	-	-1	1	P1	-
11:115895340-115895340	A	upstream_gene_variant	MODIFIER	Smim5	ENSMUSG00000048442	Transcript	ENSMUST00000152171	protein_coding	-	-	-	-	-	1	1	P1	-
11:115896043-115896043	A	intron_variant	MODIFIER	Recql5	ENSMUSG00000020752	Transcript	ENSMUST00000021097	protein_coding	-	-	-	-	-	-1	1	P1	-
11:115896043-115896043	A	downstream_gene_variant	MODIFIER	Myo15b	ENSMUSG00000034427	Transcript	ENSMUST00000093911	protein_coding	-	-	-	-	-	1	5	P1	-
11:115896043-115896043	A	upstream_gene_variant	MODIFIER	Smim5	ENSMUSG00000048442	Transcript	ENSMUST00000152171	protein_coding	-	-	-	-	-	1	1	P1	-
11:115964120-115964120	A	intron_variant	MODIFIER	Sap30bp	ENSMUSG00000020755	Transcript	ENSMUST00000140991	protein_coding	-	-	-	-	-	1	1	P1	-
11:116069455-116069455	A	missense_variant	MODERATE	Unc13d	ENSMUSG00000057948	Transcript	ENSMUST00000075036	protein_coding	1738	1621	541	A/S	Gct/Tct	-1	5	P2	tolerated(0.06)
11:116074041-116074041	A	downstream_gene_variant	MODIFIER	Wbp2	ENSMUSG00000034341	Transcript	ENSMUST00000074628	protein_coding	-	-	-	-	-	-1	1	P3	-
11:116074041-116074041	A	splice_donor_variant	HIGH	Unc13d	ENSMUSG00000057948	Transcript	ENSMUST00000075036	protein_coding	-	-	-	-	-	-1	5	P2	-
11:116076719-116076719	A	regulatory_region_variant	MODIFIER	-	-	RegulatoryFeature	ENSMUSR00000053659	promoter	-	-	-	-	-	-	-	-	-
11:116076719-116076719	A	intron_variant	MODIFIER	Unc13d	ENSMUSG00000057948	Transcript	ENSMUST00000075036	protein_coding	-	-	-	-	-	-1	5	P2	-
11:116076719-116076719	A	downstream_gene_variant	MODIFIER	Wbp2	ENSMUSG00000034341	Transcript	ENSMUST00000074628	protein_coding	-	-	-	-	-	-1	1	P3	-
11:116080627-116080627	A	upstream_gene_variant	MODIFIER	Unc13d	ENSMUSG00000057948	Transcript	ENSMUST00000075036	protein_coding	-	-	-	-	-	-1	5	P2	-
11:116080627-116080627	A	missense_variant	MODERATE	Wbp2	ENSMUSG00000034341	Transcript	ENSMUST00000074628	protein_coding	521	451	151	G/W	Ggg/Tgg	-1	1	P3	tolerated(0.05)
11:116283544-116283544	T	regulatory_region_variant	MODIFIER	-	-	RegulatoryFeature	ENSMUSR00000527473	open_chromatin_region	-	-	-	-	-	-	-	-	-
11:116283544-116283544	T	missense_variant	MODERATE	Galr2	ENSMUSG00000020793	Transcript	ENSMUST00000055872	protein_coding	1546	999	333	M/I	atG/atT	1	1	P1	tolerated(0.4)
11:116283544-116283544	T	downstream_gene_variant	MODIFIER	Exoc7	ENSMUSG00000020792	Transcript	ENSMUST00000021147	protein_coding	-	-	-	-	-	-1	1	P3	-
11:116332369-116332369	A	stop_gained	HIGH	Foxj1	ENSMUSG00000034227	Transcript	ENSMUST00000036215	protein_coding	958	607	203	E/*	Gag/Tag	-1	1	P1	-
11:116332369-116332369	A	downstream_gene_variant	MODIFIER	Rnf157	ENSMUSG00000052949	Transcript	ENSMUST00000100202	protein_coding	-	-	-	-	-	-1	1	P2	-
11:116334373-116334373	A	regulatory_region_variant	MODIFIER	-	-	RegulatoryFeature	ENSMUSR00000527490	promoter	-	-	-	-	-	-	-	-	-
11:116334373-116334373	A	downstream_gene_variant	MODIFIER	Rnf157	ENSMUSG00000052949	Transcript	ENSMUST00000100202	protein_coding	-	-	-	-	-	-1	1	P2	-
11:116334373-116334373	A	missense_variant	MODERATE	Foxj1	ENSMUSG00000034227	Transcript	ENSMUST00000036215	protein_coding	518	167	56	G/V	gGc/gTc	-1	1	P1	deleterious(0.02)
11:116359948-116359948	T	regulatory_region_variant	MODIFIER	-	-	RegulatoryFeature	ENSMUSR00000527498	promoter_flanking_region	-	-	-	-	-	-	-	-	-
11:116359948-116359948	T	intron_variant	MODIFIER	Rnf157	ENSMUSG00000052949	Transcript	ENSMUST00000100202	protein_coding	-	-	-	-	-	-1	1	P2	-
11:116446012-116446012	A	regulatory_region_variant	MODIFIER	-	-	RegulatoryFeature	ENSMUSR00000327232	CTCF_binding_site	-	-	-	-	-	-	-	-	-
11:116446012-116446012	A	missense_variant	MODERATE	Qrich2	ENSMUSG00000070331	Transcript	ENSMUST00000093909	protein_coding	1142	789	263	Q/H	caG/caT	-1	1	P2	deleterious(0)
11:116581130-116581130	T	regulatory_region_variant	MODIFIER	-	-	RegulatoryFeature	ENSMUSR00000053804	promoter	-	-	-	-	-	-	-	-	-
11:116581130-116581130	T	missense_variant	MODERATE	Ube2o	ENSMUSG00000020802	Transcript	ENSMUST00000082152	protein_coding	318	284	95	G/D	gGc/gAc	-1	1	P1	tolerated(0.41)
11:117291006-117291006	A	missense_variant	MODERATE	2019-09-09	ENSMUSG00000059248	Transcript	ENSMUST00000093907	protein_coding	779	685	229	V/M	Gtg/Atg	1	1	A2	tolerated(0.18)
11:117778539-117778539	A	regulatory_region_variant	MODIFIER	-	-	RegulatoryFeature	ENSMUSR00000054111	promoter	-	-	-	-	-	-	-	-	-
11:117778539-117778539	A	upstream_gene_variant	MODIFIER	Tmc8	ENSMUSG00000050106	Transcript	ENSMUST00000119455	protein_coding	-	-	-	-	-	1	1	A2	-
11:117778539-117778539	A	downstream_gene_variant	MODIFIER	Gm11723	ENSMUSG00000087486	Transcript	ENSMUST00000155505	antisense	-	-	-	-	-	-1	3	-	-
11:117778539-117778539	A	intron_variant	MODIFIER	Tmc6	ENSMUSG00000025572	Transcript	ENSMUST00000026659	protein_coding	-	-	-	-	-	-1	1	P1	-
11:117786724-117786724	A	regulatory_region_variant	MODIFIER	-	-	RegulatoryFeature	ENSMUSR00000054112	promoter_flanking_region	-	-	-	-	-	-	-	-	-
11:117786724-117786724	A	regulatory_region_variant	MODIFIER	-	-	RegulatoryFeature	ENSMUSR00000327476	CTCF_binding_site	-	-	-	-	-	-	-	-	-
11:117786724-117786724	A	splice_region_variant,intron_variant	LOW	Tmc8	ENSMUSG00000050106	Transcript	ENSMUST00000119455	protein_coding	-	-	-	-	-	1	1	A2	-
11:117786724-117786724	A	downstream_gene_variant	MODIFIER	Gm11724	ENSMUSG00000087669	Transcript	ENSMUST00000125577	antisense	-	-	-	-	-	-1	2	-	-
11:117786724-117786724	A	upstream_gene_variant	MODIFIER	Tmc6	ENSMUSG00000025572	Transcript	ENSMUST00000152304	protein_coding	-	-	-	-	-	-1	3	-	-
11:117786724-117786724	A	upstream_gene_variant	MODIFIER	Gm11723	ENSMUSG00000087486	Transcript	ENSMUST00000155505	antisense	-	-	-	-	-	-1	3	-	-
11:117870598-117870598	T	regulatory_region_variant	MODIFIER	-	-	RegulatoryFeature	ENSMUSR00000327494	CTCF_binding_site	-	-	-	-	-	-	-	-	-
11:117870598-117870598	T	upstream_gene_variant	MODIFIER	Gm11725	ENSMUSG00000085434	Transcript	ENSMUST00000125607	antisense	-	-	-	-	-	1	1	-	-
11:117870598-117870598	T	missense_variant	MODERATE	Tha1	ENSMUSG00000017713	Transcript	ENSMUST00000033230	protein_coding	485	425	142	P/H	cCc/cAc	-1	1	P1	tolerated(0.06)
11:117968228-117968228	A	regulatory_region_variant	MODIFIER	-	-	RegulatoryFeature	ENSMUSR00000054181	promoter	-	-	-	-	-	-	-	-	-
11:117968228-117968228	A	start_lost	HIGH	Socs3	ENSMUSG00000053113	Transcript	ENSMUST00000054002	protein_coding	403	3	1	M/I	atG/atT	-1	1	P1	deleterious_low_confidence(0)
11:118058213-118058213	T	intron_variant	MODIFIER	Dnah17	ENSMUSG00000033987	Transcript	ENSMUST00000084803	protein_coding	-	-	-	-	-	-1	5	P2	-
11:118108293-118108293	T	intron_variant	MODIFIER	Dnah17	ENSMUSG00000033987	Transcript	ENSMUST00000084803	protein_coding	-	-	-	-	-	-1	5	P2	-
11:118177274-118177274	A	downstream_gene_variant	MODIFIER	Gm24060	ENSMUSG00000088119	Transcript	ENSMUST00000157494	snRNA	-	-	-	-	-	-1	-	-	-
11:118177274-118177274	A	missense_variant	MODERATE	Cyth1	ENSMUSG00000017132	Transcript	ENSMUST00000106302	protein_coding	909	843	281	K/N	aaG/aaT	-1	1	P4	deleterious(0)
11:118185500-118185500	A	regulatory_region_variant	MODIFIER	-	-	RegulatoryFeature	ENSMUSR00000527956	enhancer	-	-	-	-	-	-	-	-	-
11:118185500-118185500	A	splice_acceptor_variant	HIGH	Cyth1	ENSMUSG00000017132	Transcript	ENSMUST00000106302	protein_coding	-	-	-	-	-	-1	1	P4	-
11:118185500-118185500	A	upstream_gene_variant	MODIFIER	Gm24060	ENSMUSG00000088119	Transcript	ENSMUST00000157494	snRNA	-	-	-	-	-	-1	-	-	-
11:118289870-118289870	A	regulatory_region_variant	MODIFIER	-	-	RegulatoryFeature	ENSMUSR00000054254	promoter	-	-	-	-	-	-	-	-	-
11:118289870-118289870	A	intron_variant	MODIFIER	Usp36	ENSMUSG00000033909	Transcript	ENSMUST00000106296	protein_coding	-	-	-	-	-	-1	5	P1	-
11:118443954-118443954	A	regulatory_region_variant	MODIFIER	-	-	RegulatoryFeature	ENSMUSR00000327579	CTCF_binding_site	-	-	-	-	-	-	-	-	-
11:118443954-118443954	A	downstream_gene_variant	MODIFIER	Gm11747	ENSMUSG00000086514	Transcript	ENSMUST00000142751	antisense	-	-	-	-	-	-1	1	-	-
11:118443954-118443954	A	intron_variant	MODIFIER	C1qtnf1	ENSMUSG00000017446	Transcript	ENSMUST00000017590	protein_coding	-	-	-	-	-	1	1	P1	-
11:118484473-118484473	T	missense_variant	MODERATE	Engase	ENSMUSG00000033857	Transcript	ENSMUST00000135383	protein_coding	1227	1070	357	W/L	tGg/tTg	1	1	P1	deleterious(0)
11:118496419-118496419	T	regulatory_region_variant	MODIFIER	-	-	RegulatoryFeature	ENSMUSR00000528022	promoter_flanking_region	-	-	-	-	-	-	-	-	-
11:118496419-118496419	T	missense_variant	MODERATE	Rbfox3	ENSMUSG00000025576	Transcript	ENSMUST00000017576	protein_coding	1454	868	290	P/T	Cca/Aca	-1	1	P4	tolerated_low_confidence(0.18)
11:118501580-118501580	A	missense_variant	MODERATE	Rbfox3	ENSMUSG00000025576	Transcript	ENSMUST00000017576	protein_coding	1143	557	186	P/L	cCa/cTa	-1	1	P4	deleterious(0)
11:118990451-118990451	T	missense_variant	MODERATE	Enpp7	ENSMUSG00000046697	Transcript	ENSMUST00000092373	protein_coding	450	421	141	G/C	Ggt/Tgt	1	2	P5	deleterious(0)
11:118992332-118992332	G	regulatory_region_variant	MODIFIER	-	-	RegulatoryFeature	ENSMUSR00000528154	promoter_flanking_region	-	-	-	-	-	-	-	-	-
11:118992332-118992332	G	missense_variant	MODERATE	Enpp7	ENSMUSG00000046697	Transcript	ENSMUST00000092373	protein_coding	1260	1231	411	R/G	Cgg/Ggg	1	2	P5	tolerated(0.23)
11:119155018-119155018	A	upstream_gene_variant	MODIFIER	Mir6934	ENSMUSG00000098704	Transcript	ENSMUST00000183965	miRNA	-	-	-	-	-	-1	-	-	-
11:119155018-119155018	A	intron_variant,non_coding_transcript_variant	MODIFIER	Gm26888	ENSMUSG00000097294	Transcript	ENSMUST00000181119	lincRNA	-	-	-	-	-	1	1	-	-
11:119155018-119155018	A	intron_variant	MODIFIER	Tbc1d16	ENSMUSG00000039976	Transcript	ENSMUST00000036113	protein_coding	-	-	-	-	-	-1	1	P3	-
11:119333688-119333688	A	intron_variant	MODIFIER	Card14	ENSMUSG00000013483	Transcript	ENSMUST00000106250	protein_coding	-	-	-	-	-	1	5	P1	-
11:119333870-119333870	A	missense_variant	MODERATE	Card14	ENSMUSG00000013483	Transcript	ENSMUST00000106250	protein_coding	2294	1722	574	D/E	gaC/gaA	1	5	P1	tolerated(0.51)
11:119339755-119339755	T	regulatory_region_variant	MODIFIER	-	-	RegulatoryFeature	ENSMUSR00000054471	promoter_flanking_region	-	-	-	-	-	-	-	-	-
11:119339755-119339755	T	regulatory_region_variant	MODIFIER	-	-	RegulatoryFeature	ENSMUSR00000327716	CTCF_binding_site	-	-	-	-	-	-	-	-	-
11:119339755-119339755	T	downstream_gene_variant	MODIFIER	Sgsh	ENSMUSG00000005043	Transcript	ENSMUST00000005173	protein_coding	-	-	-	-	-	-1	1	P1	-
11:119339755-119339755	T	intron_variant	MODIFIER	Card14	ENSMUSG00000013483	Transcript	ENSMUST00000106250	protein_coding	-	-	-	-	-	1	5	P1	-
11:119549600-119549600	A	regulatory_region_variant	MODIFIER	-	-	RegulatoryFeature	ENSMUSR00000528306	promoter	-	-	-	-	-	-	-	-	-
11:119549600-119549600	A	non_coding_transcript_exon_variant	MODIFIER	Gm11762	ENSMUSG00000087675	Transcript	ENSMUST00000135630	processed_transcript	971	-	-	-	-	1	1	-	-
11:119549600-119549600	A	upstream_gene_variant	MODIFIER	Nptx1	ENSMUSG00000025582	Transcript	ENSMUST00000026670	protein_coding	-	-	-	-	-	-1	1	P1	-
11:120011430-120011430	T	downstream_gene_variant	MODIFIER	Mir338	ENSMUSG00000065600	Transcript	ENSMUST00000083666	miRNA	-	-	-	-	-	-1	-	-	-
11:120011430-120011430	T	stop_gained	HIGH	Aatk	ENSMUSG00000025375	Transcript	ENSMUST00000064307	protein_coding	2259	2139	713	Y/*	taC/taA	-1	1	A2	-
11:120011430-120011430	T	upstream_gene_variant	MODIFIER	Mir3065	ENSMUSG00000105524	Transcript	ENSMUST00000198674	miRNA	-	-	-	-	-	1	-	-	-
11:120011430-120011430	T	downstream_gene_variant	MODIFIER	Baiap2	ENSMUSG00000025372	Transcript	ENSMUST00000026436	protein_coding	-	-	-	-	-	1	1	P4	-
11:120016090-120016090	A	regulatory_region_variant	MODIFIER	-	-	RegulatoryFeature	ENSMUSR00000528420	promoter_flanking_region	-	-	-	-	-	-	-	-	-
11:120016090-120016090	A	downstream_gene_variant	MODIFIER	Mir3065	ENSMUSG00000105524	Transcript	ENSMUST00000198674	miRNA	-	-	-	-	-	1	-	-	-
11:120016090-120016090	A	intron_variant	MODIFIER	Aatk	ENSMUSG00000025375	Transcript	ENSMUST00000064307	protein_coding	-	-	-	-	-	-1	1	A2	-
11:120016090-120016090	A	upstream_gene_variant	MODIFIER	Mir338	ENSMUSG00000065600	Transcript	ENSMUST00000083666	miRNA	-	-	-	-	-	-1	-	-	-
11:120065502-120065502	T	regulatory_region_variant	MODIFIER	-	-	RegulatoryFeature	ENSMUSR00000054653	promoter_flanking_region	-	-	-	-	-	-	-	-	-
11:120065502-120065502	T	regulatory_region_variant	MODIFIER	-	-	RegulatoryFeature	ENSMUSR00000327832	CTCF_binding_site	-	-	-	-	-	-	-	-	-
11:120065502-120065502	T	missense_variant	MODERATE	Cep131	ENSMUSG00000039781	Transcript	ENSMUST00000106227	protein_coding	3123	2930	977	R/Q	cGg/cAg	-1	1	P2	deleterious(0)
11:120065502-120065502	T	downstream_gene_variant	MODIFIER	Gm25948	ENSMUSG00000093075	Transcript	ENSMUST00000175334	miRNA	-	-	-	-	-	-1	-	-	-
11:120283240-120283240	T	regulatory_region_variant	MODIFIER	-	-	RegulatoryFeature	ENSMUSR00000054698	promoter_flanking_region	-	-	-	-	-	-	-	-	-
11:120283240-120283240	T	missense_variant	MODERATE	Bahcc1	ENSMUSG00000039741	Transcript	ENSMUST00000044985	protein_coding	5206	4825	1609	G/C	Ggt/Tgt	1	5	P3	tolerated(0.14)
11:120287994-120287994	T	missense_variant	MODERATE	Bahcc1	ENSMUSG00000039741	Transcript	ENSMUST00000044985	protein_coding	7759	7378	2460	A/S	Gcc/Tcc	1	5	P3	tolerated(0.24)
11:120347917-120347917	T	regulatory_region_variant	MODIFIER	-	-	RegulatoryFeature	ENSMUSR00000054716	promoter	-	-	-	-	-	-	-	-	-
11:120347917-120347917	T	upstream_gene_variant	MODIFIER	0610009L18Rik	ENSMUSG00000043644	Transcript	ENSMUST00000143813	bidirectional_promoter_lncRNA	-	-	-	-	-	1	2	-	-
11:120347917-120347917	T	upstream_gene_variant	MODIFIER	Gm23419	ENSMUSG00000093264	Transcript	ENSMUST00000175523	miRNA	-	-	-	-	-	-1	-	-	-
11:120347917-120347917	T	intron_variant	MODIFIER	Actg1	ENSMUSG00000062825	Transcript	ENSMUST00000071555	protein_coding	-	-	-	-	-	-1	1	P1	-
11:120347917-120347917	T	upstream_gene_variant	MODIFIER	Mir6935	ENSMUSG00000098955	Transcript	ENSMUST00000183615	miRNA	-	-	-	-	-	-1	-	-	-
11:120446248-120446248	T	regulatory_region_variant	MODIFIER	-	-	RegulatoryFeature	ENSMUSR00000528530	promoter_flanking_region	-	-	-	-	-	-	-	-	-
11:120446248-120446248	T	synonymous_variant	LOW	Tspan10	ENSMUSG00000039691	Transcript	ENSMUST00000044105	protein_coding	978	843	281	A	gcG/gcT	1	1	P1	-
11:120446248-120446248	T	downstream_gene_variant	MODIFIER	Pde6g	ENSMUSG00000025386	Transcript	ENSMUST00000026452	protein_coding	-	-	-	-	-	-1	1	P1	-
11:120483514-120483514	A	upstream_gene_variant	MODIFIER	Mrpl12	ENSMUSG00000039640	Transcript	ENSMUST00000043627	protein_coding	-	-	-	-	-	1	1	P1	-
11:120483514-120483514	A	downstream_gene_variant	MODIFIER	Gm16755	ENSMUSG00000097658	Transcript	ENSMUST00000180595	lincRNA	-	-	-	-	-	-1	1	-	-
11:120483514-120483514	A	3_prime_UTR_variant	MODIFIER	Hgs	ENSMUSG00000116045	Transcript	ENSMUST00000026900	protein_coding	2438	-	-	-	-	1	1	P1	-
11:120483514-120483514	A	3_prime_UTR_variant	MODIFIER	Hgs	ENSMUSG00000025793	Transcript	ENSMUST00000106203	protein_coding	2436	-	-	-	-	1	5	P5	-
11:120536554-120536554	A	regulatory_region_variant	MODIFIER	-	-	RegulatoryFeature	ENSMUSR00000528555	CTCF_binding_site	-	-	-	-	-	-	-	-	-
11:120536554-120536554	A	upstream_gene_variant	MODIFIER	Gm11789	ENSMUSG00000084983	Transcript	ENSMUST00000148579	antisense	-	-	-	-	-	-1	1	-	-
11:120536554-120536554	A	synonymous_variant	LOW	Gcgr	ENSMUSG00000025127	Transcript	ENSMUST00000026119	protein_coding	701	489	163	I	atC/atA	1	1	P1	-
11:120792681-120792681	T	downstream_gene_variant	MODIFIER	Gps1	ENSMUSG00000025156	Transcript	ENSMUST00000172809	protein_coding	-	-	-	-	-	1	1	P3	-
11:120792681-120792681	T	intron_variant	MODIFIER	Dus1l	ENSMUSG00000025155	Transcript	ENSMUST00000167023	protein_coding	-	-	-	-	-	-1	1	P1	-
11:120811999-120811999	A	intron_variant	MODIFIER	Fasn	ENSMUSG00000025153	Transcript	ENSMUST00000055655	protein_coding	-	-	-	-	-	-1	1	P2	-
11:121161290-121161290	G	regulatory_region_variant	MODIFIER	-	-	RegulatoryFeature	ENSMUSR00000528698	open_chromatin_region	-	-	-	-	-	-	-	-	-
11:121161290-121161290	G	downstream_gene_variant	MODIFIER	Gm11790	ENSMUSG00000081835	Transcript	ENSMUST00000119569	processed_pseudogene	-	-	-	-	-	-1	-	-	-
11:121161290-121161290	G	missense_variant	MODERATE	Uts2r	ENSMUSG00000039321	Transcript	ENSMUST00000039044	protein_coding	1020	979	327	L/V	Ctg/Gtg	1	-	P1	tolerated(0.08)
11:121429136-121429136	T	missense_variant	MODERATE	Fn3krp	ENSMUSG00000039253	Transcript	ENSMUST00000038096	protein_coding	622	560	187	R/L	cGg/cTg	1	1	P1	deleterious(0)
11:121440451-121440451	A	intron_variant	MODIFIER	Fn3k	ENSMUSG00000025175	Transcript	ENSMUST00000026175	protein_coding	-	-	-	-	-	1	1	P1	-
11:121452071-121452071	T	regulatory_region_variant	MODIFIER	-	-	RegulatoryFeature	ENSMUSR00000054982	promoter	-	-	-	-	-	-	-	-	-
11:121452071-121452071	T	downstream_gene_variant	MODIFIER	Fn3k	ENSMUSG00000025175	Transcript	ENSMUST00000026175	protein_coding	-	-	-	-	-	1	1	P1	-
11:121452071-121452071	T	synonymous_variant	LOW	Tbcd	ENSMUSG00000039230	Transcript	ENSMUST00000103013	protein_coding	123	27	9	A	gcG/gcT	1	1	P1	-
11:121830341-121830341	A	synonymous_variant	LOW	Ptchd3	ENSMUSG00000039198	Transcript	ENSMUST00000036690	protein_coding	95	39	13	Q	caG/caA	1	1	P1	-
11:121830341-121830341	A	upstream_gene_variant	MODIFIER	Gm15643	ENSMUSG00000085970	Transcript	ENSMUST00000126556	antisense	-	-	-	-	-	-1	3	-	-
12:3904284-3904284	T	intron_variant	MODIFIER	Dnmt3a	ENSMUSG00000020661	Transcript	ENSMUST00000020991	protein_coding	-	-	-	-	-	1	1	P1	-
12:3981927-3981927	A	regulatory_region_variant	MODIFIER	-	-	RegulatoryFeature	ENSMUSR00000528958	promoter	-	-	-	-	-	-	-	-	-
12:3981927-3981927	A	intron_variant	MODIFIER	Efr3b	ENSMUSG00000020658	Transcript	ENSMUST00000111178	protein_coding	-	-	-	-	-	-1	1	P1	-
12:3981927-3981927	A	upstream_gene_variant	MODIFIER	Gm48001	ENSMUSG00000112517	Transcript	ENSMUST00000220181	antisense	-	-	-	-	-	1	3	-	-
12:3983304-3983304	C	regulatory_region_variant	MODIFIER	-	-	RegulatoryFeature	ENSMUSR00000055239	promoter_flanking_region	-	-	-	-	-	-	-	-	-
12:3983304-3983304	C	intron_variant	MODIFIER	Efr3b	ENSMUSG00000020658	Transcript	ENSMUST00000111178	protein_coding	-	-	-	-	-	-1	1	P1	-
12:3983304-3983304	C	upstream_gene_variant	MODIFIER	Gm48001	ENSMUSG00000112517	Transcript	ENSMUST00000220181	antisense	-	-	-	-	-	1	3	-	-
12:3993052-3993052	A	missense_variant	MODERATE	Efr3b	ENSMUSG00000020658	Transcript	ENSMUST00000111178	protein_coding	422	217	73	V/L	Gtg/Ttg	-1	1	P1	deleterious(0.03)
12:4267972-4267972	G	regulatory_region_variant	MODIFIER	-	-	RegulatoryFeature	ENSMUSR00000529004	open_chromatin_region	-	-	-	-	-	-	-	-	-
12:4267972-4267972	G	missense_variant	MODERATE	Ncoa1	ENSMUSG00000020647	Transcript	ENSMUST00000085814	protein_coding	4071	3359	1120	R/P	cGg/cCg	-1	1	P2	deleterious(0)
12:4275024-4275024	A	intron_variant	MODIFIER	Ncoa1	ENSMUSG00000020647	Transcript	ENSMUST00000085814	protein_coding	-	-	-	-	-	-1	1	P2	-
12:4295038-4295038	T	missense_variant	MODERATE	Ncoa1	ENSMUSG00000020647	Transcript	ENSMUST00000085814	protein_coding	3020	2308	770	P/T	Cca/Aca	-1	1	P2	tolerated(0.09)
12:4868758-4868758	T	intron_variant	MODIFIER	Mfsd2b	ENSMUSG00000037336	Transcript	ENSMUST00000045921	protein_coding	-	-	-	-	-	-1	1	P1	-
12:5093702-5093702	T	missense_variant	MODERATE	Klhl29	ENSMUSG00000020627	Transcript	ENSMUST00000020958	protein_coding	2060	1326	442	M/I	atG/atA	-1	1	P1	deleterious(0.03)
12:7417880-7417880	A	non_coding_transcript_exon_variant	MODIFIER	Gm9139	ENSMUSG00000112754	Transcript	ENSMUST00000218817	processed_pseudogene	245	-	-	-	-	-1	-	-	-
12:8010148-8010148	A	missense_variant	MODERATE	Apob	ENSMUSG00000020609	Transcript	ENSMUST00000037811	protein_coding	8760	8629	2877	L/I	Ctt/Att	1	1	P1	tolerated(0.19)
12:8013913-8013913	T	intron_variant	MODIFIER	Apob	ENSMUSG00000020609	Transcript	ENSMUST00000037811	protein_coding	-	-	-	-	-	1	1	P1	-
12:8321561-8321561	T	synonymous_variant	LOW	Hs1bp3	ENSMUSG00000020605	Transcript	ENSMUST00000020927	protein_coding	275	241	81	L	Ctg/Ttg	1	1	P1	-
12:8529440-8529440	T	intron_variant,non_coding_transcript_variant	MODIFIER	5033421B08Rik	ENSMUSG00000112276	Transcript	ENSMUST00000219595	antisense	-	-	-	-	-	1	1	-	-
12:8529440-8529440	T	missense_variant	MODERATE	Slc7a15	ENSMUSG00000020600	Transcript	ENSMUST00000095863	protein_coding	1372	1372	458	L/I	Ctt/Att	-1	1	P1	deleterious(0.01)
12:9579311-9579311	A	synonymous_variant	LOW	Osr1	ENSMUSG00000048387	Transcript	ENSMUST00000057021	protein_coding	519	183	61	A	gcC/gcA	1	1	P1	-
12:10154860-10154860	A	non_coding_transcript_exon_variant	MODIFIER	Gm5182	ENSMUSG00000111942	Transcript	ENSMUST00000217708	processed_pseudogene	2719	-	-	-	-	1	-	-	-
12:10157400-10157400	T	non_coding_transcript_exon_variant	MODIFIER	Gm5182	ENSMUSG00000111942	Transcript	ENSMUST00000217708	processed_pseudogene	5259	-	-	-	-	1	-	-	-
12:11047897-11047897	T	non_coding_transcript_exon_variant	MODIFIER	7420701I03Rik	ENSMUSG00000113620	Transcript	ENSMUST00000222157	lincRNA	85	-	-	-	-	1	1	-	-
12:12937644-12937644	T	regulatory_region_variant	MODIFIER	-	-	RegulatoryFeature	ENSMUSR00000328662	promoter	-	-	-	-	-	-	-	-	-
12:12937644-12937644	T	intron_variant	MODIFIER	Mycn	ENSMUSG00000037169	Transcript	ENSMUST00000043396	protein_coding	-	-	-	-	-	-1	1	P1	-
12:13791843-13791843	A	intron_variant,non_coding_transcript_variant	MODIFIER	Gm49374	ENSMUSG00000113855	Transcript	ENSMUST00000220877	processed_pseudogene	-	-	-	-	-	-1	-	-	-
12:13791843-13791843	A	upstream_gene_variant	MODIFIER	Gm7126	ENSMUSG00000113863	Transcript	ENSMUST00000221883	processed_pseudogene	-	-	-	-	-	-1	-	-	-
12:13791843-13791843	A	upstream_gene_variant	MODIFIER	Gm9194	ENSMUSG00000113397	Transcript	ENSMUST00000220749	processed_pseudogene	-	-	-	-	-	-1	-	-	-
12:16580884-16580884	A	synonymous_variant	LOW	Lpin1	ENSMUSG00000020593	Transcript	ENSMUST00000067124	protein_coding	74	12	4	V	gtG/gtT	-1	1	P4	-
12:16677695-16677695	C	non_coding_transcript_exon_variant	MODIFIER	Gm48140	ENSMUSG00000114049	Transcript	ENSMUST00000223113	antisense	426	-	-	-	-	1	5	-	-
12:16677695-16677695	C	missense_variant	MODERATE	Greb1	ENSMUSG00000036523	Transcript	ENSMUST00000162112	protein_coding	5782	5354	1785	T/R	aCa/aGa	-1	5	P3	tolerated(0.11)
12:17008253-17008253	C	intron_variant	MODIFIER	2410004P03Rik	ENSMUSG00000071398	Transcript	ENSMUST00000190691	protein_coding	-	-	-	-	-	-1	2	-	-
12:17175005-17175005	T	missense_variant	MODERATE	Kcnf1	ENSMUSG00000051726	Transcript	ENSMUST00000170580	protein_coding	1884	1214	405	C/Y	tGt/tAt	-1	-	P1	deleterious(0)
12:17297643-17297643	A	intron_variant	MODIFIER	Atp6v1c2	ENSMUSG00000020566	Transcript	ENSMUST00000020884	protein_coding	-	-	-	-	-	-1	1	-	-
12:20205115-20205115	T	intron_variant,non_coding_transcript_variant	MODIFIER	Gm49692	ENSMUSG00000116736	Transcript	ENSMUST00000232183	processed_transcript	-	-	-	-	-	1	-	-	-
12:20815625-20815625	T	regulatory_region_variant	MODIFIER	-	-	RegulatoryFeature	ENSMUSR00000056698	promoter	-	-	-	-	-	-	-	-	-
12:20815625-20815625	T	non_coding_transcript_exon_variant	MODIFIER	1700030C10Rik	ENSMUSG00000091071	Transcript	ENSMUST00000110971	processed_transcript	103	-	-	-	-	-1	-	-	-
12:20815625-20815625	T	non_coding_transcript_exon_variant	MODIFIER	1700030C10Rik	ENSMUSG00000099759	Transcript	ENSMUST00000189625	processed_transcript	155	-	-	-	-	-1	1	-	-
12:21138057-21138057	T	regulatory_region_variant	MODIFIER	-	-	RegulatoryFeature	ENSMUSR00000056723	promoter_flanking_region	-	-	-	-	-	-	-	-	-
12:21138057-21138057	T	intron_variant	MODIFIER	Asap2	ENSMUSG00000052632	Transcript	ENSMUST00000064595	protein_coding	-	-	-	-	-	1	5	P4	-
12:24572215-24572215	A	regulatory_region_variant	MODIFIER	-	-	RegulatoryFeature	ENSMUSR00000056919	promoter	-	-	-	-	-	-	-	-	-
12:24572215-24572215	A	upstream_gene_variant	MODIFIER	Grhl1	ENSMUSG00000020656	Transcript	ENSMUST00000085553	protein_coding	-	-	-	-	-	1	1	P1	-
12:26310759-26310759	A	synonymous_variant	LOW	Rnf144a	ENSMUSG00000020642	Transcript	ENSMUST00000020971	protein_coding	1199	778	260	L	Ctg/Ttg	-1	1	P1	-
12:26317848-26317848	A	intron_variant	MODIFIER	Rnf144a	ENSMUSG00000020642	Transcript	ENSMUST00000020971	protein_coding	-	-	-	-	-	-1	1	P1	-
12:26321110-26321110	A	missense_variant	MODERATE	Rnf144a	ENSMUSG00000020642	Transcript	ENSMUST00000020971	protein_coding	772	351	117	Q/H	caG/caT	-1	1	P1	deleterious(0.03)
12:28564276-28564276	T	missense_variant	MODERATE	Allc	ENSMUSG00000020636	Transcript	ENSMUST00000020965	protein_coding	569	397	133	G/R	Gga/Aga	-1	1	P1	deleterious(0)
12:29322801-29322801	T	intergenic_variant	MODIFIER	-	-	-	-	-	-	-	-	-	-	-	-	-	-
12:29677369-29677369	A	non_coding_transcript_exon_variant	MODIFIER	C630031E19Rik	ENSMUSG00000112663	Transcript	ENSMUST00000218114	antisense	1318	-	-	-	-	-1	1	-	-
12:29677369-29677369	A	intron_variant	MODIFIER	Myt1l	ENSMUSG00000061911	Transcript	ENSMUST00000049784	protein_coding	-	-	-	-	-	1	1	P4	-
12:29849314-29849314	A	missense_variant	MODERATE	Myt1l	ENSMUSG00000061911	Transcript	ENSMUST00000049784	protein_coding	3011	2105	702	S/N	aGc/aAc	1	1	P4	tolerated(0.12)
12:30074048-30074048	G	intron_variant	MODIFIER	Tpo	ENSMUSG00000020673	Transcript	ENSMUST00000021005	protein_coding	-	-	-	-	-	-1	1	P1	-
12:30911604-30911604	G	regulatory_region_variant	MODIFIER	-	-	RegulatoryFeature	ENSMUSR00000057583	promoter	-	-	-	-	-	-	-	-	-
[truncated: 7,540 more rows]
