# Supplementary material for: Syngeneic animal models of tobacco-associated oral cancer reveal the activity of in situ anti-CTLA-4
Source: Nat Commun. 2019 Dec 5;10:5546. doi: 10.1038/s41467-019-13471-0 (PMC6895221; doi:10.1038/s41467-019-13471-0)
Supplement: Supplementary file 4 — Supplementary Data 2 [file 41467_2019_13471_MOESM4_ESM.xlsx]

## Sheet: 4MOSC2
Location	Allele	Consequence	IMPACT	SYMBOL	Gene	Feature_type	Feature	BIOTYPE	cDNA_position	CDS_position	Protein_position	Amino_acids	Codons	STRAND	TSL	APPRIS	SIFT
1:3671133-3671133	T	regulatory_region_variant	MODIFIER	-	-	RegulatoryFeature	ENSMUSR00000293470	promoter	-	-	-	-	-	-	-	-	-
1:3671133-3671133	T	synonymous_variant	LOW	Xkr4	ENSMUSG00000051951	Transcript	ENSMUST00000070533	protein_coding	366	216	72	G	ggC/ggA	-1	1	P1	-
1:4523353-4523353	T	non_coding_transcript_exon_variant	MODIFIER	Gm7357	ENSMUSG00000102269	Transcript	ENSMUST00000195361	processed_pseudogene	449	-	-	-	-	1	-	-	-
1:4689289-4689289	C	regulatory_region_variant	MODIFIER	-	-	RegulatoryFeature	ENSMUSR00000293506	promoter	-	-	-	-	-	-	-	-	-
1:4689289-4689289	C	non_coding_transcript_exon_variant	MODIFIER	Gm6085	ENSMUSG00000098104	Transcript	ENSMUST00000182774	processed_pseudogene	115	-	-	-	-	-1	-	-	-
1:4689289-4689289	C	downstream_gene_variant	MODIFIER	Gm6119	ENSMUSG00000102175	Transcript	ENSMUST00000193443	processed_pseudogene	-	-	-	-	-	-1	-	-	-
1:6441149-6441149	T	regulatory_region_variant	MODIFIER	-	-	RegulatoryFeature	ENSMUSR00000476330	promoter	-	-	-	-	-	-	-	-	-
1:6441149-6441149	T	non_coding_transcript_exon_variant	MODIFIER	Gm19026	ENSMUSG00000103845	Transcript	ENSMUST00000194240	processed_pseudogene	148	-	-	-	-	-1	-	-	-
1:8468878-8468878	A	regulatory_region_variant	MODIFIER	-	-	RegulatoryFeature	ENSMUSR00000476403	promoter_flanking_region	-	-	-	-	-	-	-	-	-
1:8468878-8468878	A	intron_variant	MODIFIER	Sntg1	ENSMUSG00000025909	Transcript	ENSMUST00000140295	protein_coding	-	-	-	-	-	-1	1	P1	-
1:8468878-8468878	A	upstream_gene_variant	MODIFIER	Gm16284	ENSMUSG00000086235	Transcript	ENSMUST00000140995	processed_pseudogene	-	-	-	-	-	-1	-	-	-
1:14755413-14755413	A	regulatory_region_variant	MODIFIER	-	-	RegulatoryFeature	ENSMUSR00000293964	promoter	-	-	-	-	-	-	-	-	-
1:14755413-14755413	A	synonymous_variant	LOW	Msc	ENSMUSG00000025930	Transcript	ENSMUST00000027062	protein_coding	578	336	112	R	cgC/cgT	-1	1	P1	-
1:14755413-14755413	A	upstream_gene_variant	MODIFIER	Gm9947	ENSMUSG00000054493	Transcript	ENSMUST00000067599	antisense	-	-	-	-	-	1	-	-	-
1:15312623-15312623	T	missense_variant	MODERATE	Kcnb2	ENSMUSG00000092083	Transcript	ENSMUST00000170146	protein_coding	172	172	58	R/W	Cgg/Tgg	1	1	P1	deleterious(0)
1:15892427-15892427	T	regulatory_region_variant	MODIFIER	-	-	RegulatoryFeature	ENSMUSR00000477025	promoter	-	-	-	-	-	-	-	-	-
1:15892427-15892427	T	intron_variant	MODIFIER	Sbspon	ENSMUSG00000032719	Transcript	ENSMUST00000040695	protein_coding	-	-	-	-	-	-1	1	P1	-
1:16187627-16187627	A	regulatory_region_variant	MODIFIER	-	-	RegulatoryFeature	ENSMUSR00000000921	enhancer	-	-	-	-	-	-	-	-	-
1:16187627-16187627	A	intergenic_variant	MODIFIER	-	-	-	-	-	-	-	-	-	-	-	-	-	-
1:20555228-20555228	T	intron_variant	MODIFIER	Pkhd1	ENSMUSG00000043760	Transcript	ENSMUST00000088448	protein_coding	-	-	-	-	-	-1	1	P1	-
1:24312549-24312549	C	missense_variant	MODERATE	Col19a1	ENSMUSG00000026141	Transcript	ENSMUST00000115244	protein_coding	2224	2065	689	F/V	Ttc/Gtc	-1	1	P1	tolerated(0.87)
1:31223522-31223522	A	upstream_gene_variant	MODIFIER	4931428L18Rik	ENSMUSG00000086727	Transcript	ENSMUST00000233331	protein_coding	-	-	-	-	-	-1	-	P1	-
1:31223522-31223522	A	missense_variant	MODERATE	Pih1d3	ENSMUSG00000026063	Transcript	ENSMUST00000027230	protein_coding	685	584	195	S/Y	tCc/tAc	1	-	P1	tolerated(1)
1:31615636-31615636	A	regulatory_region_variant	MODIFIER	-	-	RegulatoryFeature	ENSMUSR00000477945	promoter	-	-	-	-	-	-	-	-	-
1:31615636-31615636	A	non_coding_transcript_exon_variant	MODIFIER	Gm19680	ENSMUSG00000070960	Transcript	ENSMUST00000095050	processed_pseudogene	488	-	-	-	-	1	-	-	-
1:31616265-31616265	T	non_coding_transcript_exon_variant	MODIFIER	Gm19680	ENSMUSG00000070960	Transcript	ENSMUST00000095050	processed_pseudogene	1117	-	-	-	-	1	-	-	-
1:34189716-34189716	A	missense_variant	MODERATE	Dst	ENSMUSG00000026131	Transcript	ENSMUST00000183034	protein_coding	6970	6923	2308	P/H	cCt/cAt	1	5	A2	deleterious_low_confidence(0.01)
1:34190563-34190563	T	regulatory_region_variant	MODIFIER	-	-	RegulatoryFeature	ENSMUSR00000294578	CTCF_binding_site	-	-	-	-	-	-	-	-	-
1:34190563-34190563	T	missense_variant	MODERATE	Dst	ENSMUSG00000026131	Transcript	ENSMUST00000183034	protein_coding	7817	7770	2590	Q/H	caG/caT	1	5	A2	deleterious_low_confidence(0)
1:34192106-34192106	T	missense_variant	MODERATE	Dst	ENSMUSG00000026131	Transcript	ENSMUST00000183034	protein_coding	9360	9313	3105	D/Y	Gat/Tat	1	5	A2	deleterious_low_confidence(0)
1:34463514-34463514	T	regulatory_region_variant	MODIFIER	-	-	RegulatoryFeature	ENSMUSR00000294607	CTCF_binding_site	-	-	-	-	-	-	-	-	-
1:34463514-34463514	T	intron_variant	MODIFIER	Ptpn18	ENSMUSG00000026126	Transcript	ENSMUST00000027302	protein_coding	-	-	-	-	-	1	1	P1	-
1:34498685-34498685	A	intron_variant	MODIFIER	Prss39	ENSMUSG00000026125	Transcript	ENSMUST00000027299	protein_coding	-	-	-	-	-	1	1	P1	-
1:36388839-36388839	T	regulatory_region_variant	MODIFIER	-	-	RegulatoryFeature	ENSMUSR00000478446	promoter_flanking_region	-	-	-	-	-	-	-	-	-
1:36388839-36388839	T	intron_variant	MODIFIER	Fer1l5	ENSMUSG00000037432	Transcript	ENSMUST00000179162	protein_coding	-	-	-	-	-	1	1	P1	-
1:36403618-36403618	A	synonymous_variant	LOW	Fer1l5	ENSMUSG00000037432	Transcript	ENSMUST00000179162	protein_coding	2217	2217	739	I	atC/atA	1	1	P1	-
1:36408813-36408813	T	missense_variant	MODERATE	Fer1l5	ENSMUSG00000037432	Transcript	ENSMUST00000179162	protein_coding	2954	2954	985	G/V	gGc/gTc	1	1	P1	deleterious(0.04)
1:36553493-36553493	T	synonymous_variant	LOW	Sema4c	ENSMUSG00000026121	Transcript	ENSMUST00000191642	protein_coding	985	495	165	K	aaG/aaA	-1	5	P1	-
1:36553493-36553493	T	upstream_gene_variant	MODIFIER	D430040D24Rik	ENSMUSG00000087589	Transcript	ENSMUST00000194426	retained_intron	-	-	-	-	-	1	-	-	-
1:36578595-36578595	G	missense_variant	MODERATE	Fam178b	ENSMUSG00000046337	Transcript	ENSMUST00000170295	protein_coding	1650	1232	411	R/T	aGg/aCg	-1	5	A2	tolerated(0.52)
1:36794786-36794786	T	intron_variant	MODIFIER	Tmem131	ENSMUSG00000026116	Transcript	ENSMUST00000194563	protein_coding	-	-	-	-	-	-1	5	P1	-
1:37455374-37455374	A	intron_variant	MODIFIER	Mgat4a	ENSMUSG00000026110	Transcript	ENSMUST00000151952	protein_coding	-	-	-	-	-	-1	1	P1	-
1:38181166-38181166	A	regulatory_region_variant	MODIFIER	-	-	RegulatoryFeature	ENSMUSR00000478777	open_chromatin_region	-	-	-	-	-	-	-	-	-
1:38181166-38181166	A	intron_variant	MODIFIER	Aff3	ENSMUSG00000037138	Transcript	ENSMUST00000095027	protein_coding	-	-	-	-	-	-1	5	P2	-
1:38210444-38210444	A	regulatory_region_variant	MODIFIER	-	-	RegulatoryFeature	ENSMUSR00000478783	promoter_flanking_region	-	-	-	-	-	-	-	-	-
1:38210444-38210444	A	missense_variant	MODERATE	Aff3	ENSMUSG00000037138	Transcript	ENSMUST00000095027	protein_coding	1625	1581	527	K/N	aaG/aaT	-1	5	P2	tolerated(0.12)
1:38210446-38210446	G	regulatory_region_variant	MODIFIER	-	-	RegulatoryFeature	ENSMUSR00000478783	promoter_flanking_region	-	-	-	-	-	-	-	-	-
1:38210446-38210446	G	missense_variant	MODERATE	Aff3	ENSMUSG00000037138	Transcript	ENSMUST00000095027	protein_coding	1623	1579	527	K/Q	Aag/Cag	-1	5	P2	tolerated(0.3)
1:38535087-38535087	T	missense_variant	MODERATE	Aff3	ENSMUSG00000037138	Transcript	ENSMUST00000095027	protein_coding	736	692	231	P/Q	cCa/cAa	-1	5	P2	deleterious(0)
1:39345316-39345316	T	regulatory_region_variant	MODIFIER	-	-	RegulatoryFeature	ENSMUSR00000295116	CTCF_binding_site	-	-	-	-	-	-	-	-	-
1:39345316-39345316	T	regulatory_region_variant	MODIFIER	-	-	RegulatoryFeature	ENSMUSR00000479021	promoter_flanking_region	-	-	-	-	-	-	-	-	-
1:39345316-39345316	T	missense_variant	MODERATE	Npas2	ENSMUSG00000026077	Transcript	ENSMUST00000056815	protein_coding	2245	1689	563	Q/H	caG/caT	1	1	P1	tolerated(0.06)
1:39690226-39690226	A	intron_variant	MODIFIER	Rfx8	ENSMUSG00000057173	Transcript	ENSMUST00000151913	protein_coding	-	-	-	-	-	-1	1	P1	-
1:40718653-40718653	A	missense_variant	MODERATE	Slc9a2	ENSMUSG00000026062	Transcript	ENSMUST00000027231	protein_coding	1651	351	117	M/I	atG/atA	1	1	P1	tolerated(0.62)
1:44167317-44167317	T	missense_variant	MODERATE	Ercc5	ENSMUSG00000026048	Transcript	ENSMUST00000027214	protein_coding	1605	1389	463	Q/H	caG/caT	1	1	P1	tolerated(0.12)
1:44744973-44744974	-	upstream_gene_variant	MODIFIER	4930521E06Rik	ENSMUSG00000101701	Transcript	ENSMUST00000186732	antisense	-	-	-	-	-	-1	1	-	-
1:44744973-44744974	-	intron_variant	MODIFIER	Gulp1	ENSMUSG00000056870	Transcript	ENSMUST00000074525	protein_coding	-	-	-	-	-	1	1	P1	-
1:53479863-53479863	A	intron_variant	MODIFIER	Dnah7a	ENSMUSG00000096141	Transcript	ENSMUST00000094964	protein_coding	-	-	-	-	-	-1	5	P1	-
1:53914629-53914629	G	missense_variant	MODERATE	Hecw2	ENSMUSG00000042807	Transcript	ENSMUST00000120904	protein_coding	2636	2456	819	W/S	tGg/tCg	-1	5	P1	deleterious(0)
1:55027342-55027342	A	regulatory_region_variant	MODIFIER	-	-	RegulatoryFeature	ENSMUSR00000296065	promoter	-	-	-	-	-	-	-	-	-
1:55027342-55027342	A	stop_gained	HIGH	Sf3b1	ENSMUSG00000025982	Transcript	ENSMUST00000027127	protein_coding	140	25	9	E/*	Gaa/Taa	-1	1	P1	-
1:55237204-55237204	C	regulatory_region_variant	MODIFIER	-	-	RegulatoryFeature	ENSMUSR00000004414	promoter	-	-	-	-	-	-	-	-	-
1:55237204-55237204	C	downstream_gene_variant	MODIFIER	Gm10561	ENSMUSG00000097649	Transcript	ENSMUST00000181563	antisense	-	-	-	-	-	1	1	-	-
1:55237204-55237204	C	5_prime_UTR_variant	MODIFIER	Mars2	ENSMUSG00000046994	Transcript	ENSMUST00000061334	protein_coding	28	-	-	-	-	1	-	P1	-
1:55363410-55363410	A	regulatory_region_variant	MODIFIER	-	-	RegulatoryFeature	ENSMUSR00000480425	promoter_flanking_region	-	-	-	-	-	-	-	-	-
1:55363410-55363410	A	upstream_gene_variant	MODIFIER	Boll	ENSMUSG00000025977	Transcript	ENSMUST00000087585	protein_coding	-	-	-	-	-	-1	1	P1	-
1:55406410-55406410	C	regulatory_region_variant	MODIFIER	-	-	RegulatoryFeature	ENSMUSR00000296105	promoter	-	-	-	-	-	-	-	-	-
1:55406410-55406410	C	missense_variant	MODERATE	Plcl1	ENSMUSG00000038349	Transcript	ENSMUST00000042986	protein_coding	490	23	8	R/T	aGg/aCg	1	1	P1	tolerated_low_confidence(0.12)
1:55406427-55406427	A	regulatory_region_variant	MODIFIER	-	-	RegulatoryFeature	ENSMUSR00000296105	promoter	-	-	-	-	-	-	-	-	-
1:55406427-55406427	A	missense_variant	MODERATE	Plcl1	ENSMUSG00000038349	Transcript	ENSMUST00000042986	protein_coding	507	40	14	L/I	Ctc/Atc	1	1	P1	tolerated_low_confidence(0.59)
1:55972080-55972080	A	non_coding_transcript_exon_variant	MODIFIER	9130227L01Rik	ENSMUSG00000099950	Transcript	ENSMUST00000189293	lincRNA	1888	-	-	-	-	1	1	-	-
1:58165891-58165891	T	missense_variant	MODERATE	Aox3	ENSMUSG00000064294	Transcript	ENSMUST00000040999	protein_coding	2387	2264	755	R/L	cGt/cTt	1	1	P1	tolerated(1)
1:58285495-58285495	T	intron_variant	MODIFIER	Aox2	ENSMUSG00000079554	Transcript	ENSMUST00000114366	protein_coding	-	-	-	-	-	1	1	P1	-
1:58285495-58285495	T	intron_variant,non_coding_transcript_variant	MODIFIER	Gm15759	ENSMUSG00000089822	Transcript	ENSMUST00000161126	antisense	-	-	-	-	-	-1	1	-	-
1:58400895-58400895	C	intron_variant	MODIFIER	Bzw1	ENSMUSG00000051223	Transcript	ENSMUST00000050552	protein_coding	-	-	-	-	-	1	1	P2	-
1:59114117-59114117	A	missense_variant	MODERATE	Tmem237	ENSMUSG00000038079	Transcript	ENSMUST00000094917	protein_coding	345	265	89	A/S	Gct/Tct	-1	1	P4	tolerated(0.71)
1:59149606-59149606	A	upstream_gene_variant	MODIFIER	Gm29017	ENSMUSG00000101586	Transcript	ENSMUST00000190598	antisense	-	-	-	-	-	1	1	-	-
1:59149606-59149606	A	missense_variant	MODERATE	Mpp4	ENSMUSG00000079550	Transcript	ENSMUST00000114275	protein_coding	1160	461	154	P/L	cCc/cTc	-1	2	P4	deleterious(0)
1:59196186-59196186	A	splice_region_variant,intron_variant	LOW	Als2	ENSMUSG00000026024	Transcript	ENSMUST00000027178	protein_coding	-	-	-	-	-	-1	1	P1	-
1:59215646-59215646	T	missense_variant	MODERATE	Als2	ENSMUSG00000026024	Transcript	ENSMUST00000027178	protein_coding	686	551	184	T/N	aCc/aAc	-1	1	P1	deleterious(0)
1:63547794-63547794	T	missense_variant	MODERATE	Adam23	ENSMUSG00000025964	Transcript	ENSMUST00000087374	protein_coding	1629	1313	438	W/L	tGg/tTg	1	1	P2	tolerated(0.08)
1:63555288-63555288	T	intron_variant	MODIFIER	Adam23	ENSMUSG00000025964	Transcript	ENSMUST00000087374	protein_coding	-	-	-	-	-	1	1	P2	-
1:65013263-65013263	A	3_prime_UTR_variant	MODIFIER	Akr1cl	ENSMUSG00000025955	Transcript	ENSMUST00000069142	protein_coding	1187	-	-	-	-	-1	1	P3	-
1:65100759-65100759	T	intron_variant	MODIFIER	Cryga	ENSMUSG00000044429	Transcript	ENSMUST00000061497	protein_coding	-	-	-	-	-	-1	1	P1	-
1:65100759-65100759	T	intron_variant	MODIFIER	Gm28845	ENSMUSG00000100846	Transcript	ENSMUST00000144760	protein_coding	-	-	-	-	-	-1	5	P1	-
1:65100759-65100759	T	downstream_gene_variant	MODIFIER	D630023F18Rik	ENSMUSG00000044816	Transcript	ENSMUST00000148020	protein_coding	-	-	-	-	-	-1	1	A2	-
1:65311753-65311753	C	regulatory_region_variant	MODIFIER	-	-	RegulatoryFeature	ENSMUSR00000005897	promoter_flanking_region	-	-	-	-	-	-	-	-	-
1:65311753-65311753	C	regulatory_region_variant	MODIFIER	-	-	RegulatoryFeature	ENSMUSR00000481768	CTCF_binding_site	-	-	-	-	-	-	-	-	-
1:65311753-65311753	C	intron_variant	MODIFIER	Pth2r	ENSMUSG00000025946	Transcript	ENSMUST00000027083	protein_coding	-	-	-	-	-	1	1	P1	-
1:66695292-66695292	A	regulatory_region_variant	MODIFIER	-	-	RegulatoryFeature	ENSMUSR00000481859	promoter_flanking_region	-	-	-	-	-	-	-	-	-
1:66695292-66695292	A	upstream_gene_variant	MODIFIER	Gm37181	ENSMUSG00000103375	Transcript	ENSMUST00000192513	TEC	-	-	-	-	-	-1	-	-	-
1:66695292-66695292	A	intron_variant	MODIFIER	Unc80	ENSMUSG00000055567	Transcript	ENSMUST00000061620	protein_coding	-	-	-	-	-	1	1	P1	-
1:71629833-71629833	C	missense_variant	MODERATE	Fn1	ENSMUSG00000026193	Transcript	ENSMUST00000055226	protein_coding	2145	1952	651	T/R	aCg/aGg	-1	1	P3	tolerated(0.91)
1:72711256-72711256	A	regulatory_region_variant	MODIFIER	-	-	RegulatoryFeature	ENSMUSR00000006441	promoter	-	-	-	-	-	-	-	-	-
1:72711256-72711256	A	upstream_gene_variant	MODIFIER	Gm45859	ENSMUSG00000110596	Transcript	ENSMUST00000212794	processed_pseudogene	-	-	-	-	-	-1	-	-	-
1:72711256-72711256	A	upstream_gene_variant	MODIFIER	Rpl37a	ENSMUSG00000046330	Transcript	ENSMUST00000059980	protein_coding	-	-	-	-	-	1	1	P1	-
1:73953338-73953338	A	missense_variant	MODERATE	Tns1	ENSMUSG00000055322	Transcript	ENSMUST00000169786	protein_coding	2180	2180	727	G/V	gGc/gTc	-1	5	A2	deleterious(0.04)
1:74383525-74383525	T	stop_gained,splice_region_variant	HIGH	Slc11a1	ENSMUSG00000026177	Transcript	ENSMUST00000027368	protein_coding	1145	1033	345	G/*	Gga/Tga	1	1	P2	-
1:74471535-74471535	G	intron_variant	MODIFIER	Usp37	ENSMUSG00000033364	Transcript	ENSMUST00000189257	protein_coding	-	-	-	-	-	-1	1	P3	-
1:74570994-74570994	A	downstream_gene_variant	MODIFIER	Plcd4	ENSMUSG00000026173	Transcript	ENSMUST00000113749	protein_coding	-	-	-	-	-	1	5	A2	-
1:74570994-74570994	A	missense_variant	MODERATE	Zfp142	ENSMUSG00000026135	Transcript	ENSMUST00000027315	protein_coding	4137	3641	1214	R/L	cGt/cTt	-1	1	A2	tolerated(0.12)
1:74634207-74634207	T	synonymous_variant	LOW	Stk36	ENSMUSG00000033276	Transcript	ENSMUST00000087183	protein_coding	3516	3258	1086	L	ctG/ctT	1	5	P1	-
1:74736899-74736899	T	downstream_gene_variant	MODIFIER	Prkag3	ENSMUSG00000006542	Transcript	ENSMUST00000188073	protein_coding	-	-	-	-	-	-1	1	P1	-
1:74736899-74736899	T	intron_variant	MODIFIER	Cyp27a1	ENSMUSG00000026170	Transcript	ENSMUST00000027356	protein_coding	-	-	-	-	-	1	1	P1	-
1:74800681-74800681	A	regulatory_region_variant	MODIFIER	-	-	RegulatoryFeature	ENSMUSR00000006792	TF_binding_site	-	-	-	-	-	-	-	-	-
1:74800681-74800681	A	missense_variant	MODERATE	Wnt10a	ENSMUSG00000026167	Transcript	ENSMUST00000006718	protein_coding	1180	525	175	H/Q	caC/caA	1	1	P1	tolerated(0.36)
1:74882272-74882272	T	regulatory_region_variant	MODIFIER	-	-	RegulatoryFeature	ENSMUSR00000482713	open_chromatin_region	-	-	-	-	-	-	-	-	-
1:74882272-74882272	T	downstream_gene_variant	MODIFIER	Gm16582	ENSMUSG00000089964	Transcript	ENSMUST00000159627	processed_transcript	-	-	-	-	-	1	1	-	-
1:74882272-74882272	T	missense_variant	MODERATE	Fev	ENSMUSG00000055197	Transcript	ENSMUST00000068631	protein_coding	727	518	173	P/Q	cCg/cAg	-1	1	P1	tolerated(0.2)
1:74904968-74904968	A	intron_variant	MODIFIER	Cfap65	ENSMUSG00000047021	Transcript	ENSMUST00000094844	protein_coding	-	-	-	-	-	-1	1	P1	-
1:74904968-74904968	A	upstream_gene_variant	MODIFIER	Mir375	ENSMUSG00000065616	Transcript	ENSMUST00000083682	miRNA	-	-	-	-	-	-1	-	-	-
1:74904968-74904968	A	intron_variant,non_coding_transcript_variant	MODIFIER	Gm15841	ENSMUSG00000089653	Transcript	ENSMUST00000160540	antisense	-	-	-	-	-	1	3	-	-
1:74906035-74906035	A	intron_variant	MODIFIER	Cfap65	ENSMUSG00000047021	Transcript	ENSMUST00000094844	protein_coding	-	-	-	-	-	-1	1	P1	-
1:74906035-74906035	A	intron_variant,non_coding_transcript_variant	MODIFIER	Gm15841	ENSMUSG00000089653	Transcript	ENSMUST00000160540	antisense	-	-	-	-	-	1	3	-	-
1:74948472-74948472	A	regulatory_region_variant	MODIFIER	-	-	RegulatoryFeature	ENSMUSR00000006822	promoter	-	-	-	-	-	-	-	-	-
1:74948472-74948472	A	missense_variant	MODERATE	Ihh	ENSMUSG00000006538	Transcript	ENSMUST00000164097	protein_coding	867	409	137	G/C	Ggc/Tgc	-1	1	P1	deleterious(0)
1:75260719-75260719	T	downstream_gene_variant	MODIFIER	Gm28294	ENSMUSG00000101840	Transcript	ENSMUST00000191154	antisense	-	-	-	-	-	1	2	-	-
1:75260719-75260719	T	intron_variant	MODIFIER	Ptprn	ENSMUSG00000026204	Transcript	ENSMUST00000027404	protein_coding	-	-	-	-	-	-1	1	P1	-
1:75415562-75415562	T	missense_variant	MODERATE	Speg	ENSMUSG00000026207	Transcript	ENSMUST00000087122	protein_coding	5005	4862	1621	R/L	cGg/cTg	1	1	P1	deleterious(0)
1:75473224-75473224	A	intron_variant	MODIFIER	Asic4	ENSMUSG00000033007	Transcript	ENSMUST00000037708	protein_coding	-	-	-	-	-	1	1	P2	-
1:75473224-75473224	A	downstream_gene_variant	MODIFIER	Chpf	ENSMUSG00000032997	Transcript	ENSMUST00000079205	protein_coding	-	-	-	-	-	-1	1	P1	-
1:75473224-75473224	A	upstream_gene_variant	MODIFIER	Gm37264	ENSMUSG00000102605	Transcript	ENSMUST00000194916	TEC	-	-	-	-	-	-1	-	-	-
1:75490919-75490919	T	missense_variant	MODERATE	Obsl1	ENSMUSG00000026211	Transcript	ENSMUST00000113567	protein_coding	4347	4210	1404	L/M	Ctg/Atg	-1	1	P1	deleterious(0.03)
1:75492723-75492723	T	synonymous_variant	LOW	Obsl1	ENSMUSG00000026211	Transcript	ENSMUST00000113567	protein_coding	3710	3573	1191	V	gtG/gtA	-1	1	P1	-
1:75527409-75527409	A	missense_variant	MODERATE	Stk11ip	ENSMUSG00000026213	Transcript	ENSMUST00000027414	protein_coding	931	792	264	N/K	aaC/aaA	1	1	P1	deleterious(0)
1:79435998-79435998	T	missense_variant	MODERATE	Scg2	ENSMUSG00000050711	Transcript	ENSMUST00000049972	protein_coding	1186	1007	336	R/K	aGg/aAg	-1	2	P1	tolerated(0.26)
1:80213350-80213350	A	regulatory_region_variant	MODIFIER	-	-	RegulatoryFeature	ENSMUSR00000007341	promoter	-	-	-	-	-	-	-	-	-
1:80213350-80213350	A	missense_variant	MODERATE	Fam124b	ENSMUSG00000043230	Transcript	ENSMUST00000058748	protein_coding	595	315	105	R/S	agG/agT	-1	1	P1	deleterious(0.04)
1:82472506-82472506	A	missense_variant	MODERATE	Col4a4	ENSMUSG00000067158	Transcript	ENSMUST00000087050	protein_coding	3873	3522	1174	K/N	aaG/aaT	-1	1	P1	tolerated(0.14)
1:83278077-83278077	C	regulatory_region_variant	MODIFIER	-	-	RegulatoryFeature	ENSMUSR00000483676	promoter_flanking_region	-	-	-	-	-	-	-	-	-
1:83278077-83278077	C	synonymous_variant	LOW	Sphkap	ENSMUSG00000026163	Transcript	ENSMUST00000160953	protein_coding	2139	1950	650	T	acC/acG	-1	1	P1	-
1:83278943-83278943	A	stop_gained	HIGH	Sphkap	ENSMUSG00000026163	Transcript	ENSMUST00000160953	protein_coding	1273	1084	362	G/*	Gga/Tga	-1	1	P1	-
1:83278955-83278955	T	missense_variant	MODERATE	Sphkap	ENSMUSG00000026163	Transcript	ENSMUST00000160953	protein_coding	1261	1072	358	L/I	Ctc/Atc	-1	1	P1	tolerated(0.56)
1:85941377-85941377	T	upstream_gene_variant	MODIFIER	Gm28884	ENSMUSG00000099767	Transcript	ENSMUST00000190367	antisense	-	-	-	-	-	-1	1	-	-
1:85941377-85941377	T	downstream_gene_variant	MODIFIER	4933407L21Rik	ENSMUSG00000026224	Transcript	ENSMUST00000129392	protein_coding	-	-	-	-	-	1	3	A2	-
1:85941377-85941377	T	missense_variant	MODERATE	Gpr55	ENSMUSG00000049608	Transcript	ENSMUST00000086975	protein_coding	662	481	161	E/K	Gaa/Aaa	-1	1	P1	tolerated(1)
1:86426774-86426774	A	upstream_gene_variant	MODIFIER	Nmur1	ENSMUSG00000026237	Transcript	ENSMUST00000212541	protein_coding	-	-	-	-	-	-1	5	-	-
1:86426774-86426774	A	missense_variant	MODERATE	Tex44	ENSMUSG00000036574	Transcript	ENSMUST00000046004	protein_coding	446	404	135	G/E	gGa/gAa	1	-	P1	tolerated_low_confidence(1)
1:86427999-86427999	G	upstream_gene_variant	MODIFIER	Nmur1	ENSMUSG00000026237	Transcript	ENSMUST00000212541	protein_coding	-	-	-	-	-	-1	5	-	-
1:86427999-86427999	G	3_prime_UTR_variant	MODIFIER	Tex44	ENSMUSG00000036574	Transcript	ENSMUST00000046004	protein_coding	1671	-	-	-	-	1	-	P1	-
1:87126447-87126447	T	splice_region_variant,intron_variant	LOW	Akp3	ENSMUSG00000036500	Transcript	ENSMUST00000044878	protein_coding	-	-	-	-	-	1	1	P1	-
1:87148012-87148012	T	missense_variant	MODERATE	Ecel1	ENSMUSG00000026247	Transcript	ENSMUST00000161002	protein_coding	2676	2303	768	P/H	cCc/cAc	-1	1	P1	deleterious(0)
1:87148012-87148012	T	upstream_gene_variant	MODIFIER	Gm29374	ENSMUSG00000099839	Transcript	ENSMUST00000187198	lincRNA	-	-	-	-	-	-1	3	-	-
1:87183414-87183414	T	5_prime_UTR_variant	MODIFIER	Prss56	ENSMUSG00000036480	Transcript	ENSMUST00000044533	protein_coding	102	-	-	-	-	1	1	P1	-
1:87711143-87711143	A	regulatory_region_variant	MODIFIER	-	-	RegulatoryFeature	ENSMUSR00000484368	enhancer	-	-	-	-	-	-	-	-	-
1:87711143-87711143	A	missense_variant	MODERATE	Inpp5d	ENSMUSG00000026288	Transcript	ENSMUST00000169754	protein_coding	2623	2446	816	E/K	Gag/Aag	1	1	P3	deleterious(0)
1:88212321-88212321	G	regulatory_region_variant	MODIFIER	-	-	RegulatoryFeature	ENSMUSR00000008478	promoter_flanking_region	-	-	-	-	-	-	-	-	-
1:88212321-88212321	G	intron_variant	MODIFIER	Ugt1a2	ENSMUSG00000090171	Transcript	ENSMUST00000049289	protein_coding	-	-	-	-	-	1	1	P1	-
1:88212321-88212321	G	intron_variant	MODIFIER	Ugt1a7c	ENSMUSG00000090124	Transcript	ENSMUST00000113135	protein_coding	-	-	-	-	-	1	1	A2	-
1:88212321-88212321	G	intron_variant	MODIFIER	Ugt1a9	ENSMUSG00000090175	Transcript	ENSMUST00000073772	protein_coding	-	-	-	-	-	1	1	P1	-
1:88212321-88212321	G	intron_variant	MODIFIER	Ugt1a6a	ENSMUSG00000054545	Transcript	ENSMUST00000113134	protein_coding	-	-	-	-	-	1	1	P1	-
1:88212321-88212321	G	intron_variant	MODIFIER	Ugt1a5	ENSMUSG00000089943	Transcript	ENSMUST00000097659	protein_coding	-	-	-	-	-	1	1	P1	-
1:88212321-88212321	G	missense_variant	MODERATE	Ugt1a1	ENSMUSG00000089960	Transcript	ENSMUST00000073049	protein_coding	363	320	107	F/C	tTt/tGt	1	1	P1	deleterious(0.03)
1:88212321-88212321	G	non_coding_transcript_exon_variant	MODIFIER	Gm20528	ENSMUSG00000092220	Transcript	ENSMUST00000174821	processed_transcript	450	-	-	-	-	-1	3	-	-
1:88212321-88212321	G	intron_variant	MODIFIER	Ugt1a10	ENSMUSG00000090165	Transcript	ENSMUST00000113142	protein_coding	-	-	-	-	-	1	1	P1	-
1:88212321-88212321	G	intron_variant	MODIFIER	Ugt1a6b	ENSMUSG00000090145	Transcript	ENSMUST00000113138	protein_coding	-	-	-	-	-	1	5	P1	-
1:88212321-88212321	G	intron_variant	MODIFIER	Ugt1a8	ENSMUSG00000089675	Transcript	ENSMUST00000113139	protein_coding	-	-	-	-	-	1	5	P1	-
1:88228282-88228282	A	regulatory_region_variant	MODIFIER	-	-	RegulatoryFeature	ENSMUSR00000484460	open_chromatin_region	-	-	-	-	-	-	-	-	-
1:88228282-88228282	A	synonymous_variant	LOW	Mroh2a	ENSMUSG00000079429	Transcript	ENSMUST00000113130	protein_coding	347	135	45	K	aaG/aaA	1	5	P2	-
1:88234839-88234839	G	regulatory_region_variant	MODIFIER	-	-	RegulatoryFeature	ENSMUSR00000008483	open_chromatin_region	-	-	-	-	-	-	-	-	-
1:88234839-88234839	G	intron_variant	MODIFIER	Mroh2a	ENSMUSG00000079429	Transcript	ENSMUST00000113130	protein_coding	-	-	-	-	-	1	5	P2	-
1:88234872-88234872	A	regulatory_region_variant	MODIFIER	-	-	RegulatoryFeature	ENSMUSR00000008483	open_chromatin_region	-	-	-	-	-	-	-	-	-
1:88234872-88234872	A	intron_variant	MODIFIER	Mroh2a	ENSMUSG00000079429	Transcript	ENSMUST00000113130	protein_coding	-	-	-	-	-	1	5	P2	-
1:88234944-88234944	G	regulatory_region_variant	MODIFIER	-	-	RegulatoryFeature	ENSMUSR00000008483	open_chromatin_region	-	-	-	-	-	-	-	-	-
1:88234944-88234944	G	intron_variant	MODIFIER	Mroh2a	ENSMUSG00000079429	Transcript	ENSMUST00000113130	protein_coding	-	-	-	-	-	1	5	P2	-
1:88236515-88236515	A	regulatory_region_variant	MODIFIER	-	-	RegulatoryFeature	ENSMUSR00000008483	open_chromatin_region	-	-	-	-	-	-	-	-	-
1:88236515-88236515	A	intron_variant	MODIFIER	Mroh2a	ENSMUSG00000079429	Transcript	ENSMUST00000113130	protein_coding	-	-	-	-	-	1	5	P2	-
1:88236738-88236738	T	regulatory_region_variant	MODIFIER	-	-	RegulatoryFeature	ENSMUSR00000008483	open_chromatin_region	-	-	-	-	-	-	-	-	-
1:88236738-88236738	T	splice_region_variant,intron_variant	LOW	Mroh2a	ENSMUSG00000079429	Transcript	ENSMUST00000113130	protein_coding	-	-	-	-	-	1	5	P2	-
1:88240709-88240709	T	regulatory_region_variant	MODIFIER	-	-	RegulatoryFeature	ENSMUSR00000008483	open_chromatin_region	-	-	-	-	-	-	-	-	-
1:88240709-88240709	T	missense_variant	MODERATE	Mroh2a	ENSMUSG00000079429	Transcript	ENSMUST00000113130	protein_coding	1977	1765	589	G/C	Ggc/Tgc	1	5	P2	tolerated(0.11)
1:88241618-88241618	C	regulatory_region_variant	MODIFIER	-	-	RegulatoryFeature	ENSMUSR00000008483	open_chromatin_region	-	-	-	-	-	-	-	-	-
1:88241618-88241618	C	missense_variant	MODERATE	Mroh2a	ENSMUSG00000079429	Transcript	ENSMUST00000113130	protein_coding	2217	2005	669	I/L	Atc/Ctc	1	5	P2	tolerated(0.13)
1:88243950-88243950	A	regulatory_region_variant	MODIFIER	-	-	RegulatoryFeature	ENSMUSR00000484472	open_chromatin_region	-	-	-	-	-	-	-	-	-
1:88243950-88243950	A	missense_variant	MODERATE	Mroh2a	ENSMUSG00000079429	Transcript	ENSMUST00000113130	protein_coding	2512	2300	767	R/Q	cGa/cAa	1	5	P2	deleterious(0)
1:88246017-88246017	T	regulatory_region_variant	MODIFIER	-	-	RegulatoryFeature	ENSMUSR00000008484	open_chromatin_region	-	-	-	-	-	-	-	-	-
1:88246017-88246017	T	synonymous_variant	LOW	Mroh2a	ENSMUSG00000079429	Transcript	ENSMUST00000113130	protein_coding	2798	2586	862	H	caC/caT	1	5	P2	-
1:88246042-88246042	C	regulatory_region_variant	MODIFIER	-	-	RegulatoryFeature	ENSMUSR00000008484	open_chromatin_region	-	-	-	-	-	-	-	-	-
1:88246042-88246042	C	missense_variant	MODERATE	Mroh2a	ENSMUSG00000079429	Transcript	ENSMUST00000113130	protein_coding	2823	2611	871	A/P	Gca/Cca	1	5	P2	deleterious(0)
1:88249781-88249781	T	regulatory_region_variant	MODIFIER	-	-	RegulatoryFeature	ENSMUSR00000484473	open_chromatin_region	-	-	-	-	-	-	-	-	-
1:88249781-88249781	T	missense_variant	MODERATE	Mroh2a	ENSMUSG00000079429	Transcript	ENSMUST00000113130	protein_coding	3237	3025	1009	R/C	Cgc/Tgc	1	5	P2	deleterious(0.01)
1:88250045-88250045	C	regulatory_region_variant	MODIFIER	-	-	RegulatoryFeature	ENSMUSR00000484473	open_chromatin_region	-	-	-	-	-	-	-	-	-
1:88250045-88250045	C	intron_variant	MODIFIER	Mroh2a	ENSMUSG00000079429	Transcript	ENSMUST00000113130	protein_coding	-	-	-	-	-	1	5	P2	-
1:88251365-88251365	T	regulatory_region_variant	MODIFIER	-	-	RegulatoryFeature	ENSMUSR00000484474	open_chromatin_region	-	-	-	-	-	-	-	-	-
1:88251365-88251365	T	missense_variant	MODERATE	Mroh2a	ENSMUSG00000079429	Transcript	ENSMUST00000113130	protein_coding	3522	3310	1104	L/F	Ctc/Ttc	1	5	P2	deleterious(0)
1:88251374-88251374	T	regulatory_region_variant	MODIFIER	-	-	RegulatoryFeature	ENSMUSR00000484474	open_chromatin_region	-	-	-	-	-	-	-	-	-
1:88251374-88251374	T	missense_variant	MODERATE	Mroh2a	ENSMUSG00000079429	Transcript	ENSMUST00000113130	protein_coding	3531	3319	1107	R/W	Cgg/Tgg	1	5	P2	tolerated(0.08)
1:88252237-88252237	G	regulatory_region_variant	MODIFIER	-	-	RegulatoryFeature	ENSMUSR00000008491	promoter_flanking_region	-	-	-	-	-	-	-	-	-
1:88252237-88252237	G	intron_variant	MODIFIER	Mroh2a	ENSMUSG00000079429	Transcript	ENSMUST00000113130	protein_coding	-	-	-	-	-	1	5	P2	-
1:88254710-88254710	G	regulatory_region_variant	MODIFIER	-	-	RegulatoryFeature	ENSMUSR00000008491	promoter_flanking_region	-	-	-	-	-	-	-	-	-
1:88254710-88254710	G	intron_variant	MODIFIER	Mroh2a	ENSMUSG00000079429	Transcript	ENSMUST00000113130	protein_coding	-	-	-	-	-	1	5	P2	-
1:88254786-88254786	A	regulatory_region_variant	MODIFIER	-	-	RegulatoryFeature	ENSMUSR00000008491	promoter_flanking_region	-	-	-	-	-	-	-	-	-
1:88254786-88254786	A	intron_variant	MODIFIER	Mroh2a	ENSMUSG00000079429	Transcript	ENSMUST00000113130	protein_coding	-	-	-	-	-	1	5	P2	-
1:88255263-88255263	G	regulatory_region_variant	MODIFIER	-	-	RegulatoryFeature	ENSMUSR00000008491	promoter_flanking_region	-	-	-	-	-	-	-	-	-
1:88255263-88255263	G	synonymous_variant	LOW	Mroh2a	ENSMUSG00000079429	Transcript	ENSMUST00000113130	protein_coding	4043	3831	1277	P	ccC/ccG	1	5	P2	-
1:88256096-88256096	A	regulatory_region_variant	MODIFIER	-	-	RegulatoryFeature	ENSMUSR00000008491	promoter_flanking_region	-	-	-	-	-	-	-	-	-
1:88256096-88256096	A	regulatory_region_variant	MODIFIER	-	-	RegulatoryFeature	ENSMUSR00000484478	CTCF_binding_site	-	-	-	-	-	-	-	-	-
1:88256096-88256096	A	synonymous_variant	LOW	Mroh2a	ENSMUSG00000079429	Transcript	ENSMUST00000113130	protein_coding	4241	4029	1343	L	ctG/ctA	1	5	P2	-
1:88256166-88256166	T	regulatory_region_variant	MODIFIER	-	-	RegulatoryFeature	ENSMUSR00000008491	promoter_flanking_region	-	-	-	-	-	-	-	-	-
1:88256166-88256166	T	regulatory_region_variant	MODIFIER	-	-	RegulatoryFeature	ENSMUSR00000484478	CTCF_binding_site	-	-	-	-	-	-	-	-	-
1:88256166-88256166	T	frameshift_variant	HIGH	Mroh2a	ENSMUSG00000079429	Transcript	ENSMUST00000113130	protein_coding	4311-4312	4099-4100	1367	V/VX	gta/gTta	1	5	P2	-
1:88256545-88256545	A	regulatory_region_variant	MODIFIER	-	-	RegulatoryFeature	ENSMUSR00000008491	promoter_flanking_region	-	-	-	-	-	-	-	-	-
1:88256545-88256545	A	missense_variant	MODERATE	Mroh2a	ENSMUSG00000079429	Transcript	ENSMUST00000113130	protein_coding	4462	4250	1417	R/Q	cGg/cAg	1	5	P2	tolerated(0.47)
1:88257683-88257683	T	regulatory_region_variant	MODIFIER	-	-	RegulatoryFeature	ENSMUSR00000008491	promoter_flanking_region	-	-	-	-	-	-	-	-	-
1:88257683-88257683	T	intron_variant	MODIFIER	Mroh2a	ENSMUSG00000079429	Transcript	ENSMUST00000113130	protein_coding	-	-	-	-	-	1	5	P2	-
1:88257683-88257683	T	downstream_gene_variant	MODIFIER	Hjurp	ENSMUSG00000044783	Transcript	ENSMUST00000054674	protein_coding	-	-	-	-	-	-1	1	P2	-
1:88258664-88258664	G	regulatory_region_variant	MODIFIER	-	-	RegulatoryFeature	ENSMUSR00000008491	promoter_flanking_region	-	-	-	-	-	-	-	-	-
1:88258664-88258664	G	missense_variant	MODERATE	Mroh2a	ENSMUSG00000079429	Transcript	ENSMUST00000113130	protein_coding	4887	4675	1559	S/G	Agc/Ggc	1	5	P2	tolerated(0.6)
1:88258664-88258664	G	downstream_gene_variant	MODIFIER	Hjurp	ENSMUSG00000044783	Transcript	ENSMUST00000054674	protein_coding	-	-	-	-	-	-1	1	P2	-
1:88258754-88258754	G	regulatory_region_variant	MODIFIER	-	-	RegulatoryFeature	ENSMUSR00000008491	promoter_flanking_region	-	-	-	-	-	-	-	-	-
1:88258754-88258754	G	intron_variant	MODIFIER	Mroh2a	ENSMUSG00000079429	Transcript	ENSMUST00000113130	protein_coding	-	-	-	-	-	1	5	P2	-
1:88258754-88258754	G	downstream_gene_variant	MODIFIER	Hjurp	ENSMUSG00000044783	Transcript	ENSMUST00000054674	protein_coding	-	-	-	-	-	-1	1	P2	-
1:88266706-88266706	A	regulatory_region_variant	MODIFIER	-	-	RegulatoryFeature	ENSMUSR00000008491	promoter_flanking_region	-	-	-	-	-	-	-	-	-
1:88266706-88266706	A	downstream_gene_variant	MODIFIER	Mroh2a	ENSMUSG00000079429	Transcript	ENSMUST00000113130	protein_coding	-	-	-	-	-	1	5	P2	-
1:88266706-88266706	A	intron_variant	MODIFIER	Hjurp	ENSMUSG00000044783	Transcript	ENSMUST00000054674	protein_coding	-	-	-	-	-	-1	1	P2	-
1:88277410-88277410	A	regulatory_region_variant	MODIFIER	-	-	RegulatoryFeature	ENSMUSR00000008495	promoter	-	-	-	-	-	-	-	-	-
1:88277410-88277410	A	synonymous_variant	LOW	Hjurp	ENSMUSG00000044783	Transcript	ENSMUST00000054674	protein_coding	224	60	20	S	agC/agT	-1	1	P2	-
1:88277410-88277410	A	upstream_gene_variant	MODIFIER	Trpm8	ENSMUSG00000036251	Transcript	ENSMUST00000148138	processed_transcript	-	-	-	-	-	1	2	-	-
1:88343282-88343282	T	missense_variant	MODERATE	Trpm8	ENSMUSG00000036251	Transcript	ENSMUST00000040210	protein_coding	1331	1293	431	K/N	aaG/aaT	1	5	P1	deleterious(0.04)
1:88343282-88343282	T	downstream_gene_variant	MODIFIER	4930453O03Rik	ENSMUSG00000085420	Transcript	ENSMUST00000147594	antisense	-	-	-	-	-	-1	1	-	-
1:89634162-89634162	T	regulatory_region_variant	MODIFIER	-	-	RegulatoryFeature	ENSMUSR00000484761	CTCF_binding_site	-	-	-	-	-	-	-	-	-
1:89634162-89634162	T	regulatory_region_variant	MODIFIER	-	-	RegulatoryFeature	ENSMUSR00000484762	open_chromatin_region	-	-	-	-	-	-	-	-	-
1:89634162-89634162	T	missense_variant,splice_region_variant	MODERATE	Agap1	ENSMUSG00000055013	Transcript	ENSMUST00000027521	protein_coding	1165	541	181	A/S	Gcc/Tcc	1	1	P4	tolerated(0.07)
1:89679479-89679479	T	intron_variant	MODIFIER	Agap1	ENSMUSG00000055013	Transcript	ENSMUST00000027521	protein_coding	-	-	-	-	-	1	1	P4	-
1:89679479-89679479	T	non_coding_transcript_exon_variant	MODIFIER	4933400F21Rik	ENSMUSG00000102009	Transcript	ENSMUST00000187295	antisense	641	-	-	-	-	-1	1	-	-
1:90773640-90773640	A	missense_variant	MODERATE	Col6a3	ENSMUSG00000048126	Transcript	ENSMUST00000097653	protein_coding	7788	7553	2518	W/L	tGg/tTg	-1	5	P1	deleterious(0)
1:90781981-90781981	A	missense_variant	MODERATE	Col6a3	ENSMUSG00000048126	Transcript	ENSMUST00000097653	protein_coding	5727	5492	1831	R/L	cGg/cTg	-1	5	P1	deleterious(0)
1:90781983-90781983	G	synonymous_variant	LOW	Col6a3	ENSMUSG00000048126	Transcript	ENSMUST00000097653	protein_coding	5725	5490	1830	P	ccG/ccC	-1	5	P1	-
1:90802335-90802335	A	missense_variant	MODERATE	Col6a3	ENSMUSG00000048126	Transcript	ENSMUST00000097653	protein_coding	3662	3427	1143	G/W	Ggg/Tgg	-1	5	P1	deleterious(0)
1:90807902-90807902	A	missense_variant	MODERATE	Col6a3	ENSMUSG00000048126	Transcript	ENSMUST00000097653	protein_coding	2259	2024	675	P/L	cCt/cTt	-1	5	P1	tolerated(1)
1:90998688-90998688	G	regulatory_region_variant	MODIFIER	-	-	RegulatoryFeature	ENSMUSR00000299101	promoter	-	-	-	-	-	-	-	-	-
1:90998688-90998688	G	upstream_gene_variant	MODIFIER	Lrrfip1	ENSMUSG00000026305	Transcript	ENSMUST00000068116	protein_coding	-	-	-	-	-	1	5	A2	-
1:91354048-91354048	T	stop_gained	HIGH	Klhl30	ENSMUSG00000026308	Transcript	ENSMUST00000027533	protein_coding	563	370	124	R/*	Cga/Tga	1	1	P1	-
1:91369402-91369402	T	missense_variant	MODERATE	Erfe	ENSMUSG00000047443	Transcript	ENSMUST00000086861	protein_coding	368	317	106	G/V	gGt/gTt	1	1	P1	deleterious(0.01)
1:91369402-91369402	T	downstream_gene_variant	MODIFIER	Ilkap	ENSMUSG00000026309	Transcript	ENSMUST00000187049	nonsense_mediated_decay	-	-	-	-	-	-1	1	-	-
1:91419454-91419454	C	missense_variant	MODERATE	Per2	ENSMUSG00000055866	Transcript	ENSMUST00000069620	protein_coding	3715	3545	1182	T/R	aCa/aGa	-1	1	P1	deleterious(0)
1:93008580-93008580	A	synonymous_variant	LOW	Aqp12	ENSMUSG00000045091	Transcript	ENSMUST00000059676	protein_coding	696	627	209	A	gcC/gcA	1	1	P1	-
1:93008612-93008612	A	missense_variant	MODERATE	Aqp12	ENSMUSG00000045091	Transcript	ENSMUST00000059676	protein_coding	728	659	220	T/K	aCa/aAa	1	1	P1	deleterious(0)
1:93281198-93281198	T	intron_variant	MODIFIER	Sned1	ENSMUSG00000047793	Transcript	ENSMUST00000062202	protein_coding	-	-	-	-	-	1	1	P1	-
1:93281627-93281627	T	intron_variant	MODIFIER	Sned1	ENSMUSG00000047793	Transcript	ENSMUST00000062202	protein_coding	-	-	-	-	-	1	1	P1	-
1:93305925-93305925	G	regulatory_region_variant	MODIFIER	-	-	RegulatoryFeature	ENSMUSR00000009397	promoter	-	-	-	-	-	-	-	-	-
1:93305925-93305925	G	upstream_gene_variant	MODIFIER	Mterf4	ENSMUSG00000026273	Transcript	ENSMUST00000027492	protein_coding	-	-	-	-	-	-1	1	P1	-
1:93305925-93305925	G	downstream_gene_variant	MODIFIER	Gm7867	ENSMUSG00000100351	Transcript	ENSMUST00000189856	processed_pseudogene	-	-	-	-	-	-1	-	-	-
1:93305925-93305925	G	downstream_gene_variant	MODIFIER	Pask	ENSMUSG00000026274	Transcript	ENSMUST00000027493	protein_coding	-	-	-	-	-	-1	1	P1	-
1:93305925-93305925	G	downstream_gene_variant	MODIFIER	Sned1	ENSMUSG00000047793	Transcript	ENSMUST00000062202	protein_coding	-	-	-	-	-	1	1	P1	-
1:93305925-93305925	G	upstream_gene_variant	MODIFIER	Gm28535	ENSMUSG00000101172	Transcript	ENSMUST00000188069	antisense	-	-	-	-	-	1	3	-	-
1:93384779-93384779	T	intron_variant	MODIFIER	Ano7	ENSMUSG00000034107	Transcript	ENSMUST00000186641	protein_coding	-	-	-	-	-	1	5	P3	-
1:93625591-93625591	A	stop_gained	HIGH	Stk25	ENSMUSG00000026277	Transcript	ENSMUST00000027498	protein_coding	1019	787	263	E/*	Gag/Tag	-1	1	P1	-
1:93625591-93625591	A	downstream_gene_variant	MODIFIER	Farp2	ENSMUSG00000034066	Transcript	ENSMUST00000120301	protein_coding	-	-	-	-	-	1	1	P1	-
1:93754953-93754953	G	regulatory_region_variant	MODIFIER	-	-	RegulatoryFeature	ENSMUSR00000009465	promoter	-	-	-	-	-	-	-	-	-
1:93754953-93754953	G	upstream_gene_variant	MODIFIER	Thap4	ENSMUSG00000026279	Transcript	ENSMUST00000190116	protein_coding	-	-	-	-	-	-1	1	P1	-
1:93754953-93754953	G	downstream_gene_variant	MODIFIER	Gm10550	ENSMUSG00000101952	Transcript	ENSMUST00000188846	antisense	-	-	-	-	-	1	2	-	-
1:93754953-93754953	G	5_prime_UTR_variant	MODIFIER	Atg4b	ENSMUSG00000026280	Transcript	ENSMUST00000027502	protein_coding	49	-	-	-	-	1	1	P1	-
1:94022670-94022670	T	intron_variant	MODIFIER	Neu4	ENSMUSG00000034000	Transcript	ENSMUST00000190212	protein_coding	-	-	-	-	-	1	1	A2	-
1:94022671-94022671	A	intron_variant	MODIFIER	Neu4	ENSMUSG00000034000	Transcript	ENSMUST00000190212	protein_coding	-	-	-	-	-	1	1	A2	-
1:94039284-94039284	T	3_prime_UTR_variant	MODIFIER	Pdcd1	ENSMUSG00000026285	Transcript	ENSMUST00000027507	protein_coding	951	-	-	-	-	-1	1	P1	-
1:98542710-98542710	A	intergenic_variant	MODIFIER	-	-	-	-	-	-	-	-	-	-	-	-	-	-
1:100072176-100072176	A	missense_variant	MODERATE	Cntnap5b	ENSMUSG00000067028	Transcript	ENSMUST00000086738	protein_coding	658	658	220	H/N	Cat/Aat	1	2	P1	deleterious(0)
1:100076026-100076026	T	splice_region_variant,intron_variant	LOW	Cntnap5b	ENSMUSG00000067028	Transcript	ENSMUST00000086738	protein_coding	-	-	-	-	-	1	2	P1	-
1:100383574-100383574	A	synonymous_variant	LOW	Cntnap5b	ENSMUSG00000067028	Transcript	ENSMUST00000086738	protein_coding	2904	2904	968	T	acC/acA	1	2	P1	-
1:104984677-104984677	A	missense_variant	MODERATE	Cdh20	ENSMUSG00000050840	Transcript	ENSMUST00000062528	protein_coding	2165	1655	552	T/N	aCt/aAt	1	1	P1	deleterious(0)
1:104994462-104994462	A	regulatory_region_variant	MODIFIER	-	-	RegulatoryFeature	ENSMUSR00000009923	promoter_flanking_region	-	-	-	-	-	-	-	-	-
1:104994462-104994462	A	regulatory_region_variant	MODIFIER	-	-	RegulatoryFeature	ENSMUSR00000486072	CTCF_binding_site	-	-	-	-	-	-	-	-	-
1:104994462-104994462	A	3_prime_UTR_variant	MODIFIER	Cdh20	ENSMUSG00000050840	Transcript	ENSMUST00000062528	protein_coding	2993	-	-	-	-	1	1	P1	-
1:107607233-107607233	A	missense_variant	MODERATE	Serpinb8	ENSMUSG00000026315	Transcript	ENSMUST00000112706	protein_coding	1330	1033	345	P/T	Cca/Aca	1	1	P1	tolerated(0.07)
1:107607305-107607305	T	missense_variant	MODERATE	Serpinb8	ENSMUSG00000026315	Transcript	ENSMUST00000112706	protein_coding	1402	1105	369	G/C	Ggc/Tgc	1	1	P1	deleterious(0)
1:120022300-120022300	T	intron_variant	MODIFIER	Sctr	ENSMUSG00000026387	Transcript	ENSMUST00000072886	protein_coding	-	-	-	-	-	1	2	P3	-
1:120061781-120061781	A	intron_variant	MODIFIER	Sctr	ENSMUSG00000026387	Transcript	ENSMUST00000072886	protein_coding	-	-	-	-	-	1	2	P3	-
1:120341083-120341083	C	regulatory_region_variant	MODIFIER	-	-	RegulatoryFeature	ENSMUSR00000486958	open_chromatin_region	-	-	-	-	-	-	-	-	-
1:120341083-120341083	C	5_prime_UTR_variant	MODIFIER	C1ql2	ENSMUSG00000036907	Transcript	ENSMUST00000037286	protein_coding	502	-	-	-	-	1	1	P1	-
1:121528200-121528200	T	5_prime_UTR_variant	MODIFIER	Htr5b	ENSMUSG00000050534	Transcript	ENSMUST00000055884	protein_coding	266	-	-	-	-	-1	1	P1	-
1:126027007-126027007	T	missense_variant	MODERATE	Nckap5	ENSMUSG00000049690	Transcript	ENSMUST00000112583	protein_coding	2387	2011	671	L/I	Ctt/Att	-1	5	P3	tolerated(0.38)
1:127822438-127822438	T	missense_variant	MODERATE	Map3k19	ENSMUSG00000051590	Transcript	ENSMUST00000061512	protein_coding	2563	2563	855	R/S	Cgt/Agt	-1	5	P2	tolerated(0.4)
1:128182164-128182164	T	missense_variant	MODERATE	R3hdm1	ENSMUSG00000056211	Transcript	ENSMUST00000036288	protein_coding	1580	1171	391	G/C	Ggt/Tgt	1	5	P2	deleterious(0)
1:128231466-128231466	T	missense_variant,splice_region_variant	MODERATE	R3hdm1	ENSMUSG00000056211	Transcript	ENSMUST00000036288	protein_coding	3286	2877	959	Q/H	caG/caT	1	5	P2	deleterious(0.01)
1:130162882-130162882	T	synonymous_variant	LOW	Thsd7b	ENSMUSG00000042581	Transcript	ENSMUST00000073527	protein_coding	3922	3631	1211	L	Ctg/Ttg	1	1	P1	-
1:131259181-131259181	T	upstream_gene_variant	MODIFIER	Gm28913	ENSMUSG00000102055	Transcript	ENSMUST00000186240	antisense	-	-	-	-	-	1	3	-	-
1:131259181-131259181	T	splice_donor_variant	HIGH	Ikbke	ENSMUSG00000042349	Transcript	ENSMUST00000062108	protein_coding	-	-	-	-	-	-1	1	P1	-
1:131259181-131259181	T	upstream_gene_variant	MODIFIER	Gm28914	ENSMUSG00000102027	Transcript	ENSMUST00000188115	antisense	-	-	-	-	-	1	2	-	-
1:131757470-131757470	T	missense_variant	MODERATE	Slc26a9	ENSMUSG00000042268	Transcript	ENSMUST00000049027	protein_coding	1146	1036	346	V/F	Gtc/Ttc	1	1	P1	deleterious(0.03)
1:131812106-131812106	A	regulatory_region_variant	MODIFIER	-	-	RegulatoryFeature	ENSMUSR00000487996	promoter_flanking_region	-	-	-	-	-	-	-	-	-
1:131812106-131812106	A	synonymous_variant	LOW	Pm20d1	ENSMUSG00000042251	Transcript	ENSMUST00000112393	protein_coding	1228	1191	397	P	ccC/ccA	1	1	P1	-
1:131867832-131867832	A	regulatory_region_variant	MODIFIER	-	-	RegulatoryFeature	ENSMUSR00000012007	promoter	-	-	-	-	-	-	-	-	-
1:131867832-131867832	A	intron_variant	MODIFIER	Rab29	ENSMUSG00000026433	Transcript	ENSMUST00000027693	protein_coding	-	-	-	-	-	1	1	P1	-
1:131978911-131978911	A	regulatory_region_variant	MODIFIER	-	-	RegulatoryFeature	ENSMUSR00000488027	promoter_flanking_region	-	-	-	-	-	-	-	-	-
1:131978911-131978911	A	intron_variant,non_coding_transcript_variant	MODIFIER	Gm29103	ENSMUSG00000100037	Transcript	ENSMUST00000191034	processed_transcript	-	-	-	-	-	1	5	-	-
1:131978911-131978911	A	missense_variant	MODERATE	Slc45a3	ENSMUSG00000026435	Transcript	ENSMUST00000027695	protein_coding	1564	1122	374	S/R	agC/agA	1	1	P1	deleterious(0)
1:132517029-132517029	G	missense_variant	MODERATE	Cntn2	ENSMUSG00000053024	Transcript	ENSMUST00000086521	protein_coding	2911	2609	870	G/A	gGg/gCg	-1	1	P1	tolerated(0.15)
1:132608562-132608562	A	intron_variant	MODIFIER	Nfasc	ENSMUSG00000026442	Transcript	ENSMUST00000094569	protein_coding	-	-	-	-	-	-1	1	P3	-
1:132610523-132610523	A	intron_variant	MODIFIER	Nfasc	ENSMUSG00000026442	Transcript	ENSMUST00000094569	protein_coding	-	-	-	-	-	-1	1	P3	-
1:132619464-132619464	T	missense_variant	MODERATE	Nfasc	ENSMUSG00000026442	Transcript	ENSMUST00000094569	protein_coding	1346	1060	354	G/R	Ggg/Agg	-1	1	P3	deleterious(0)
1:132729315-132729315	A	regulatory_region_variant	MODIFIER	-	-	RegulatoryFeature	ENSMUSR00000488204	promoter_flanking_region	-	-	-	-	-	-	-	-	-
1:132729315-132729315	A	upstream_gene_variant	MODIFIER	Gm10538	ENSMUSG00000101126	Transcript	ENSMUST00000189499	antisense	-	-	-	-	-	1	2	-	-
1:132729315-132729315	A	intron_variant	MODIFIER	Nfasc	ENSMUSG00000026442	Transcript	ENSMUST00000094569	protein_coding	-	-	-	-	-	-1	1	P3	-
1:132729404-132729404	A	non_coding_transcript_exon_variant	MODIFIER	Gm10538	ENSMUSG00000101126	Transcript	ENSMUST00000189499	antisense	50	-	-	-	-	1	2	-	-
1:132729404-132729404	A	intron_variant	MODIFIER	Nfasc	ENSMUSG00000026442	Transcript	ENSMUST00000094569	protein_coding	-	-	-	-	-	-1	1	P3	-
1:133071215-133071215	A	missense_variant	MODERATE	Pik3c2b	ENSMUSG00000026447	Transcript	ENSMUST00000077730	protein_coding	1573	1073	358	G/E	gGg/gAg	1	5	P1	deleterious(0)
1:133071215-133071215	A	upstream_gene_variant	MODIFIER	Gm28609	ENSMUSG00000101102	Transcript	ENSMUST00000186515	antisense	-	-	-	-	-	-1	3	-	-
1:133359354-133359354	T	upstream_gene_variant	MODIFIER	Etnk2	ENSMUSG00000070644	Transcript	ENSMUST00000135222	protein_coding	-	-	-	-	-	1	1	P2	-
1:133359354-133359354	T	missense_variant	MODERATE	Ren1	ENSMUSG00000070645	Transcript	ENSMUST00000094556	protein_coding	1165	969	323	Q/H	caG/caT	1	1	P1	deleterious(0.03)
1:133680421-133680421	C	missense_variant	MODERATE	Lax1	ENSMUSG00000051998	Transcript	ENSMUST00000169295	protein_coding	979	581	194	T/S	aCc/aGc	-1	1	P1	tolerated(0.33)
1:135118069-135118069	T	intron_variant,non_coding_transcript_variant	MODIFIER	Ptprv	ENSMUSG00000097993	Transcript	ENSMUST00000183317	processed_transcript	-	-	-	-	-	-1	1	-	-
1:135118069-135118069	T	downstream_gene_variant	MODIFIER	Gm10535	ENSMUSG00000097988	Transcript	ENSMUST00000182275	antisense	-	-	-	-	-	1	1	-	-
1:135284180-135284180	A	regulatory_region_variant	MODIFIER	-	-	RegulatoryFeature	ENSMUSR00000012742	promoter	-	-	-	-	-	-	-	-	-
1:135284180-135284180	A	upstream_gene_variant	MODIFIER	Rnpep	ENSMUSG00000041926	Transcript	ENSMUST00000077340	protein_coding	-	-	-	-	-	-1	1	P1	-
1:135827552-135827552	T	missense_variant	MODERATE	Lad1	ENSMUSG00000041782	Transcript	ENSMUST00000038760	protein_coding	946	565	189	V/F	Gtc/Ttc	1	1	P1	tolerated(0.1)
1:135956690-135956690	A	splice_region_variant,intron_variant	LOW	Igfn1	ENSMUSG00000051985	Transcript	ENSMUST00000166193	protein_coding	-	-	-	-	-	-1	1	P2	-
1:135963109-135963109	T	synonymous_variant	LOW	Igfn1	ENSMUSG00000051985	Transcript	ENSMUST00000166193	protein_coding	7152	7152	2384	G	ggG/ggA	-1	1	P2	-
1:135967745-135967745	A	synonymous_variant	LOW	Igfn1	ENSMUSG00000051985	Transcript	ENSMUST00000166193	protein_coding	5082	5082	1694	G	ggG/ggT	-1	1	P2	-
1:136098757-136098757	T	intron_variant	MODIFIER	Cacna1s	ENSMUSG00000026407	Transcript	ENSMUST00000112064	protein_coding	-	-	-	-	-	1	2	P3	-
1:136113426-136113426	A	downstream_gene_variant	MODIFIER	Gm37759	ENSMUSG00000102717	Transcript	ENSMUST00000194155	antisense	-	-	-	-	-	-1	-	-	-
1:136113426-136113426	A	intron_variant	MODIFIER	Cacna1s	ENSMUSG00000026407	Transcript	ENSMUST00000112064	protein_coding	-	-	-	-	-	1	2	P3	-
1:136281925-136281925	T	missense_variant	MODERATE	Camsap2	ENSMUSG00000041570	Transcript	ENSMUST00000192314	protein_coding	2089	1828	610	V/I	Gtt/Att	-1	1	P4	tolerated(0.27)
1:136793361-136793361	A	regulatory_region_variant	MODIFIER	-	-	RegulatoryFeature	ENSMUSR00000489043	promoter	-	-	-	-	-	-	-	-	-
1:136793361-136793361	A	non_coding_transcript_exon_variant	MODIFIER	Gm29718	ENSMUSG00000103953	Transcript	ENSMUST00000193396	processed_pseudogene	328	-	-	-	-	1	-	-	-
1:136793361-136793361	A	upstream_gene_variant	MODIFIER	Gm8762	ENSMUSG00000104360	Transcript	ENSMUST00000193486	processed_pseudogene	-	-	-	-	-	-1	-	-	-
1:136793361-136793361	A	downstream_gene_variant	MODIFIER	Gm17781	ENSMUSG00000104261	Transcript	ENSMUST00000195232	processed_pseudogene	-	-	-	-	-	-1	-	-	-
1:139401891-139401891	T	non_coding_transcript_exon_variant	MODIFIER	4933436E23Rik	ENSMUSG00000103844	Transcript	ENSMUST00000192824	lincRNA	710	-	-	-	-	1	1	-	-
1:140086507-140086507	A	missense_variant	MODERATE	Cfh	ENSMUSG00000026365	Transcript	ENSMUST00000111976	protein_coding	3713	3578	1193	P/L	cCa/cTa	-1	1	P2	tolerated(0.06)
1:150577504-150577504	T	stop_gained	HIGH	Hmcn1	ENSMUSG00000066842	Transcript	ENSMUST00000074783	protein_coding	16059	16059	5353	C/*	tgC/tgA	-1	5	P2	-
1:150657088-150657088	T	intron_variant,non_coding_transcript_variant	MODIFIER	Gm20631	ENSMUSG00000093650	Transcript	ENSMUST00000177239	antisense	-	-	-	-	-	1	1	-	-
1:150657088-150657088	T	missense_variant	MODERATE	Hmcn1	ENSMUSG00000066842	Transcript	ENSMUST00000074783	protein_coding	9343	9343	3115	H/N	Cac/Aac	-1	5	P2	tolerated(0.12)
1:150743653-150743653	A	regulatory_region_variant	MODIFIER	-	-	RegulatoryFeature	ENSMUSR00000489892	enhancer	-	-	-	-	-	-	-	-	-
1:150743653-150743653	A	missense_variant	MODERATE	Hmcn1	ENSMUSG00000066842	Transcript	ENSMUST00000074783	protein_coding	3709	3709	1237	V/L	Gta/Tta	-1	5	P2	tolerated(0.65)
1:150743653-150743653	A	intron_variant,non_coding_transcript_variant	MODIFIER	Gm20631	ENSMUSG00000093650	Transcript	ENSMUST00000177268	antisense	-	-	-	-	-	1	1	-	-
1:153723219-153723219	T	non_coding_transcript_exon_variant	MODIFIER	C230024C17Rik	ENSMUSG00000100334	Transcript	ENSMUST00000190663	lincRNA	1358	-	-	-	-	-1	1	-	-
1:154633650-154633650	T	synonymous_variant	LOW	Cacna1e	ENSMUSG00000004110	Transcript	ENSMUST00000187541	protein_coding	1295	858	286	P	ccC/ccA	-1	1	P2	-
1:155862709-155862709	A	upstream_gene_variant	MODIFIER	Gm36934	ENSMUSG00000103771	Transcript	ENSMUST00000192007	processed_pseudogene	-	-	-	-	-	1	-	-	-
1:155862709-155862709	A	missense_variant	MODERATE	Cep350	ENSMUSG00000033671	Transcript	ENSMUST00000138762	protein_coding	7807	7387	2463	V/L	Gtg/Ttg	-1	5	P1	deleterious(0.02)
1:155862709-155862709	A	downstream_gene_variant	MODIFIER	Gm37571	ENSMUSG00000102558	Transcript	ENSMUST00000195048	antisense	-	-	-	-	-	1	3	-	-
1:156078881-156078881	T	3_prime_UTR_variant	MODIFIER	Fam163a	ENSMUSG00000015484	Transcript	ENSMUST00000015628	protein_coding	967	-	-	-	-	-1	1	P1	-
1:156079128-156079128	G	synonymous_variant	LOW	Fam163a	ENSMUSG00000015484	Transcript	ENSMUST00000015628	protein_coding	720	276	92	V	gtG/gtC	-1	1	P1	-
1:156641840-156641840	T	missense_variant	MODERATE	Abl2	ENSMUSG00000026596	Transcript	ENSMUST00000027888	protein_coding	2673	2673	891	K/N	aaG/aaT	1	1	P3	tolerated_low_confidence(0.1)
1:158247097-158247097	T	missense_variant	MODERATE	Brinp2	ENSMUSG00000004031	Transcript	ENSMUST00000004133	protein_coding	2339	1453	485	V/M	Gtg/Atg	-1	1	P1	tolerated(0.46)
1:158602057-158602057	A	missense_variant	MODERATE	Astn1	ENSMUSG00000026587	Transcript	ENSMUST00000193042	protein_coding	2704	2394	798	F/L	ttC/ttA	1	1	-	tolerated(1)
1:158667549-158667549	A	missense_variant	MODERATE	Astn1	ENSMUSG00000026587	Transcript	ENSMUST00000193042	protein_coding	3476	3166	1056	P/T	Ccg/Acg	1	1	-	deleterious(0.01)
1:158936050-158936050	A	synonymous_variant	LOW	Pappa2	ENSMUSG00000073530	Transcript	ENSMUST00000159861	protein_coding	2819	1890	630	H	caC/caT	-1	5	P1	-
1:159919003-159919003	A	synonymous_variant	LOW	Tnr	ENSMUSG00000015829	Transcript	ENSMUST00000192069	protein_coding	4300	3691	1231	R	Cgg/Agg	1	1	P1	-
1:160086141-160086141	T	missense_variant	MODERATE	Tnn	ENSMUSG00000026725	Transcript	ENSMUST00000039178	protein_coding	4705	4573	1525	H/N	Cat/Aat	-1	1	P1	deleterious(0)
1:160126476-160126476	G	missense_variant	MODERATE	Tnn	ENSMUSG00000026725	Transcript	ENSMUST00000039178	protein_coding	1840	1708	570	G/R	Gga/Cga	-1	1	P1	deleterious(0.05)
1:160212739-160212739	A	regulatory_region_variant	MODIFIER	-	-	RegulatoryFeature	ENSMUSR00000015691	promoter	-	-	-	-	-	-	-	-	-
1:160212739-160212739	A	upstream_gene_variant	MODIFIER	4933417C20Rik	ENSMUSG00000103006	Transcript	ENSMUST00000193962	TEC	-	-	-	-	-	1	-	-	-
1:160212739-160212739	A	5_prime_UTR_variant	MODIFIER	Cacybp	ENSMUSG00000014226	Transcript	ENSMUST00000014370	protein_coding	137	-	-	-	-	-1	1	P1	-
1:161157249-161157249	T	synonymous_variant	LOW	Tex50	ENSMUSG00000049160	Transcript	ENSMUST00000135643	protein_coding	548	420	140	A	gcC/gcA	-1	2	P1	-
1:161157249-161157249	T	intron_variant	MODIFIER	Ankrd45	ENSMUSG00000044835	Transcript	ENSMUST00000052245	protein_coding	-	-	-	-	-	1	5	P2	-
1:161159148-161159148	A	intron_variant	MODIFIER	Ankrd45	ENSMUSG00000044835	Transcript	ENSMUST00000052245	protein_coding	-	-	-	-	-	1	5	P2	-
1:161159148-161159148	A	synonymous_variant	LOW	Tex50	ENSMUSG00000049160	Transcript	ENSMUST00000135643	protein_coding	167	39	13	L	ctG/ctT	-1	2	P1	-
1:161970813-161970813	A	intron_variant,non_coding_transcript_variant	MODIFIER	Gm38304	ENSMUSG00000103393	Transcript	ENSMUST00000161826	antisense	-	-	-	-	-	1	3	-	-
1:161970813-161970813	A	synonymous_variant	LOW	Pigc	ENSMUSG00000026698	Transcript	ENSMUST00000193784	protein_coding	1586	363	121	K	aaG/aaA	1	-	P1	-
1:161970813-161970813	A	intron_variant	MODIFIER	4930558K02Rik	ENSMUSG00000086277	Transcript	ENSMUST00000162676	protein_coding	-	-	-	-	-	-1	3	P1	-
1:162830212-162830212	A	synonymous_variant	LOW	Fmo1	ENSMUSG00000040181	Transcript	ENSMUST00000046049	protein_coding	1737	1359	453	L	ctC/ctT	-1	1	P1	-
1:164148891-164148891	A	regulatory_region_variant	MODIFIER	-	-	RegulatoryFeature	ENSMUSR00000016291	promoter_flanking_region	-	-	-	-	-	-	-	-	-
1:164148891-164148891	A	intron_variant	MODIFIER	Selp	ENSMUSG00000026580	Transcript	ENSMUST00000162746	protein_coding	-	-	-	-	-	1	1	P1	-
1:164148891-164148891	A	upstream_gene_variant	MODIFIER	F5	ENSMUSG00000026579	Transcript	ENSMUST00000086040	protein_coding	-	-	-	-	-	1	1	P1	-
1:164148891-164148891	A	non_coding_transcript_exon_variant	MODIFIER	Gm16548	ENSMUSG00000086593	Transcript	ENSMUST00000133341	lincRNA	926	-	-	-	-	-1	1	-	-
1:164148891-164148891	A	upstream_gene_variant	MODIFIER	Gm16587	ENSMUSG00000090081	Transcript	ENSMUST00000161943	antisense	-	-	-	-	-	-1	1	-	-
1:164149686-164149686	A	regulatory_region_variant	MODIFIER	-	-	RegulatoryFeature	ENSMUSR00000016291	promoter_flanking_region	-	-	-	-	-	-	-	-	-
1:164149686-164149686	A	upstream_gene_variant	MODIFIER	F5	ENSMUSG00000026579	Transcript	ENSMUST00000086040	protein_coding	-	-	-	-	-	1	1	P1	-
1:164149686-164149686	A	3_prime_UTR_variant	MODIFIER	Selp	ENSMUSG00000026580	Transcript	ENSMUST00000162746	protein_coding	3098	-	-	-	-	1	1	P1	-
1:164149686-164149686	A	intron_variant,non_coding_transcript_variant	MODIFIER	Gm16548	ENSMUSG00000086593	Transcript	ENSMUST00000133341	lincRNA	-	-	-	-	-	-1	1	-	-
1:164149686-164149686	A	upstream_gene_variant	MODIFIER	Gm16587	ENSMUSG00000090081	Transcript	ENSMUST00000161943	antisense	-	-	-	-	-	-1	1	-	-
1:164193980-164193980	C	synonymous_variant	LOW	F5	ENSMUSG00000026579	Transcript	ENSMUST00000086040	protein_coding	4148	4023	1341	L	ctG/ctC	1	1	P1	-
1:164194401-164194401	T	missense_variant	MODERATE	F5	ENSMUSG00000026579	Transcript	ENSMUST00000086040	protein_coding	4569	4444	1482	D/Y	Gac/Tac	1	1	P1	tolerated(1)
1:165153633-165153633	T	regulatory_region_variant	MODIFIER	-	-	RegulatoryFeature	ENSMUSR00000492029	promoter_flanking_region	-	-	-	-	-	-	-	-	-
1:165153633-165153633	T	upstream_gene_variant	MODIFIER	Gm16550	ENSMUSG00000089967	Transcript	ENSMUST00000162550	processed_pseudogene	-	-	-	-	-	-1	-	-	-
1:165153633-165153633	T	missense_variant	MODERATE	Tbx19	ENSMUSG00000026572	Transcript	ENSMUST00000027859	protein_coding	502	291	97	H/Q	caC/caA	-1	1	P1	deleterious(0)
1:165551089-165551089	A	missense_variant	MODERATE	Adcy10	ENSMUSG00000026567	Transcript	ENSMUST00000027852	protein_coding	2659	2446	816	L/M	Ctg/Atg	1	1	P2	deleterious(0.01)
1:166099086-166099086	A	missense_variant	MODERATE	Dusp27	ENSMUSG00000026564	Transcript	ENSMUST00000192369	protein_coding	3107	2956	986	R/W	Cgg/Tgg	-1	1	P1	deleterious(0)
1:166238822-166238822	A	upstream_gene_variant	MODIFIER	Mael	ENSMUSG00000040629	Transcript	ENSMUST00000038782	protein_coding	-	-	-	-	-	-1	1	P1	-
1:167639126-167639126	T	regulatory_region_variant	MODIFIER	-	-	RegulatoryFeature	ENSMUSR00000492379	open_chromatin_region	-	-	-	-	-	-	-	-	-
1:167639126-167639126	T	missense_variant,splice_region_variant	MODERATE	Rxrg	ENSMUSG00000015843	Transcript	ENSMUST00000015987	protein_coding	1613	1245	415	R/S	agG/agT	1	1	P1	deleterious(0)
1:167791398-167791398	A	missense_variant	MODERATE	Lmx1a	ENSMUSG00000026686	Transcript	ENSMUST00000028003	protein_coding	543	325	109	R/S	Cgt/Agt	1	1	P1	deleterious(0.02)
1:169982088-169982088	A	synonymous_variant	LOW	Ddr2	ENSMUSG00000026674	Transcript	ENSMUST00000194690	protein_coding	2796	2319	773	G	ggG/ggT	-1	1	P1	-
1:170669143-170669143	A	missense_variant	MODERATE	Olfml2b	ENSMUSG00000038463	Transcript	ENSMUST00000046792	protein_coding	1732	1342	448	L/M	Ctg/Atg	1	1	P1	tolerated(0.32)
1:170682058-170682058	G	synonymous_variant	LOW	Olfml2b	ENSMUSG00000038463	Transcript	ENSMUST00000046792	protein_coding	2364	1974	658	T	acC/acG	1	1	P1	-
1:170850690-170850690	G	regulatory_region_variant	MODIFIER	-	-	RegulatoryFeature	ENSMUSR00000017353	promoter_flanking_region	-	-	-	-	-	-	-	-	-
1:170850690-170850690	G	intron_variant	MODIFIER	Atf6	ENSMUSG00000026663	Transcript	ENSMUST00000027974	protein_coding	-	-	-	-	-	-1	1	P1	-
1:170907703-170907703	G	regulatory_region_variant	MODIFIER	-	-	RegulatoryFeature	ENSMUSR00000492831	promoter_flanking_region	-	-	-	-	-	-	-	-	-
1:170907703-170907703	G	missense_variant,splice_region_variant	MODERATE	Fcrlb	ENSMUSG00000070524	Transcript	ENSMUST00000094337	protein_coding	854	854	285	G/A	gGc/gCc	-1	1	P1	tolerated(0.25)
1:170968339-170968339	A	intron_variant	MODIFIER	Fcgr2b	ENSMUSG00000026656	Transcript	ENSMUST00000027966	protein_coding	-	-	-	-	-	-1	1	P4	-
1:171437680-171437680	G	regulatory_region_variant	MODIFIER	-	-	RegulatoryFeature	ENSMUSR00000017511	promoter	-	-	-	-	-	-	-	-	-
1:171437680-171437680	G	missense_variant	MODERATE	F11r	ENSMUSG00000038235	Transcript	ENSMUST00000043839	protein_coding	146	40	14	L/V	Ctc/Gtc	1	1	P1	tolerated(0.2)
1:171437680-171437680	G	upstream_gene_variant	MODIFIER	Gm26641	ENSMUSG00000097045	Transcript	ENSMUST00000181499	lincRNA	-	-	-	-	-	-1	1	-	-
1:171461440-171461440	T	intron_variant	MODIFIER	F11r	ENSMUSG00000038235	Transcript	ENSMUST00000043839	protein_coding	-	-	-	-	-	1	1	P1	-
1:171639052-171639052	T	downstream_gene_variant	MODIFIER	Gm37787	ENSMUSG00000103219	Transcript	ENSMUST00000192524	antisense	-	-	-	-	-	1	5	-	-
1:171639052-171639052	T	missense_variant	MODERATE	Slamf7	ENSMUSG00000038179	Transcript	ENSMUST00000192195	protein_coding	1035	584	195	R/K	aGg/aAg	-1	1	P3	deleterious(0.01)
1:171639052-171639052	T	downstream_gene_variant	MODIFIER	Mir7683	ENSMUSG00000098316	Transcript	ENSMUST00000183842	miRNA	-	-	-	-	-	-1	-	-	-
1:171777126-171777126	T	stop_gained	HIGH	Slamf1	ENSMUSG00000015316	Transcript	ENSMUST00000015460	protein_coding	563	463	155	E/*	Gag/Tag	1	1	P1	-
1:172082905-172082905	T	regulatory_region_variant	MODIFIER	-	-	RegulatoryFeature	ENSMUSR00000017658	promoter	-	-	-	-	-	-	-	-	-
1:172082905-172082905	T	5_prime_UTR_variant	MODIFIER	Copa	ENSMUSG00000026553	Transcript	ENSMUST00000135192	protein_coding	377	-	-	-	-	1	1	P1	-
1:172082905-172082905	T	upstream_gene_variant	MODIFIER	Ncstn	ENSMUSG00000003458	Transcript	ENSMUST00000003550	protein_coding	-	-	-	-	-	-1	1	P1	-
1:172276132-172276132	T	missense_variant	MODERATE	Atp1a2	ENSMUSG00000007097	Transcript	ENSMUST00000085913	protein_coding	3103	2931	977	M/I	atG/atA	-1	1	P1	deleterious(0.03)
1:172276132-172276132	T	intron_variant,non_coding_transcript_variant	MODIFIER	Igsf8	ENSMUSG00000038034	Transcript	ENSMUST00000155363	retained_intron	-	-	-	-	-	1	1	-	-
1:172280181-172280181	C	regulatory_region_variant	MODIFIER	-	-	RegulatoryFeature	ENSMUSR00000493082	enhancer	-	-	-	-	-	-	-	-	-
1:172280181-172280181	C	intron_variant	MODIFIER	Atp1a2	ENSMUSG00000007097	Transcript	ENSMUST00000085913	protein_coding	-	-	-	-	-	-1	1	P1	-
1:172280181-172280181	C	intron_variant,non_coding_transcript_variant	MODIFIER	Igsf8	ENSMUSG00000038034	Transcript	ENSMUST00000155363	retained_intron	-	-	-	-	-	1	1	-	-
1:172505093-172505093	T	regulatory_region_variant	MODIFIER	-	-	RegulatoryFeature	ENSMUSR00000493135	CTCF_binding_site	-	-	-	-	-	-	-	-	-
1:172505093-172505093	T	intron_variant	MODIFIER	Tagln2	ENSMUSG00000026547	Transcript	ENSMUST00000111230	protein_coding	-	-	-	-	-	1	1	P1	-
1:172560670-172560670	A	upstream_gene_variant	MODIFIER	4933439K11Rik	ENSMUSG00000085184	Transcript	ENSMUST00000169111	antisense	-	-	-	-	-	-1	1	-	-
1:172560670-172560670	A	synonymous_variant	LOW	Vsig8	ENSMUSG00000049598	Transcript	ENSMUST00000061835	protein_coding	674	540	180	A	gcC/gcA	1	1	P1	-
1:173183758-173183758	T	synonymous_variant	LOW	Olfr1406	ENSMUSG00000058981	Transcript	ENSMUST00000215878	protein_coding	1244	675	225	L	ctC/ctA	-1	5	P1	-
1:173216508-173216508	A	missense_variant	MODERATE	Olfr1404	ENSMUSG00000049456	Transcript	ENSMUST00000217374	protein_coding	1611	856	286	L/M	Ctg/Atg	1	5	P1	deleterious(0.03)
1:173216508-173216508	A	downstream_gene_variant	MODIFIER	Fcer1a	ENSMUSG00000005339	Transcript	ENSMUST00000049706	protein_coding	-	-	-	-	-	-1	1	P1	-
1:173341590-173341590	A	intron_variant	MODIFIER	Cadm3	ENSMUSG00000005338	Transcript	ENSMUST00000111220	protein_coding	-	-	-	-	-	-1	1	P2	-
1:174214008-174214008	A	intron_variant	MODIFIER	Spta1	ENSMUSG00000026532	Transcript	ENSMUST00000027817	protein_coding	-	-	-	-	-	1	1	P1	-
1:174391331-174391331	A	missense_variant	MODERATE	Olfr248	ENSMUSG00000059503	Transcript	ENSMUST00000075329	protein_coding	286	261	87	D/E	gaC/gaA	1	-	P1	tolerated(0.39)
1:174430690-174430690	G	synonymous_variant	LOW	Olfr414	ENSMUSG00000051509	Transcript	ENSMUST00000192358	protein_coding	469	261	87	T	acC/acG	1	2	P1	-
1:179777726-179777726	T	missense_variant	MODERATE	Ahctf1	ENSMUSG00000026491	Transcript	ENSMUST00000027768	protein_coding	2577	2242	748	G/R	Gga/Aga	-1	1	P1	deleterious(0)
1:180228862-180228862	A	regulatory_region_variant	MODIFIER	-	-	RegulatoryFeature	ENSMUSR00000494093	TF_binding_site	-	-	-	-	-	-	-	-	-
1:180228862-180228862	A	missense_variant	MODERATE	Psen2	ENSMUSG00000010609	Transcript	ENSMUST00000111106	protein_coding	1276	1172	391	C/F	tGt/tTt	-1	5	P2	deleterious(0.01)
1:180228863-180228863	T	regulatory_region_variant	MODIFIER	-	-	RegulatoryFeature	ENSMUSR00000494093	TF_binding_site	-	-	-	-	-	-	-	-	-
1:180228863-180228863	T	missense_variant	MODERATE	Psen2	ENSMUSG00000010609	Transcript	ENSMUST00000111106	protein_coding	1275	1171	391	C/S	Tgt/Agt	-1	5	P2	deleterious(0)
1:180598213-180598213	G	missense_variant,splice_region_variant	MODERATE	Parp1	ENSMUSG00000026496	Transcript	ENSMUST00000027777	protein_coding	2613	2508	836	I/M	atC/atG	1	1	P1	deleterious(0)
1:180689482-180689482	T	downstream_gene_variant	MODIFIER	Mixl1	ENSMUSG00000026497	Transcript	ENSMUST00000027778	protein_coding	-	-	-	-	-	-1	1	P1	-
1:180689482-180689482	T	3_prime_UTR_variant	MODIFIER	Lin9	ENSMUSG00000058729	Transcript	ENSMUST00000192561	protein_coding	1955	-	-	-	-	1	1	P1	-
1:181510842-181510842	T	synonymous_variant	LOW	Ccdc121	ENSMUSG00000050625	Transcript	ENSMUST00000058825	protein_coding	610	544	182	R	Cgg/Agg	-1	-	P1	-
1:182492781-182492781	G	regulatory_region_variant	MODIFIER	-	-	RegulatoryFeature	ENSMUSR00000019194	promoter_flanking_region	-	-	-	-	-	-	-	-	-
1:182492781-182492781	G	downstream_gene_variant	MODIFIER	Gm37885	ENSMUSG00000102234	Transcript	ENSMUST00000192568	antisense	-	-	-	-	-	1	1	-	-
1:182492781-182492781	G	upstream_gene_variant	MODIFIER	Gm37069	ENSMUSG00000104415	Transcript	ENSMUST00000192742	TEC	-	-	-	-	-	1	-	-	-
1:182492781-182492781	G	missense_variant	MODERATE	Capn2	ENSMUSG00000026509	Transcript	ENSMUST00000068505	protein_coding	567	397	133	E/Q	Gaa/Caa	-1	1	P1	tolerated(0.22)
1:182747369-182747369	C	missense_variant	MODERATE	Ccdc185	ENSMUSG00000043429	Transcript	ENSMUST00000060041	protein_coding	1812	1754	585	P/R	cCc/cGc	-1	-	P1	deleterious(0.02)
1:183088041-183088041	T	missense_variant	MODERATE	Disp1	ENSMUSG00000030768	Transcript	ENSMUST00000003035	protein_coding	3209	2814	938	M/I	atG/atA	-1	1	P1	deleterious(0.04)
1:184860818-184860818	T	regulatory_region_variant	MODIFIER	-	-	RegulatoryFeature	ENSMUSR00000305629	promoter_flanking_region	-	-	-	-	-	-	-	-	-
1:184860818-184860818	T	upstream_gene_variant	MODIFIER	Gm23780	ENSMUSG00000088562	Transcript	ENSMUST00000157937	misc_RNA	-	-	-	-	-	-1	-	-	-
1:186968826-186968826	A	upstream_gene_variant	MODIFIER	Gm37912	ENSMUSG00000104312	Transcript	ENSMUST00000191895	antisense	-	-	-	-	-	-1	-	-	-
1:186968826-186968826	A	missense_variant	MODERATE	D1Pas1	ENSMUSG00000039224	Transcript	ENSMUST00000045108	protein_coding	1411	951	317	H/Q	caC/caA	1	-	P1	tolerated(0.1)
1:186969716-186969716	T	missense_variant	MODERATE	D1Pas1	ENSMUSG00000039224	Transcript	ENSMUST00000045108	protein_coding	2301	1841	614	G/V	gGc/gTc	1	-	P1	tolerated(0.07)
1:186969716-186969716	T	upstream_gene_variant	MODIFIER	Gm37912	ENSMUSG00000104312	Transcript	ENSMUST00000191895	antisense	-	-	-	-	-	-1	-	-	-
1:187215500-187215500	T	regulatory_region_variant	MODIFIER	-	-	RegulatoryFeature	ENSMUSR00000019856	promoter	-	-	-	-	-	-	-	-	-
1:187215500-187215500	T	upstream_gene_variant	MODIFIER	Gpatch2	ENSMUSG00000039210	Transcript	ENSMUST00000065573	protein_coding	-	-	-	-	-	1	1	P2	-
1:187215500-187215500	T	upstream_gene_variant	MODIFIER	Spata17	ENSMUSG00000026611	Transcript	ENSMUST00000183819	protein_coding	-	-	-	-	-	-1	5	P3	-
1:188550052-188550052	A	regulatory_region_variant	MODIFIER	-	-	RegulatoryFeature	ENSMUSR00000495552	promoter_flanking_region	-	-	-	-	-	-	-	-	-
1:188550052-188550052	A	intron_variant	MODIFIER	Ush2a	ENSMUSG00000026609	Transcript	ENSMUST00000060479	protein_coding	-	-	-	-	-	1	1	P1	-
1:188822657-188822657	A	missense_variant	MODERATE	Ush2a	ENSMUSG00000026609	Transcript	ENSMUST00000060479	protein_coding	10631	10631	3544	T/K	aCg/aAg	1	1	P1	deleterious(0.02)
1:188911238-188911238	A	missense_variant	MODERATE	Ush2a	ENSMUSG00000026609	Transcript	ENSMUST00000060479	protein_coding	12796	12796	4266	V/M	Gtg/Atg	1	1	P1	deleterious(0.02)
1:189110891-189110891	T	intergenic_variant	MODIFIER	-	-	-	-	-	-	-	-	-	-	-	-	-	-
1:190322393-190322393	A	intergenic_variant	MODIFIER	-	-	-	-	-	-	-	-	-	-	-	-	-	-
1:190799835-190799835	T	missense_variant	MODERATE	Rps6kc1	ENSMUSG00000089872	Transcript	ENSMUST00000061611	protein_coding	2079	1969	657	G/S	Ggc/Agc	-1	5	P1	tolerated(0.1)
1:191326318-191326318	A	regulatory_region_variant	MODIFIER	-	-	RegulatoryFeature	ENSMUSR00000306178	promoter	-	-	-	-	-	-	-	-	-
1:191326318-191326318	A	intron_variant	MODIFIER	Tmem206	ENSMUSG00000026627	Transcript	ENSMUST00000027940	protein_coding	-	-	-	-	-	1	1	P1	-
1:193194732-193194732	A	intron_variant	MODIFIER	Traf3ip3	ENSMUSG00000037318	Transcript	ENSMUST00000043550	protein_coding	-	-	-	-	-	-1	1	P2	-
1:193194732-193194732	A	downstream_gene_variant	MODIFIER	Gm15872	ENSMUSG00000090080	Transcript	ENSMUST00000162454	antisense	-	-	-	-	-	1	3	-	-
1:193197943-193197943	A	regulatory_region_variant	MODIFIER	-	-	RegulatoryFeature	ENSMUSR00000496264	enhancer	-	-	-	-	-	-	-	-	-
1:193197943-193197943	A	missense_variant	MODERATE	Traf3ip3	ENSMUSG00000037318	Transcript	ENSMUST00000043550	protein_coding	494	77	26	R/L	cGt/cTt	-1	1	P2	deleterious(0)
1:193241430-193241430	G	missense_variant	MODERATE	Hsd11b1	ENSMUSG00000016194	Transcript	ENSMUST00000016338	protein_coding	488	121	41	G/R	Ggg/Cgg	-1	1	P1	deleterious(0)
1:193241430-193241430	G	intron_variant	MODIFIER	Lamb3	ENSMUSG00000026639	Transcript	ENSMUST00000194677	protein_coding	-	-	-	-	-	1	1	P1	-
1:193339917-193339917	C	synonymous_variant	LOW	Lamb3	ENSMUSG00000026639	Transcript	ENSMUST00000194677	protein_coding	4064	3072	1024	L	ctG/ctC	1	1	P1	-
10:5072138-5072138	A	downstream_gene_variant	MODIFIER	Gm10097	ENSMUSG00000096553	Transcript	ENSMUST00000180100	protein_coding	-	-	-	-	-	1	-	P1	-
10:5072138-5072138	A	synonymous_variant	LOW	Syne1	ENSMUSG00000096054	Transcript	ENSMUST00000215295	protein_coding	23890	23472	7824	R	cgG/cgT	-1	5	P1	-
10:5349364-5349364	A	missense_variant	MODERATE	Syne1	ENSMUSG00000096054	Transcript	ENSMUST00000041639	protein_coding	3322	2890	964	V/F	Gtc/Ttc	-1	1	-	deleterious(0.01)
10:5799441-5799441	A	3_prime_UTR_variant	MODIFIER	Fbxo5	ENSMUSG00000019773	Transcript	ENSMUST00000019907	protein_coding	1659	-	-	-	-	-1	1	P1	-
10:7602926-7602926	A	missense_variant	MODERATE	Lrp11	ENSMUSG00000019796	Transcript	ENSMUST00000019931	protein_coding	1198	963	321	D/E	gaC/gaA	1	1	P2	deleterious(0.04)
10:7602926-7602926	A	downstream_gene_variant	MODIFIER	Gm16254	ENSMUSG00000087350	Transcript	ENSMUST00000131528	processed_pseudogene	-	-	-	-	-	-1	-	-	-
10:10719915-10719915	T	synonymous_variant	LOW	Grm1	ENSMUSG00000019828	Transcript	ENSMUST00000044306	protein_coding	2394	1968	656	S	tcC/tcA	-1	1	-	-
10:11080035-11080035	A	regulatory_region_variant	MODIFIER	-	-	RegulatoryFeature	ENSMUSR00000497475	promoter	-	-	-	-	-	-	-	-	-
10:11080035-11080035	A	synonymous_variant	LOW	Grm1	ENSMUSG00000019828	Transcript	ENSMUST00000044306	protein_coding	930	504	168	A	gcC/gcT	-1	1	-	-
10:11080433-11080433	T	regulatory_region_variant	MODIFIER	-	-	RegulatoryFeature	ENSMUSR00000497475	promoter	-	-	-	-	-	-	-	-	-
10:11080433-11080433	T	missense_variant	MODERATE	Grm1	ENSMUSG00000019828	Transcript	ENSMUST00000044306	protein_coding	532	106	36	R/S	Cgc/Agc	-1	1	-	deleterious(0)
10:13064685-13064685	T	intron_variant	MODIFIER	Plagl1	ENSMUSG00000019817	Transcript	ENSMUST00000193426	protein_coding	-	-	-	-	-	1	1	-	-
10:17915582-17915582	T	missense_variant	MODERATE	Heca	ENSMUSG00000039879	Transcript	ENSMUST00000037879	protein_coding	1010	725	242	R/Q	cGg/cAg	-1	1	P1	tolerated(0.07)
10:18589691-18589691	G	missense_variant	MODERATE	Arfgef3	ENSMUSG00000019852	Transcript	ENSMUST00000215836	protein_coding	6727	6403	2135	V/L	Gtg/Ctg	-1	1	P2	tolerated(0.44)
10:18646544-18646544	T	missense_variant	MODERATE	Arfgef3	ENSMUSG00000019852	Transcript	ENSMUST00000215836	protein_coding	2057	1733	578	C/Y	tGc/tAc	-1	1	P2	deleterious(0.01)
10:19206507-19206507	C	non_coding_transcript_exon_variant	MODIFIER	Gm20139	ENSMUSG00000111052	Transcript	ENSMUST00000216683	lincRNA	4500	-	-	-	-	1	1	-	-
10:20118307-20118307	A	missense_variant	MODERATE	Map3k5	ENSMUSG00000071369	Transcript	ENSMUST00000095806	protein_coding	3196	3062	1021	R/Q	cGg/cAg	1	1	P2	tolerated(0.52)
10:20141449-20141449	T	regulatory_region_variant	MODIFIER	-	-	RegulatoryFeature	ENSMUSR00000498438	promoter_flanking_region	-	-	-	-	-	-	-	-	-
10:20141449-20141449	T	intron_variant	MODIFIER	Map3k5	ENSMUSG00000071369	Transcript	ENSMUST00000095806	protein_coding	-	-	-	-	-	1	1	P2	-
10:22343905-22343905	A	non_coding_transcript_exon_variant	MODIFIER	Gm5421	ENSMUSG00000097245	Transcript	ENSMUST00000181698	processed_pseudogene	467	-	-	-	-	1	-	-	-
10:22343905-22343905	A	intron_variant	MODIFIER	Raet1e	ENSMUSG00000053219	Transcript	ENSMUST00000178026	protein_coding	-	-	-	-	-	1	1	P1	-
10:22665607-22665607	C	missense_variant	MODERATE	Slc2a12	ENSMUSG00000037490	Transcript	ENSMUST00000042261	protein_coding	1548	1360	454	G/R	Gga/Cga	1	1	P1	tolerated(0.52)
10:23940683-23940683	A	stop_gained	HIGH	Taar2	ENSMUSG00000059763	Transcript	ENSMUST00000079134	protein_coding	120	120	40	C/*	tgC/tgA	1	1	P1	-
10:24091166-24091166	G	downstream_gene_variant	MODIFIER	Taar8b	ENSMUSG00000100186	Transcript	ENSMUST00000092654	protein_coding	-	-	-	-	-	-1	-	P1	-
10:25489034-25489034	A	regulatory_region_variant	MODIFIER	-	-	RegulatoryFeature	ENSMUSR00000308433	CTCF_binding_site	-	-	-	-	-	-	-	-	-
10:25489034-25489034	A	missense_variant	MODERATE	Epb41l2	ENSMUSG00000019978	Transcript	ENSMUST00000053748	protein_coding	1921	1723	575	D/N	Gat/Aat	1	1	P2	tolerated(0.28)
10:25994246-25994246	T	synonymous_variant	LOW	Tmem200a	ENSMUSG00000049420	Transcript	ENSMUST00000066049	protein_coding	1055	124	42	R	Cgg/Agg	-1	1	P1	-
10:25994442-25994442	T	intron_variant	MODIFIER	Tmem200a	ENSMUSG00000049420	Transcript	ENSMUST00000066049	protein_coding	-	-	-	-	-	-1	1	P1	-
10:27422582-27422582	T	missense_variant	MODERATE	Lama2	ENSMUSG00000019899	Transcript	ENSMUST00000092639	protein_coding	564	517	173	L/M	Ctg/Atg	-1	5	P1	deleterious(0)
10:28973930-28973930	T	missense_variant	MODERATE	2310057J18Rik	ENSMUSG00000015519	Transcript	ENSMUST00000015663	protein_coding	844	833	278	P/H	cCt/cAt	-1	1	P1	deleterious(0)
10:29218179-29218179	T	regulatory_region_variant	MODIFIER	-	-	RegulatoryFeature	ENSMUSR00000499577	promoter_flanking_region	-	-	-	-	-	-	-	-	-
10:29218179-29218179	T	missense_variant	MODERATE	9330159F19Rik	ENSMUSG00000004360	Transcript	ENSMUST00000092627	protein_coding	386	60	20	Q/H	caG/caT	1	1	P1	deleterious(0.02)
10:29218179-29218179	T	3_prime_UTR_variant	MODIFIER	Gm49353	ENSMUSG00000110723	Transcript	ENSMUST00000217011	protein_coding	452	-	-	-	-	1	3	P1	-
10:30834004-30834004	A	regulatory_region_variant	MODIFIER	-	-	RegulatoryFeature	ENSMUSR00000308673	CTCF_binding_site	-	-	-	-	-	-	-	-	-
10:30834004-30834004	A	missense_variant	MODERATE	Hey2	ENSMUSG00000019789	Transcript	ENSMUST00000019924	protein_coding	905	752	251	P/L	cCa/cTa	-1	1	P1	tolerated(0.22)
10:31248171-31248171	T	non_coding_transcript_exon_variant	MODIFIER	Gm5422	ENSMUSG00000039684	Transcript	ENSMUST00000216161	processed_transcript	149	-	-	-	-	1	5	-	-
10:33864136-33864136	T	intron_variant	MODIFIER	Sult3a1	ENSMUSG00000069668	Transcript	ENSMUST00000218204	protein_coding	-	-	-	-	-	1	1	P1	-
10:39145579-39145579	T	synonymous_variant	LOW	Tube1	ENSMUSG00000019845	Transcript	ENSMUST00000019991	protein_coding	879	819	273	A	gcG/gcT	1	1	P1	-
10:39533976-39533976	T	intron_variant	MODIFIER	Fyn	ENSMUSG00000019843	Transcript	ENSMUST00000099967	protein_coding	-	-	-	-	-	1	1	A1	-
10:40037270-40037270	A	regulatory_region_variant	MODIFIER	-	-	RegulatoryFeature	ENSMUSR00000309031	promoter_flanking_region	-	-	-	-	-	-	-	-	-
10:40037270-40037270	A	missense_variant	MODERATE	Slc16a10	ENSMUSG00000019838	Transcript	ENSMUST00000092566	protein_coding	1659	1441	481	A/S	Gcc/Tcc	-1	1	P1	tolerated(1)
10:40141840-40141840	A	regulatory_region_variant	MODIFIER	-	-	RegulatoryFeature	ENSMUSR00000025353	promoter	-	-	-	-	-	-	-	-	-
10:40141840-40141840	A	missense_variant	MODERATE	Slc16a10	ENSMUSG00000019838	Transcript	ENSMUST00000092566	protein_coding	415	197	66	W/L	tGg/tTg	-1	1	P1	tolerated(0.25)
10:41455089-41455089	C	missense_variant	MODERATE	Zbtb24	ENSMUSG00000019826	Transcript	ENSMUST00000080771	protein_coding	1190	1011	337	Q/H	caG/caC	1	1	P1	tolerated(0.09)
10:41922309-41922309	A	intron_variant	MODIFIER	Armc2	ENSMUSG00000071324	Transcript	ENSMUST00000095729	protein_coding	-	-	-	-	-	-1	5	P1	-
10:42582896-42582896	T	regulatory_region_variant	MODIFIER	-	-	RegulatoryFeature	ENSMUSR00000500642	promoter	-	-	-	-	-	-	-	-	-
10:42582896-42582896	T	missense_variant	MODERATE	Nr2e1	ENSMUSG00000019803	Transcript	ENSMUST00000019938	protein_coding	737	11	4	P/H	cCc/cAc	-1	1	P1	deleterious(0.01)
10:42582896-42582896	T	upstream_gene_variant	MODIFIER	Ostm1	ENSMUSG00000038280	Transcript	ENSMUST00000105497	protein_coding	-	-	-	-	-	1	2	-	-
10:43511637-43511637	T	missense_variant	MODERATE	Bend3	ENSMUSG00000038214	Transcript	ENSMUST00000167488	protein_coding	2578	2025	675	E/D	gaG/gaT	1	2	P1	tolerated(0.44)
10:43579164-43579164	C	regulatory_region_variant	MODIFIER	-	-	RegulatoryFeature	ENSMUSR00000026051	promoter	-	-	-	-	-	-	-	-	-
10:43579164-43579164	C	upstream_gene_variant	MODIFIER	Cd24a	ENSMUSG00000047139	Transcript	ENSMUST00000058714	protein_coding	-	-	-	-	-	1	1	P2	-
10:43763605-43763605	C	non_coding_transcript_exon_variant	MODIFIER	1700027J07Rik	ENSMUSG00000111422	Transcript	ENSMUST00000215747	lincRNA	607	-	-	-	-	1	1	-	-
10:43907910-43907910	T	missense_variant,splice_region_variant	MODERATE	Rtn4ip1	ENSMUSG00000019864	Transcript	ENSMUST00000054418	protein_coding	882	426	142	E/D	gaG/gaT	1	1	P1	deleterious(0.01)
10:45314864-45314864	T	stop_gained	HIGH	Popdc3	ENSMUSG00000019848	Transcript	ENSMUST00000019994	protein_coding	575	70	24	E/*	Gag/Tag	1	1	P1	-
10:52166228-52166228	T	synonymous_variant	LOW	Ros1	ENSMUSG00000019893	Transcript	ENSMUST00000020045	protein_coding	915	627	209	L	ctC/ctA	-1	1	P2	-
10:52172935-52172935	A	regulatory_region_variant	MODIFIER	-	-	RegulatoryFeature	ENSMUSR00000501417	open_chromatin_region	-	-	-	-	-	-	-	-	-
10:52172935-52172935	A	intron_variant	MODIFIER	Ros1	ENSMUSG00000019893	Transcript	ENSMUST00000020045	protein_coding	-	-	-	-	-	-1	1	P2	-
10:53348932-53348932	T	regulatory_region_variant	MODIFIER	-	-	RegulatoryFeature	ENSMUSR00000501527	enhancer	-	-	-	-	-	-	-	-	-
10:53348932-53348932	T	downstream_gene_variant	MODIFIER	Pln	ENSMUSG00000038583	Transcript	ENSMUST00000046221	protein_coding	-	-	-	-	-	1	1	P1	-
10:53348932-53348932	T	upstream_gene_variant	MODIFIER	Gm47644	ENSMUSG00000112734	Transcript	ENSMUST00000220401	sense_intronic	-	-	-	-	-	-1	-	-	-
10:53348932-53348932	T	missense_variant	MODERATE	Cep85l	ENSMUSG00000038594	Transcript	ENSMUST00000220443	protein_coding	926	560	187	G/E	gGg/gAg	-1	5	P2	tolerated(0.15)
10:58813570-58813570	A	regulatory_region_variant	MODIFIER	-	-	RegulatoryFeature	ENSMUSR00000310119	promoter	-	-	-	-	-	-	-	-	-
10:58813570-58813570	A	5_prime_UTR_variant	MODIFIER	Sh3rf3	ENSMUSG00000037990	Transcript	ENSMUST00000153031	protein_coding	113	-	-	-	-	1	1	P1	-
10:58813570-58813570	A	upstream_gene_variant	MODIFIER	Gm9987	ENSMUSG00000055958	Transcript	ENSMUST00000069768	pseudogene	-	-	-	-	-	-1	-	-	-
10:59049400-59049400	T	missense_variant	MODERATE	Sh3rf3	ENSMUSG00000037990	Transcript	ENSMUST00000153031	protein_coding	1221	1104	368	K/N	aaG/aaT	1	1	P1	deleterious(0)
10:60298994-60298994	T	intron_variant	MODIFIER	Psap	ENSMUSG00000004207	Transcript	ENSMUST00000179238	protein_coding	-	-	-	-	-	1	5	P3	-
10:60298994-60298994	T	downstream_gene_variant	MODIFIER	Cdh23	ENSMUSG00000012819	Transcript	ENSMUST00000105464	protein_coding	-	-	-	-	-	-1	5	P2	-
10:60305532-60305532	A	regulatory_region_variant	MODIFIER	-	-	RegulatoryFeature	ENSMUSR00000310334	CTCF_binding_site	-	-	-	-	-	-	-	-	-
10:60305532-60305532	A	regulatory_region_variant	MODIFIER	-	-	RegulatoryFeature	ENSMUSR00000502211	promoter_flanking_region	-	-	-	-	-	-	-	-	-
10:60305532-60305532	A	intron_variant	MODIFIER	Cdh23	ENSMUSG00000012819	Transcript	ENSMUST00000105464	protein_coding	-	-	-	-	-	-1	5	P2	-
10:60305532-60305532	A	downstream_gene_variant	MODIFIER	Psap	ENSMUSG00000004207	Transcript	ENSMUST00000179238	protein_coding	-	-	-	-	-	1	5	P3	-
10:60312303-60312303	C	missense_variant	MODERATE	Cdh23	ENSMUSG00000012819	Transcript	ENSMUST00000105464	protein_coding	8546	8139	2713	I/M	atC/atG	-1	5	P2	deleterious(0.01)
10:60367716-60367716	T	regulatory_region_variant	MODIFIER	-	-	RegulatoryFeature	ENSMUSR00000502226	enhancer	-	-	-	-	-	-	-	-	-
10:60367716-60367716	T	intron_variant	MODIFIER	Vsir	ENSMUSG00000020101	Transcript	ENSMUST00000020301	protein_coding	-	-	-	-	-	1	1	P3	-
10:60367716-60367716	T	intron_variant	MODIFIER	Cdh23	ENSMUSG00000012819	Transcript	ENSMUST00000105464	protein_coding	-	-	-	-	-	-1	5	P2	-
10:60403124-60403124	T	missense_variant	MODERATE	Gm17455	ENSMUSG00000090439	Transcript	ENSMUST00000164428	protein_coding	423	167	56	P/L	cCa/cTa	1	3	P1	deleterious(0.04)
10:60403124-60403124	T	intron_variant	MODIFIER	Cdh23	ENSMUSG00000012819	Transcript	ENSMUST00000105464	protein_coding	-	-	-	-	-	-1	5	P2	-
10:60426848-60426848	A	intron_variant	MODIFIER	Cdh23	ENSMUSG00000012819	Transcript	ENSMUST00000105464	protein_coding	-	-	-	-	-	-1	5	P2	-
10:60650244-60650244	T	intron_variant	MODIFIER	Cdh23	ENSMUSG00000012819	Transcript	ENSMUST00000105464	protein_coding	-	-	-	-	-	-1	5	P2	-
10:61031332-61031332	T	non_coding_transcript_exon_variant	MODIFIER	Gm20611	ENSMUSG00000093568	Transcript	ENSMUST00000177492	lincRNA	30	-	-	-	-	1	1	-	-
10:61200439-61200439	A	regulatory_region_variant	MODIFIER	-	-	RegulatoryFeature	ENSMUSR00000027638	promoter_flanking_region	-	-	-	-	-	-	-	-	-
10:61200439-61200439	A	synonymous_variant	LOW	Adamts14	ENSMUSG00000059901	Transcript	ENSMUST00000092486	protein_coding	3264	3063	1021	V	gtC/gtT	-1	1	P2	-
10:61273114-61273114	G	regulatory_region_variant	MODIFIER	-	-	RegulatoryFeature	ENSMUSR00000027654	promoter	-	-	-	-	-	-	-	-	-
10:61273114-61273114	G	intron_variant	MODIFIER	Adamts14	ENSMUSG00000059901	Transcript	ENSMUST00000092486	protein_coding	-	-	-	-	-	-1	1	P2	-
10:61397491-61397491	T	intergenic_variant	MODIFIER	-	-	-	-	-	-	-	-	-	-	-	-	-	-
10:61423165-61423165	A	regulatory_region_variant	MODIFIER	-	-	RegulatoryFeature	ENSMUSR00000310498	promoter_flanking_region	-	-	-	-	-	-	-	-	-
10:61423165-61423165	A	regulatory_region_variant	MODIFIER	-	-	RegulatoryFeature	ENSMUSR00000310499	CTCF_binding_site	-	-	-	-	-	-	-	-	-
10:61423165-61423165	A	missense_variant	MODERATE	Nodal	ENSMUSG00000037171	Transcript	ENSMUST00000049339	protein_coding	708	380	127	A/D	gCt/gAt	1	1	P1	tolerated(0.15)
10:61623348-61623348	A	missense_variant	MODERATE	Npffr1	ENSMUSG00000020090	Transcript	ENSMUST00000020287	protein_coding	379	379	127	V/M	Gtg/Atg	1	5	P1	deleterious(0)
10:62071700-62071700	T	non_coding_transcript_exon_variant	MODIFIER	Gm5424	ENSMUSG00000046687	Transcript	ENSMUST00000053865	processed_pseudogene	578	-	-	-	-	1	-	-	-
10:62072125-62072125	A	non_coding_transcript_exon_variant	MODIFIER	Gm5424	ENSMUSG00000046687	Transcript	ENSMUST00000053865	processed_pseudogene	1003	-	-	-	-	1	-	-	-
10:62252875-62252875	T	missense_variant	MODERATE	Tacr2	ENSMUSG00000020081	Transcript	ENSMUST00000020278	protein_coding	438	58	20	A/S	Gca/Tca	1	1	P1	tolerated(0.63)
10:62409673-62409673	A	intron_variant	MODIFIER	Hkdc1	ENSMUSG00000020080	Transcript	ENSMUST00000020277	protein_coding	-	-	-	-	-	-1	1	P1	-
10:63135864-63135864	A	regulatory_region_variant	MODIFIER	-	-	RegulatoryFeature	ENSMUSR00000502818	CTCF_binding_site	-	-	-	-	-	-	-	-	-
10:63135864-63135864	A	missense_variant	MODERATE	Mypn	ENSMUSG00000020067	Transcript	ENSMUST00000095580	protein_coding	2632	2396	799	S/I	aGc/aTc	-1	1	P1	deleterious(0.02)
10:63145922-63145922	T	synonymous_variant	LOW	Mypn	ENSMUSG00000020067	Transcript	ENSMUST00000095580	protein_coding	2114	1878	626	P	ccC/ccA	-1	1	P1	-
10:74631207-74631207	T	synonymous_variant	LOW	Pcdh15	ENSMUSG00000052613	Transcript	ENSMUST00000193361	protein_coding	5490	5085	1695	V	gtG/gtT	1	5	P3	-
10:75050856-75050856	T	intron_variant	MODIFIER	Rab36	ENSMUSG00000020175	Transcript	ENSMUST00000234625	protein_coding	-	-	-	-	-	1	-	P1	-
10:75576030-75576030	T	missense_variant	MODERATE	Ggt1	ENSMUSG00000006345	Transcript	ENSMUST00000006508	protein_coding	547	242	81	S/I	aGt/aTt	1	1	P1	deleterious(0)
10:75586044-75586045	-	regulatory_region_variant	MODIFIER	-	-	RegulatoryFeature	ENSMUSR00000311590	CTCF_binding_site	-	-	-	-	-	-	-	-	-
10:75586044-75586045	-	3_prime_UTR_variant	MODIFIER	Ggt1	ENSMUSG00000006345	Transcript	ENSMUST00000006508	protein_coding	2030	-	-	-	-	1	1	P1	-
10:75586044-75586045	-	downstream_gene_variant	MODIFIER	Gm9985	ENSMUSG00000055872	Transcript	ENSMUST00000044101	pseudogene	-	-	-	-	-	-1	-	-	-
10:75586044-75586045	-	upstream_gene_variant	MODIFIER	Ggt5	ENSMUSG00000006344	Transcript	ENSMUST00000072217	protein_coding	-	-	-	-	-	1	1	P1	-
10:75833766-75833766	A	regulatory_region_variant	MODIFIER	-	-	RegulatoryFeature	ENSMUSR00000311619	promoter	-	-	-	-	-	-	-	-	-
10:75833766-75833766	A	intron_variant	MODIFIER	Gstt2	ENSMUSG00000033318	Transcript	ENSMUST00000220440	protein_coding	-	-	-	-	-	-1	5	P1	-
10:76039236-76039236	A	synonymous_variant	LOW	Zfp280b	ENSMUSG00000049764	Transcript	ENSMUST00000061617	protein_coding	1099	948	316	K	aaG/aaA	1	1	P1	-
10:76178098-76178098	A	missense_variant	MODERATE	Slc5a4a	ENSMUSG00000020229	Transcript	ENSMUST00000020450	protein_coding	1218	1138	380	G/S	Ggc/Agc	1	2	P1	deleterious(0.01)
10:76457584-76457584	C	downstream_gene_variant	MODIFIER	Ybey	ENSMUSG00000033126	Transcript	ENSMUST00000049185	protein_coding	-	-	-	-	-	-1	1	P1	-
10:76457584-76457584	C	missense_variant	MODERATE	2610028H24Rik	ENSMUSG00000009114	Transcript	ENSMUST00000092406	protein_coding	716	538	180	G/R	Ggg/Cgg	1	1	P2	tolerated(0.37)
10:76470461-76470461	T	regulatory_region_variant	MODIFIER	-	-	RegulatoryFeature	ENSMUSR00000504297	enhancer	-	-	-	-	-	-	-	-	-
10:76470461-76470461	T	upstream_gene_variant	MODIFIER	Ybey	ENSMUSG00000033126	Transcript	ENSMUST00000049185	protein_coding	-	-	-	-	-	-1	1	P1	-
10:76470461-76470461	T	missense_variant	MODERATE	Mcm3ap	ENSMUSG00000001150	Transcript	ENSMUST00000170795	protein_coding	801	407	136	R/L	cGg/cTg	1	1	P1	tolerated(0.16)
10:76471172-76471172	T	regulatory_region_variant	MODIFIER	-	-	RegulatoryFeature	ENSMUSR00000504297	enhancer	-	-	-	-	-	-	-	-	-
10:76471172-76471172	T	upstream_gene_variant	MODIFIER	Ybey	ENSMUSG00000033126	Transcript	ENSMUST00000049185	protein_coding	-	-	-	-	-	-1	1	P1	-
10:76471172-76471172	T	missense_variant	MODERATE	Mcm3ap	ENSMUSG00000001150	Transcript	ENSMUST00000170795	protein_coding	1512	1118	373	G/V	gGa/gTa	1	1	P1	tolerated(0.19)
10:76506340-76506340	T	missense_variant	MODERATE	Mcm3ap	ENSMUSG00000001150	Transcript	ENSMUST00000170795	protein_coding	5060	4666	1556	A/S	Gcc/Tcc	1	1	P1	tolerated(1)
10:76584343-76584343	C	regulatory_region_variant	MODIFIER	-	-	RegulatoryFeature	ENSMUSR00000504311	promoter_flanking_region	-	-	-	-	-	-	-	-	-
10:76584343-76584343	C	intron_variant	MODIFIER	Ftcd	ENSMUSG00000001155	Transcript	ENSMUST00000001183	protein_coding	-	-	-	-	-	1	1	P1	-
10:76609603-76609603	T	intron_variant	MODIFIER	Col6a2	ENSMUSG00000020241	Transcript	ENSMUST00000001181	protein_coding	-	-	-	-	-	-1	1	P1	-
10:77059351-77059351	T	intron_variant	MODIFIER	Slc19a1	ENSMUSG00000001436	Transcript	ENSMUST00000131031	protein_coding	-	-	-	-	-	1	3	-	-
10:77059351-77059351	T	missense_variant	MODERATE	Col18a1	ENSMUSG00000001435	Transcript	ENSMUST00000105409	protein_coding	3504	3475	1159	G/R	Gga/Aga	-1	1	P2	deleterious(0)
10:77556232-77556232	A	intron_variant	MODIFIER	Itgb2	ENSMUSG00000000290	Transcript	ENSMUST00000000299	protein_coding	-	-	-	-	-	1	1	P1	-
10:77687087-77687087	T	downstream_gene_variant	MODIFIER	Gm19402	ENSMUSG00000095970	Transcript	ENSMUST00000180297	protein_coding	-	-	-	-	-	-1	-	P1	-
10:77687087-77687087	T	intron_variant	MODIFIER	Tspear	ENSMUSG00000069581	Transcript	ENSMUST00000092366	protein_coding	-	-	-	-	-	1	1	P1	-
10:77716181-77716181	T	downstream_gene_variant	MODIFIER	Gm48179	ENSMUSG00000112037	Transcript	ENSMUST00000218482	processed_pseudogene	-	-	-	-	-	-1	-	-	-
10:77716181-77716181	T	downstream_gene_variant	MODIFIER	Gm10142	ENSMUSG00000094146	Transcript	ENSMUST00000179767	protein_coding	-	-	-	-	-	1	-	P1	-
10:77716181-77716181	T	upstream_gene_variant	MODIFIER	Krtap12-1	ENSMUSG00000069583	Transcript	ENSMUST00000092370	protein_coding	-	-	-	-	-	1	-	P1	-
10:77716181-77716181	T	intron_variant	MODIFIER	Tspear	ENSMUSG00000069581	Transcript	ENSMUST00000092366	protein_coding	-	-	-	-	-	1	1	P1	-
10:77716181-77716181	T	downstream_gene_variant	MODIFIER	Gm10024	ENSMUSG00000094012	Transcript	ENSMUST00000075421	protein_coding	-	-	-	-	-	1	-	P1	-
10:77911336-77911336	A	missense_variant	MODERATE	Trpm2	ENSMUSG00000009292	Transcript	ENSMUST00000105401	protein_coding	4626	4327	1443	I/F	Atc/Ttc	-1	1	P1	deleterious(0.01)
10:77911336-77911336	A	downstream_gene_variant	MODIFIER	Gm22871	ENSMUSG00000093443	Transcript	ENSMUST00000177097	snoRNA	-	-	-	-	-	-1	-	-	-
10:77911336-77911336	A	downstream_gene_variant	MODIFIER	Gm22394	ENSMUSG00000093784	Transcript	ENSMUST00000177209	snoRNA	-	-	-	-	-	-1	-	-	-
10:77911337-77911337	T	missense_variant	MODERATE	Trpm2	ENSMUSG00000009292	Transcript	ENSMUST00000105401	protein_coding	4625	4326	1442	S/R	agC/agA	-1	1	P1	deleterious(0)
10:77911337-77911337	T	downstream_gene_variant	MODIFIER	Gm22871	ENSMUSG00000093443	Transcript	ENSMUST00000177097	snoRNA	-	-	-	-	-	-1	-	-	-
10:77911337-77911337	T	downstream_gene_variant	MODIFIER	Gm22394	ENSMUSG00000093784	Transcript	ENSMUST00000177209	snoRNA	-	-	-	-	-	-1	-	-	-
10:77959887-77959887	T	regulatory_region_variant	MODIFIER	-	-	RegulatoryFeature	ENSMUSR00000504585	promoter_flanking_region	-	-	-	-	-	-	-	-	-
10:77959887-77959887	T	missense_variant	MODERATE	Trpm2	ENSMUSG00000009292	Transcript	ENSMUST00000105401	protein_coding	704	405	135	S/R	agC/agA	-1	1	P1	deleterious(0)
10:77988899-77988899	A	downstream_gene_variant	MODIFIER	1810043G02Rik	ENSMUSG00000020284	Transcript	ENSMUST00000105397	protein_coding	-	-	-	-	-	1	1	P2	-
10:77988899-77988899	A	missense_variant	MODERATE	Pfkl	ENSMUSG00000020277	Transcript	ENSMUST00000020522	protein_coding	2179	2055	685	W/C	tgG/tgT	-1	1	P1	deleterious(0)
10:78037676-78037676	T	intron_variant	MODIFIER	Aire	ENSMUSG00000000731	Transcript	ENSMUST00000128241	protein_coding	-	-	-	-	-	-1	1	P3	-
10:78037676-78037676	T	upstream_gene_variant	MODIFIER	Dnmt3l	ENSMUSG00000000730	Transcript	ENSMUST00000138785	protein_coding	-	-	-	-	-	1	1	P1	-
10:78164876-78164876	A	synonymous_variant	LOW	D10Jhu81e	ENSMUSG00000053329	Transcript	ENSMUST00000001242	protein_coding	530	477	159	R	cgG/cgT	-1	1	P1	-
10:78412920-78412920	T	regulatory_region_variant	MODIFIER	-	-	RegulatoryFeature	ENSMUSR00000029925	promoter	-	-	-	-	-	-	-	-	-
10:78412920-78412920	T	synonymous_variant	LOW	Rrp1	ENSMUSG00000061032	Transcript	ENSMUST00000062678	protein_coding	124	33	11	I	atC/atA	-1	1	P1	-
10:78412920-78412920	T	upstream_gene_variant	MODIFIER	Mir6907	ENSMUSG00000098376	Transcript	ENSMUST00000183764	miRNA	-	-	-	-	-	-1	-	-	-
10:78576590-78576590	T	missense_variant	MODERATE	Ilvbl	ENSMUSG00000032763	Transcript	ENSMUST00000105384	protein_coding	320	144	48	K/N	aaG/aaT	1	1	P1	tolerated(0.26)
10:78612300-78612300	C	missense_variant	MODERATE	Olfr1357	ENSMUSG00000071185	Transcript	ENSMUST00000203305	protein_coding	989	340	114	L/V	Ctt/Gtt	-1	5	P1	deleterious(0)
10:78800050-78800050	C	synonymous_variant	LOW	Slc1a6	ENSMUSG00000005357	Transcript	ENSMUST00000005490	protein_coding	1141	948	316	L	ctG/ctC	1	1	P1	-
10:78812884-78812884	C	regulatory_region_variant	MODIFIER	-	-	RegulatoryFeature	ENSMUSR00000504728	promoter_flanking_region	-	-	-	-	-	-	-	-	-
10:78812884-78812884	C	missense_variant	MODERATE	Slc1a6	ENSMUSG00000005357	Transcript	ENSMUST00000005490	protein_coding	1631	1438	480	V/L	Gtc/Ctc	1	1	P1	deleterious(0)
10:79092545-79092545	T	intron_variant	MODIFIER	2610008E11Rik	ENSMUSG00000060301	Transcript	ENSMUST00000039271	protein_coding	-	-	-	-	-	-1	1	P1	-
10:79097516-79097516	A	regulatory_region_variant	MODIFIER	-	-	RegulatoryFeature	ENSMUSR00000029986	promoter	-	-	-	-	-	-	-	-	-
10:79097516-79097516	A	5_prime_UTR_variant	MODIFIER	2610008E11Rik	ENSMUSG00000060301	Transcript	ENSMUST00000039271	protein_coding	85	-	-	-	-	-1	1	P1	-
10:79550119-79550119	T	intron_variant	MODIFIER	Mier2	ENSMUSG00000042570	Transcript	ENSMUST00000165028	protein_coding	-	-	-	-	-	-1	1	A2	-
10:79665039-79665039	A	regulatory_region_variant	MODIFIER	-	-	RegulatoryFeature	ENSMUSR00000311991	CTCF_binding_site	-	-	-	-	-	-	-	-	-
10:79665039-79665039	A	regulatory_region_variant	MODIFIER	-	-	RegulatoryFeature	ENSMUSR00000504772	promoter_flanking_region	-	-	-	-	-	-	-	-	-
10:79665039-79665039	A	upstream_gene_variant	MODIFIER	Tpgs1	ENSMUSG00000020308	Transcript	ENSMUST00000020552	protein_coding	-	-	-	-	-	1	1	P1	-
10:79665039-79665039	A	synonymous_variant	LOW	Madcam1	ENSMUSG00000020310	Transcript	ENSMUST00000020554	protein_coding	237	189	63	T	acC/acA	1	1	P2	-
10:79710253-79710253	A	splice_region_variant,intron_variant	LOW	Bsg	ENSMUSG00000023175	Transcript	ENSMUST00000067036	protein_coding	-	-	-	-	-	1	1	P1	-
10:79740366-79740366	A	downstream_gene_variant	MODIFIER	Hcn2	ENSMUSG00000020331	Transcript	ENSMUST00000099513	protein_coding	-	-	-	-	-	1	1	P1	-
10:79740366-79740366	A	splice_acceptor_variant	HIGH	Polrmt	ENSMUSG00000020329	Transcript	ENSMUST00000020580	protein_coding	-	-	-	-	-	-1	1	P1	-
10:79740986-79740986	A	downstream_gene_variant	MODIFIER	Hcn2	ENSMUSG00000020331	Transcript	ENSMUST00000099513	protein_coding	-	-	-	-	-	1	1	P1	-
10:79740986-79740986	A	synonymous_variant	LOW	Polrmt	ENSMUSG00000020329	Transcript	ENSMUST00000020580	protein_coding	1245	1218	406	L	ctG/ctT	-1	1	P1	-
10:79819568-79819568	T	upstream_gene_variant	MODIFIER	Misp	ENSMUSG00000035852	Transcript	ENSMUST00000219305	protein_coding	-	-	-	-	-	1	1	P1	-
10:79819568-79819568	T	3_prime_UTR_variant	MODIFIER	Palm	ENSMUSG00000035863	Transcript	ENSMUST00000046945	protein_coding	1323	-	-	-	-	1	1	P1	-
10:79931928-79931928	T	synonymous_variant	LOW	Arid3a	ENSMUSG00000019564	Transcript	ENSMUST00000019708	protein_coding	1031	558	186	P	ccG/ccT	1	1	P3	-
10:79946445-79946445	T	regulatory_region_variant	MODIFIER	-	-	RegulatoryFeature	ENSMUSR00000504873	promoter	-	-	-	-	-	-	-	-	-
10:79946445-79946445	T	intron_variant	MODIFIER	Arid3a	ENSMUSG00000019564	Transcript	ENSMUST00000019708	protein_coding	-	-	-	-	-	1	1	P3	-
10:79972898-79972898	T	regulatory_region_variant	MODIFIER	-	-	RegulatoryFeature	ENSMUSR00000504882	promoter_flanking_region	-	-	-	-	-	-	-	-	-
10:79972898-79972898	T	downstream_gene_variant	MODIFIER	Tmem259	ENSMUSG00000013858	Transcript	ENSMUST00000052885	protein_coding	-	-	-	-	-	-1	1	P1	-
10:79972898-79972898	T	missense_variant	MODERATE	Grin3b	ENSMUSG00000035745	Transcript	ENSMUST00000045085	protein_coding	666	481	161	V/L	Gtg/Ttg	1	1	P1	tolerated(0.4)
10:79972898-79972898	T	downstream_gene_variant	MODIFIER	Wdr18	ENSMUSG00000035754	Transcript	ENSMUST00000045247	protein_coding	-	-	-	-	-	1	1	P1	-
10:80002948-80002948	T	regulatory_region_variant	MODIFIER	-	-	RegulatoryFeature	ENSMUSR00000030129	promoter_flanking_region	-	-	-	-	-	-	-	-	-
10:80002948-80002948	T	synonymous_variant	LOW	Abca7	ENSMUSG00000035722	Transcript	ENSMUST00000171637	protein_coding	1993	1954	652	L	Ctg/Ttg	1	1	A2	-
10:80004794-80004794	T	regulatory_region_variant	MODIFIER	-	-	RegulatoryFeature	ENSMUSR00000030129	promoter_flanking_region	-	-	-	-	-	-	-	-	-
10:80004794-80004794	T	missense_variant	MODERATE	Abca7	ENSMUSG00000035722	Transcript	ENSMUST00000171637	protein_coding	2658	2619	873	M/I	atG/atT	1	1	A2	tolerated(0.28)
10:80008547-80008547	A	regulatory_region_variant	MODIFIER	-	-	RegulatoryFeature	ENSMUSR00000504892	promoter_flanking_region	-	-	-	-	-	-	-	-	-
10:80008547-80008547	A	missense_variant	MODERATE	Abca7	ENSMUSG00000035722	Transcript	ENSMUST00000171637	protein_coding	4319	4280	1427	T/N	aCc/aAc	1	1	A2	tolerated(0.67)
10:80072370-80072370	T	missense_variant	MODERATE	Sbno2	ENSMUSG00000035673	Transcript	ENSMUST00000219260	protein_coding	792	416	139	T/N	aCt/aAt	-1	5	P1	tolerated_low_confidence(0.11)
10:80082669-80082669	T	stop_gained	HIGH	Sbno2	ENSMUSG00000035673	Transcript	ENSMUST00000219260	protein_coding	589	213	71	Y/*	taC/taA	-1	5	P1	-
10:80115796-80115796	T	regulatory_region_variant	MODIFIER	-	-	RegulatoryFeature	ENSMUSR00000030153	promoter	-	-	-	-	-	-	-	-	-
10:80115796-80115796	T	regulatory_region_variant	MODIFIER	-	-	RegulatoryFeature	ENSMUSR00000504923	CTCF_binding_site	-	-	-	-	-	-	-	-	-
10:80115796-80115796	T	upstream_gene_variant	MODIFIER	Stk11	ENSMUSG00000003068	Transcript	ENSMUST00000003152	protein_coding	-	-	-	-	-	1	1	P3	-
10:80116307-80116307	T	regulatory_region_variant	MODIFIER	-	-	RegulatoryFeature	ENSMUSR00000030153	promoter	-	-	-	-	-	-	-	-	-
10:80116307-80116307	T	5_prime_UTR_variant	MODIFIER	Stk11	ENSMUSG00000003068	Transcript	ENSMUST00000003152	protein_coding	505	-	-	-	-	1	1	P3	-
10:80116798-80116798	A	regulatory_region_variant	MODIFIER	-	-	RegulatoryFeature	ENSMUSR00000030153	promoter	-	-	-	-	-	-	-	-	-
10:80116798-80116798	A	missense_variant	MODERATE	Stk11	ENSMUSG00000003068	Transcript	ENSMUST00000003152	protein_coding	996	181	61	G/S	Ggc/Agc	1	1	P3	tolerated(0.05)
10:80170662-80170662	C	intron_variant	MODIFIER	Cirbp	ENSMUSG00000045193	Transcript	ENSMUST00000105365	protein_coding	-	-	-	-	-	1	1	P1	-
10:80170662-80170662	C	upstream_gene_variant	MODIFIER	1600002K03Rik	ENSMUSG00000035595	Transcript	ENSMUST00000041882	protein_coding	-	-	-	-	-	1	1	P1	-
10:80188366-80188366	T	intron_variant	MODIFIER	Efna2	ENSMUSG00000003070	Transcript	ENSMUST00000003154	protein_coding	-	-	-	-	-	1	1	P1	-
10:80308213-80308213	T	splice_acceptor_variant	HIGH	Apc2	ENSMUSG00000020135	Transcript	ENSMUST00000020349	protein_coding	-	-	-	-	-	1	5	P2	-
10:80315079-80315079	A	downstream_gene_variant	MODIFIER	2310011J03Rik	ENSMUSG00000020133	Transcript	ENSMUST00000020341	protein_coding	-	-	-	-	-	-1	1	P1	-
10:80315079-80315079	A	stop_gained	HIGH	Apc2	ENSMUSG00000020135	Transcript	ENSMUST00000020349	protein_coding	5897	5879	1960	S/*	tCa/tAa	1	5	P2	-
10:80495598-80495598	T	regulatory_region_variant	MODIFIER	-	-	RegulatoryFeature	ENSMUSR00000505027	open_chromatin_region	-	-	-	-	-	-	-	-	-
10:80495598-80495598	T	synonymous_variant	LOW	Onecut3	ENSMUSG00000045518	Transcript	ENSMUST00000051773	protein_coding	764	591	197	P	ccC/ccT	1	1	P1	-
10:80656436-80656436	T	regulatory_region_variant	MODIFIER	-	-	RegulatoryFeature	ENSMUSR00000312174	promoter	-	-	-	-	-	-	-	-	-
10:80656436-80656436	T	missense_variant	MODERATE	Btbd2	ENSMUSG00000003344	Transcript	ENSMUST00000003434	protein_coding	636	95	32	A/D	gCc/gAc	-1	5	P2	tolerated_low_confidence(0.16)
10:80712876-80712876	A	synonymous_variant	LOW	Ap3d1	ENSMUSG00000020198	Transcript	ENSMUST00000020420	protein_coding	2739	2466	822	A	gcG/gcT	-1	1	P1	-
10:80855312-80855312	G	regulatory_region_variant	MODIFIER	-	-	RegulatoryFeature	ENSMUSR00000030318	promoter	-	-	-	-	-	-	-	-	-
10:80855312-80855312	G	5_prime_UTR_variant	MODIFIER	Sppl2b	ENSMUSG00000035206	Transcript	ENSMUST00000035597	protein_coding	38	-	-	-	-	1	1	P1	-
10:80855312-80855312	G	upstream_gene_variant	MODIFIER	Lsm7	ENSMUSG00000035215	Transcript	ENSMUST00000035775	protein_coding	-	-	-	-	-	-1	1	P1	-
10:80855480-80855480	A	regulatory_region_variant	MODIFIER	-	-	RegulatoryFeature	ENSMUSR00000030318	promoter	-	-	-	-	-	-	-	-	-
10:80855480-80855480	A	upstream_gene_variant	MODIFIER	Lsm7	ENSMUSG00000035215	Transcript	ENSMUST00000035775	protein_coding	-	-	-	-	-	-1	1	P1	-
10:80855480-80855480	A	intron_variant	MODIFIER	Sppl2b	ENSMUSG00000035206	Transcript	ENSMUST00000035597	protein_coding	-	-	-	-	-	1	1	P1	-
10:80890204-80890204	A	stop_gained	HIGH	Tmprss9	ENSMUSG00000059406	Transcript	ENSMUST00000219817	protein_coding	1416	1287	429	C/*	tgC/tgA	1	5	P1	-
10:81176612-81176612	C	regulatory_region_variant	MODIFIER	-	-	RegulatoryFeature	ENSMUSR00000312262	promoter	-	-	-	-	-	-	-	-	-
10:81176612-81176612	C	upstream_gene_variant	MODIFIER	Eef2	ENSMUSG00000034994	Transcript	ENSMUST00000047864	protein_coding	-	-	-	-	-	1	1	P1	-
10:81176612-81176612	C	upstream_gene_variant	MODIFIER	Snord37	ENSMUSG00000064441	Transcript	ENSMUST00000082507	snoRNA	-	-	-	-	-	1	-	-	-
10:81179702-81179702	T	downstream_gene_variant	MODIFIER	4930442H23Rik	ENSMUSG00000053603	Transcript	ENSMUST00000056086	protein_coding	-	-	-	-	-	-1	-	P1	-
10:81179702-81179702	T	missense_variant	MODERATE	Eef2	ENSMUSG00000034994	Transcript	ENSMUST00000047864	protein_coding	1152	1056	352	Q/H	caG/caT	1	1	P1	deleterious(0.01)
10:81179702-81179702	T	downstream_gene_variant	MODIFIER	Snord37	ENSMUSG00000064441	Transcript	ENSMUST00000082507	snoRNA	-	-	-	-	-	1	-	-	-
10:81179702-81179702	T	upstream_gene_variant	MODIFIER	Dapk3	ENSMUSG00000034974	Transcript	ENSMUST00000178422	protein_coding	-	-	-	-	-	1	1	P1	-
10:81213080-81213080	A	intron_variant	MODIFIER	Atcay	ENSMUSG00000034958	Transcript	ENSMUST00000047408	protein_coding	-	-	-	-	-	-1	1	P1	-
10:81213080-81213080	A	downstream_gene_variant	MODIFIER	Atcayos	ENSMUSG00000085779	Transcript	ENSMUST00000150782	antisense	-	-	-	-	-	1	1	-	-
10:81273752-81273752	T	downstream_gene_variant	MODIFIER	Mir3057	ENSMUSG00000092781	Transcript	ENSMUST00000175040	miRNA	-	-	-	-	-	1	-	-	-
10:81273752-81273752	T	intron_variant	MODIFIER	Tjp3	ENSMUSG00000034917	Transcript	ENSMUST00000045744	protein_coding	-	-	-	-	-	-1	1	P1	-
10:81273752-81273752	T	downstream_gene_variant	MODIFIER	Apba3	ENSMUSG00000004931	Transcript	ENSMUST00000220297	protein_coding	-	-	-	-	-	1	5	P1	-
10:81280577-81280577	T	intron_variant	MODIFIER	Tjp3	ENSMUSG00000034917	Transcript	ENSMUST00000045744	protein_coding	-	-	-	-	-	-1	1	P1	-
10:81626655-81626655	A	regulatory_region_variant	MODIFIER	-	-	RegulatoryFeature	ENSMUSR00000030549	promoter	-	-	-	-	-	-	-	-	-
10:81626655-81626655	A	upstream_gene_variant	MODIFIER	Ankrd24	ENSMUSG00000054708	Transcript	ENSMUST00000119336	protein_coding	-	-	-	-	-	1	5	P1	-
10:81626655-81626655	A	intron_variant	MODIFIER	Sirt6	ENSMUSG00000034748	Transcript	ENSMUST00000042923	protein_coding	-	-	-	-	-	-1	1	P3	-
10:81643744-81643744	A	regulatory_region_variant	MODIFIER	-	-	RegulatoryFeature	ENSMUSR00000030552	promoter	-	-	-	-	-	-	-	-	-
10:81643744-81643744	A	missense_variant	MODERATE	Ankrd24	ENSMUSG00000054708	Transcript	ENSMUST00000119336	protein_coding	2706	2536	846	E/K	Gag/Aag	1	5	P1	tolerated(0.47)
10:82954421-82954421	A	regulatory_region_variant	MODIFIER	-	-	RegulatoryFeature	ENSMUSR00000505433	promoter	-	-	-	-	-	-	-	-	-
10:82954421-82954421	A	non_coding_transcript_exon_variant	MODIFIER	Gm4799	ENSMUSG00000071151	Transcript	ENSMUST00000095396	processed_pseudogene	78	-	-	-	-	1	-	-	-
10:83648469-83648469	A	regulatory_region_variant	MODIFIER	-	-	RegulatoryFeature	ENSMUSR00000030823	promoter	-	-	-	-	-	-	-	-	-
10:83648469-83648469	A	intron_variant	MODIFIER	Appl2	ENSMUSG00000020263	Transcript	ENSMUST00000020500	protein_coding	-	-	-	-	-	-1	1	P1	-
10:84868306-84868306	T	intron_variant	MODIFIER	Rfx4	ENSMUSG00000020037	Transcript	ENSMUST00000060397	protein_coding	-	-	-	-	-	1	1	P1	-
10:85625037-85625037	A	regulatory_region_variant	MODIFIER	-	-	RegulatoryFeature	ENSMUSR00000031160	promoter_flanking_region	-	-	-	-	-	-	-	-	-
10:85625037-85625037	A	regulatory_region_variant	MODIFIER	-	-	RegulatoryFeature	ENSMUSR00000312706	CTCF_binding_site	-	-	-	-	-	-	-	-	-
10:85625037-85625037	A	missense_variant	MODERATE	Btbd11	ENSMUSG00000020042	Transcript	ENSMUST00000105307	protein_coding	2308	1793	598	G/E	gGg/gAg	1	1	P3	deleterious(0.01)
10:86969210-86969210	A	synonymous_variant	LOW	Stab2	ENSMUSG00000035459	Transcript	ENSMUST00000035288	protein_coding	1047	903	301	T	acG/acT	-1	1	P1	-
10:86969210-86969210	A	upstream_gene_variant	MODIFIER	Gm16271	ENSMUSG00000089656	Transcript	ENSMUST00000162837	antisense	-	-	-	-	-	1	5	-	-
10:86972933-86972933	A	intron_variant,non_coding_transcript_variant	MODIFIER	Gm16271	ENSMUSG00000089656	Transcript	ENSMUST00000162837	antisense	-	-	-	-	-	1	5	-	-
10:86972933-86972933	A	splice_acceptor_variant	HIGH	Stab2	ENSMUSG00000035459	Transcript	ENSMUST00000035288	protein_coding	-	-	-	-	-	-1	1	P1	-
10:88533511-88533511	T	missense_variant	MODERATE	Mybpc1	ENSMUSG00000020061	Transcript	ENSMUST00000119185	protein_coding	2573	2473	825	A/T	Gct/Act	-1	1	A2	tolerated(0.7)
10:88548783-88548783	A	missense_variant	MODERATE	Mybpc1	ENSMUSG00000020061	Transcript	ENSMUST00000119185	protein_coding	1738	1638	546	W/C	tgG/tgT	-1	1	A2	deleterious(0.01)
10:88731539-88731539	A	regulatory_region_variant	MODIFIER	-	-	RegulatoryFeature	ENSMUSR00000031614	promoter	-	-	-	-	-	-	-	-	-
10:88731539-88731539	A	upstream_gene_variant	MODIFIER	Gm4925	ENSMUSG00000069540	Transcript	ENSMUST00000168843	processed_transcript	-	-	-	-	-	-1	-	-	-
10:88731539-88731539	A	5_prime_UTR_variant	MODIFIER	Arl1	ENSMUSG00000060904	Transcript	ENSMUST00000116234	protein_coding	472	-	-	-	-	1	1	P1	-
10:89149378-89149378	A	regulatory_region_variant	MODIFIER	-	-	RegulatoryFeature	ENSMUSR00000506316	promoter_flanking_region	-	-	-	-	-	-	-	-	-
10:89149378-89149378	A	5_prime_UTR_variant	MODIFIER	Ano4	ENSMUSG00000035189	Transcript	ENSMUST00000182341	protein_coding	226	-	-	-	-	-1	5	P2	-
10:89257510-89257510	A	regulatory_region_variant	MODIFIER	-	-	RegulatoryFeature	ENSMUSR00000313054	promoter	-	-	-	-	-	-	-	-	-
10:89257510-89257510	A	5_prime_UTR_variant	MODIFIER	Ano4	ENSMUSG00000035189	Transcript	ENSMUST00000182341	protein_coding	81	-	-	-	-	-1	5	P2	-
10:89805468-89805468	T	missense_variant	MODERATE	Uhrf1bp1l	ENSMUSG00000019951	Transcript	ENSMUST00000020112	protein_coding	2754	2500	834	V/F	Gtt/Ttt	1	1	P1	tolerated(0.05)
10:93236156-93236156	A	intron_variant	MODIFIER	Cdk17	ENSMUSG00000020015	Transcript	ENSMUST00000069965	protein_coding	-	-	-	-	-	1	1	P1	-
10:93525974-93525974	A	missense_variant	MODERATE	Amdhd1	ENSMUSG00000015890	Transcript	ENSMUST00000016034	protein_coding	1128	1065	355	M/I	atG/atT	-1	1	P1	deleterious(0.02)
10:93970609-93970609	T	missense_variant	MODERATE	Vezt	ENSMUSG00000036099	Transcript	ENSMUST00000119818	protein_coding	2051	1939	647	A/T	Gct/Act	-1	1	-	tolerated(0.47)
10:94036382-94036382	T	regulatory_region_variant	MODIFIER	-	-	RegulatoryFeature	ENSMUSR00000032319	promoter	-	-	-	-	-	-	-	-	-
10:94036382-94036382	T	intron_variant	MODIFIER	Fgd6	ENSMUSG00000020021	Transcript	ENSMUST00000020208	protein_coding	-	-	-	-	-	1	1	P1	-
10:94036382-94036382	T	upstream_gene_variant	MODIFIER	Vezt	ENSMUSG00000036099	Transcript	ENSMUST00000119818	protein_coding	-	-	-	-	-	-1	1	-	-
10:94036382-94036382	T	upstream_gene_variant	MODIFIER	Gm49628	ENSMUSG00000110869	Transcript	ENSMUST00000214203	TEC	-	-	-	-	-	-1	-	-	-
10:94512475-94512475	T	upstream_gene_variant	MODIFIER	Tmcc3	ENSMUSG00000020023	Transcript	ENSMUST00000065060	protein_coding	-	-	-	-	-	1	1	P3	-
10:94675879-94675879	T	non_coding_transcript_exon_variant	MODIFIER	Cep83os	ENSMUSG00000097164	Transcript	ENSMUST00000181906	bidirectional_promoter_lncRNA	1712	-	-	-	-	-1	1	-	-
10:99759110-99759110	T	intron_variant,non_coding_transcript_variant	MODIFIER	Gm47578	ENSMUSG00000113032	Transcript	ENSMUST00000222959	antisense	-	-	-	-	-	1	5	-	-
10:99759110-99759110	T	missense_variant	MODERATE	Csl	ENSMUSG00000046934	Transcript	ENSMUST00000056085	protein_coding	549	92	31	T/K	aCg/aAg	-1	-	P1	tolerated(0.98)
10:99759110-99759110	T	upstream_gene_variant	MODIFIER	Gm35206	ENSMUSG00000112304	Transcript	ENSMUST00000217945	antisense	-	-	-	-	-	1	1	-	-
10:100612858-100612858	A	missense_variant	MODERATE	1700017N19Rik	ENSMUSG00000056912	Transcript	ENSMUST00000041162	protein_coding	1187	1034	345	T/N	aCt/aAt	1	1	-	tolerated(0.3)
10:103009342-103009342	T	missense_variant	MODERATE	Alx1	ENSMUSG00000036602	Transcript	ENSMUST00000167156	protein_coding	1193	827	276	P/H	cCc/cAc	-1	5	P1	tolerated(0.56)
10:103028472-103028472	A	regulatory_region_variant	MODIFIER	-	-	RegulatoryFeature	ENSMUSR00000507898	promoter	-	-	-	-	-	-	-	-	-
10:103028472-103028472	A	synonymous_variant	LOW	Alx1	ENSMUSG00000036602	Transcript	ENSMUST00000167156	protein_coding	501	135	45	T	acG/acT	-1	5	P1	-
10:103028472-103028472	A	downstream_gene_variant	MODIFIER	Gm17028	ENSMUSG00000090638	Transcript	ENSMUST00000170026	lincRNA	-	-	-	-	-	-1	3	-	-
10:105413467-105413467	T	missense_variant	MODERATE	Tmtc2	ENSMUSG00000036019	Transcript	ENSMUST00000061506	protein_coding	1090	404	135	G/D	gGc/gAc	-1	1	P1	deleterious(0)
10:107881502-107881502	T	intron_variant	MODIFIER	Otogl	ENSMUSG00000091455	Transcript	ENSMUST00000165341	protein_coding	-	-	-	-	-	-1	5	P1	-
10:109688966-109688966	T	stop_gained	HIGH	Nav3	ENSMUSG00000020181	Transcript	ENSMUST00000032719	protein_coding	6801	6801	2267	W/*	tgG/tgA	-1	5	P1	-
10:109759038-109759038	A	regulatory_region_variant	MODIFIER	-	-	RegulatoryFeature	ENSMUSR00000508377	promoter_flanking_region	-	-	-	-	-	-	-	-	-
10:109759038-109759038	A	missense_variant	MODERATE	Nav3	ENSMUSG00000020181	Transcript	ENSMUST00000032719	protein_coding	4301	4301	1434	S/L	tCa/tTa	-1	5	P1	deleterious(0.01)
10:114801274-114801274	A	regulatory_region_variant	MODIFIER	-	-	RegulatoryFeature	ENSMUSR00000508848	promoter	-	-	-	-	-	-	-	-	-
10:114801274-114801274	A	synonymous_variant	LOW	Trhde	ENSMUSG00000050663	Transcript	ENSMUST00000061632	protein_coding	91	27	9	R	cgG/cgT	-1	1	P1	-
10:114801274-114801274	A	upstream_gene_variant	MODIFIER	Gm15723	ENSMUSG00000084865	Transcript	ENSMUST00000139331	antisense	-	-	-	-	-	1	3	-	-
10:115452338-115452338	T	synonymous_variant	LOW	Lgr5	ENSMUSG00000020140	Transcript	ENSMUST00000020350	protein_coding	2687	2400	800	V	gtC/gtA	-1	1	P1	-
10:115453050-115453050	A	missense_variant	MODERATE	Lgr5	ENSMUSG00000020140	Transcript	ENSMUST00000020350	protein_coding	1975	1688	563	G/V	gGg/gTg	-1	1	P1	deleterious(0.01)
10:116343813-116343813	A	missense_variant	MODERATE	Ptprb	ENSMUSG00000020154	Transcript	ENSMUST00000092167	protein_coding	3528	3274	1092	L/M	Ctg/Atg	1	1	P1	deleterious(0)
10:116343813-116343813	A	downstream_gene_variant	MODIFIER	Gm26495	ENSMUSG00000065086	Transcript	ENSMUST00000083152	snoRNA	-	-	-	-	-	1	-	-	-
10:117481084-117481084	T	intergenic_variant	MODIFIER	-	-	-	-	-	-	-	-	-	-	-	-	-	-
10:117741063-117741063	G	regulatory_region_variant	MODIFIER	-	-	RegulatoryFeature	ENSMUSR00000509340	enhancer	-	-	-	-	-	-	-	-	-
10:117741063-117741063	G	intron_variant	MODIFIER	Slc35e3	ENSMUSG00000060181	Transcript	ENSMUST00000079041	protein_coding	-	-	-	-	-	-1	1	P1	-
10:117792773-117792773	A	regulatory_region_variant	MODIFIER	-	-	RegulatoryFeature	ENSMUSR00000034945	promoter	-	-	-	-	-	-	-	-	-
10:117792773-117792773	A	upstream_gene_variant	MODIFIER	Nup107	ENSMUSG00000052798	Transcript	ENSMUST00000064848	protein_coding	-	-	-	-	-	-1	1	P2	-
10:117947404-117947404	T	regulatory_region_variant	MODIFIER	-	-	RegulatoryFeature	ENSMUSR00000034996	promoter_flanking_region	-	-	-	-	-	-	-	-	-
10:117947404-117947404	T	non_coding_transcript_exon_variant	MODIFIER	4933411E08Rik	ENSMUSG00000112500	Transcript	ENSMUST00000217950	lincRNA	801	-	-	-	-	1	1	-	-
10:120085031-120085031	A	intron_variant	MODIFIER	Grip1	ENSMUSG00000034813	Transcript	ENSMUST00000147356	protein_coding	-	-	-	-	-	1	1	A2	-
10:120085031-120085031	A	intron_variant	MODIFIER	Helb	ENSMUSG00000020228	Transcript	ENSMUST00000020449	protein_coding	-	-	-	-	-	-1	1	P1	-
10:120178771-120178771	T	synonymous_variant	LOW	Irak3	ENSMUSG00000020227	Transcript	ENSMUST00000020448	protein_coding	545	345	115	T	acG/acA	-1	1	P1	-
10:120637910-120637910	A	upstream_gene_variant	MODIFIER	4930471E19Rik	ENSMUSG00000112716	Transcript	ENSMUST00000219022	lincRNA	-	-	-	-	-	-1	1	-	-
10:120778773-120778773	T	downstream_gene_variant	MODIFIER	Msrb3	ENSMUSG00000051236	Transcript	ENSMUST00000092143	protein_coding	-	-	-	-	-	-1	1	P1	-
10:120778773-120778773	T	non_coding_transcript_exon_variant	MODIFIER	4921513I03Rik	ENSMUSG00000044544	Transcript	ENSMUST00000056994	lincRNA	1421	-	-	-	-	1	1	-	-
10:121374519-121374519	A	regulatory_region_variant	MODIFIER	-	-	RegulatoryFeature	ENSMUSR00000035581	promoter_flanking_region	-	-	-	-	-	-	-	-	-
10:121374519-121374519	A	synonymous_variant	LOW	Gns	ENSMUSG00000034707	Transcript	ENSMUST00000040344	protein_coding	491	390	130	S	tcG/tcA	1	1	P1	-
10:122449719-122449719	A	regulatory_region_variant	MODIFIER	-	-	RegulatoryFeature	ENSMUSR00000315314	promoter	-	-	-	-	-	-	-	-	-
10:122449719-122449719	A	intron_variant,non_coding_transcript_variant	MODIFIER	Gm48877	ENSMUSG00000112873	Transcript	ENSMUST00000218285	antisense	-	-	-	-	-	-1	3	-	-
10:122449719-122449719	A	upstream_gene_variant	MODIFIER	Gm48878	ENSMUSG00000112794	Transcript	ENSMUST00000219628	TEC	-	-	-	-	-	1	-	-	-
10:122449719-122449719	A	stop_gained	HIGH	Avpr1a	ENSMUSG00000020123	Transcript	ENSMUST00000020323	protein_coding	1221	915	305	Y/*	taC/taA	1	1	P1	-
10:122566829-122566829	A	regulatory_region_variant	MODIFIER	-	-	RegulatoryFeature	ENSMUSR00000315327	CTCF_binding_site	-	-	-	-	-	-	-	-	-
10:122566829-122566829	A	non_coding_transcript_exon_variant	MODIFIER	A130077B15Rik	ENSMUSG00000112095	Transcript	ENSMUST00000219429	lincRNA	741	-	-	-	-	-1	1	-	-
10:127090919-127090919	C	regulatory_region_variant	MODIFIER	-	-	RegulatoryFeature	ENSMUSR00000510713	promoter_flanking_region	-	-	-	-	-	-	-	-	-
10:127090919-127090919	C	missense_variant	MODERATE	Agap2	ENSMUSG00000025422	Transcript	ENSMUST00000039259	protein_coding	3599	2884	962	E/Q	Gag/Cag	1	1	P2	deleterious(0.01)
10:127090919-127090919	C	downstream_gene_variant	MODIFIER	Os9	ENSMUSG00000040462	Transcript	ENSMUST00000164259	protein_coding	-	-	-	-	-	-1	1	A2	-
10:127247482-127247482	A	intron_variant	MODIFIER	Kif5a	ENSMUSG00000074657	Transcript	ENSMUST00000099172	protein_coding	-	-	-	-	-	-1	1	P1	-
10:127300277-127300277	A	splice_region_variant,intron_variant	LOW	Mars	ENSMUSG00000040354	Transcript	ENSMUST00000171564	protein_coding	-	-	-	-	-	-1	5	A2	-
10:127300277-127300277	A	downstream_gene_variant	MODIFIER	Ddit3	ENSMUSG00000025408	Transcript	ENSMUST00000026475	protein_coding	-	-	-	-	-	1	1	P1	-
10:127327856-127327856	G	regulatory_region_variant	MODIFIER	-	-	RegulatoryFeature	ENSMUSR00000510782	open_chromatin_region	-	-	-	-	-	-	-	-	-
10:127327856-127327856	G	intron_variant	MODIFIER	Arhgap9	ENSMUSG00000040345	Transcript	ENSMUST00000219026	protein_coding	-	-	-	-	-	1	1	P2	-
10:127327856-127327856	G	upstream_gene_variant	MODIFIER	Gm47200	ENSMUSG00000112426	Transcript	ENSMUST00000219640	antisense	-	-	-	-	-	1	3	-	-
10:127327856-127327856	G	downstream_gene_variant	MODIFIER	Gli1	ENSMUSG00000025407	Transcript	ENSMUST00000026474	protein_coding	-	-	-	-	-	-1	1	P1	-
10:127357182-127357182	T	regulatory_region_variant	MODIFIER	-	-	RegulatoryFeature	ENSMUSR00000510791	CTCF_binding_site	-	-	-	-	-	-	-	-	-
10:127357182-127357182	T	intron_variant,non_coding_transcript_variant	MODIFIER	Gm47200	ENSMUSG00000112426	Transcript	ENSMUST00000219640	antisense	-	-	-	-	-	1	3	-	-
10:127357182-127357182	T	upstream_gene_variant	MODIFIER	Inhbe	ENSMUSG00000047492	Transcript	ENSMUST00000059718	protein_coding	-	-	-	-	-	-1	1	P1	-
10:127357182-127357182	T	synonymous_variant	LOW	Inhbc	ENSMUSG00000025405	Transcript	ENSMUST00000026472	protein_coding	999	964	322	R	Cgg/Agg	-1	1	P1	-
10:127357292-127357292	T	intron_variant,non_coding_transcript_variant	MODIFIER	Gm47200	ENSMUSG00000112426	Transcript	ENSMUST00000219640	antisense	-	-	-	-	-	1	3	-	-
10:127357292-127357292	T	missense_variant	MODERATE	Inhbc	ENSMUSG00000025405	Transcript	ENSMUST00000026472	protein_coding	889	854	285	A/E	gCa/gAa	-1	1	P1	deleterious(0)
10:127357292-127357292	T	upstream_gene_variant	MODIFIER	Inhbe	ENSMUSG00000047492	Transcript	ENSMUST00000059718	protein_coding	-	-	-	-	-	-1	1	P1	-
10:127502668-127502669	-	intron_variant	MODIFIER	Stac3	ENSMUSG00000040287	Transcript	ENSMUST00000035839	protein_coding	-	-	-	-	-	1	1	P1	-
10:127502668-127502669	-	downstream_gene_variant	MODIFIER	R3hdm2	ENSMUSG00000025404	Transcript	ENSMUST00000166820	protein_coding	-	-	-	-	-	1	5	P2	-
10:127539760-127539760	T	intron_variant	MODIFIER	Lrp1	ENSMUSG00000040249	Transcript	ENSMUST00000049149	protein_coding	-	-	-	-	-	-1	1	P1	-
10:127540746-127540746	T	synonymous_variant	LOW	Lrp1	ENSMUSG00000040249	Transcript	ENSMUST00000049149	protein_coding	13253	12792	4264	T	acG/acA	-1	1	P1	-
10:127549347-127549347	G	missense_variant	MODERATE	Lrp1	ENSMUSG00000040249	Transcript	ENSMUST00000049149	protein_coding	11145	10684	3562	C/R	Tgc/Cgc	-1	1	P1	deleterious(0)
10:127549970-127549970	G	missense_variant	MODERATE	Lrp1	ENSMUSG00000040249	Transcript	ENSMUST00000049149	protein_coding	10996	10535	3512	R/P	cGc/cCc	-1	1	P1	tolerated(0.1)
10:127559193-127559193	T	missense_variant	MODERATE	Lrp1	ENSMUSG00000040249	Transcript	ENSMUST00000049149	protein_coding	7923	7462	2488	G/R	Gga/Aga	-1	1	P1	deleterious(0.01)
10:127742524-127742524	T	missense_variant	MODERATE	Zbtb39	ENSMUSG00000044617	Transcript	ENSMUST00000054287	protein_coding	1135	966	322	L/F	ttG/ttT	1	1	P1	deleterious(0)
10:127742524-127742524	T	downstream_gene_variant	MODIFIER	Gpr182	ENSMUSG00000058396	Transcript	ENSMUST00000079692	protein_coding	-	-	-	-	-	-1	1	P1	-
10:127742878-127742878	T	downstream_gene_variant	MODIFIER	Gpr182	ENSMUSG00000058396	Transcript	ENSMUST00000079692	protein_coding	-	-	-	-	-	-1	1	P1	-
10:127742878-127742878	T	synonymous_variant	LOW	Zbtb39	ENSMUSG00000044617	Transcript	ENSMUST00000054287	protein_coding	1489	1320	440	L	ctG/ctT	1	1	P1	-
10:128084297-128084297	T	regulatory_region_variant	MODIFIER	-	-	RegulatoryFeature	ENSMUSR00000036474	promoter	-	-	-	-	-	-	-	-	-
10:128084297-128084297	T	missense_variant,splice_region_variant	MODERATE	Atp5b	ENSMUSG00000025393	Transcript	ENSMUST00000026459	protein_coding	365	311	104	G/V	gGg/gTg	1	1	P1	deleterious_low_confidence(0)
10:128084297-128084297	T	downstream_gene_variant	MODIFIER	Snord59a	ENSMUSG00000064778	Transcript	ENSMUST00000082844	snoRNA	-	-	-	-	-	1	-	-	-
10:128084297-128084297	T	upstream_gene_variant	MODIFIER	Gm47438	ENSMUSG00000111947	Transcript	ENSMUST00000217728	lincRNA	-	-	-	-	-	-1	-	-	-
10:128084297-128084297	T	upstream_gene_variant	MODIFIER	Mir677	ENSMUSG00000104755	Transcript	ENSMUST00000197076	miRNA	-	-	-	-	-	1	-	-	-
10:128084297-128084297	T	upstream_gene_variant	MODIFIER	Mir677	ENSMUSG00000093245	Transcript	ENSMUST00000175504	snoRNA	-	-	-	-	-	1	-	-	-
10:128285064-128285064	T	missense_variant	MODERATE	Stat2	ENSMUSG00000040033	Transcript	ENSMUST00000085708	protein_coding	1985	1836	612	W/C	tgG/tgT	1	1	P2	deleterious(0)
10:128318027-128318027	T	upstream_gene_variant	MODIFIER	Cnpy2	ENSMUSG00000025381	Transcript	ENSMUST00000219037	protein_coding	-	-	-	-	-	1	1	P1	-
10:128318027-128318027	T	missense_variant	MODERATE	Pan2	ENSMUSG00000005682	Transcript	ENSMUST00000005825	protein_coding	3347	3093	1031	Q/H	caG/caT	1	1	P2	deleterious(0)
10:128438413-128438413	T	regulatory_region_variant	MODIFIER	-	-	RegulatoryFeature	ENSMUSR00000036570	promoter_flanking_region	-	-	-	-	-	-	-	-	-
10:128438413-128438413	T	downstream_gene_variant	MODIFIER	Gm26347	ENSMUSG00000088151	Transcript	ENSMUST00000157526	scaRNA	-	-	-	-	-	1	-	-	-
10:128438413-128438413	T	synonymous_variant	LOW	Rnf41	ENSMUSG00000025373	Transcript	ENSMUST00000171342	protein_coding	1308	933	311	A	gcG/gcT	1	1	P1	-
10:128459023-128459023	A	regulatory_region_variant	MODIFIER	-	-	RegulatoryFeature	ENSMUSR00000036578	promoter	-	-	-	-	-	-	-	-	-
10:128459023-128459023	A	upstream_gene_variant	MODIFIER	Smarcc2	ENSMUSG00000025369	Transcript	ENSMUST00000105235	protein_coding	-	-	-	-	-	1	1	A2	-
10:128459023-128459023	A	downstream_gene_variant	MODIFIER	Mir8105	ENSMUSG00000098957	Transcript	ENSMUST00000184718	miRNA	-	-	-	-	-	1	-	-	-
10:128511643-128511643	A	downstream_gene_variant	MODIFIER	Mir6916	ENSMUSG00000099292	Transcript	ENSMUST00000184514	miRNA	-	-	-	-	-	-1	-	-	-
10:128511643-128511643	A	intron_variant	MODIFIER	Esyt1	ENSMUSG00000025366	Transcript	ENSMUST00000026427	protein_coding	-	-	-	-	-	-1	1	P1	-
10:128519241-128519241	T	regulatory_region_variant	MODIFIER	-	-	RegulatoryFeature	ENSMUSR00000315794	open_chromatin_region	-	-	-	-	-	-	-	-	-
10:128519241-128519241	T	upstream_gene_variant	MODIFIER	Gm29585	ENSMUSG00000100548	Transcript	ENSMUST00000187855	antisense	-	-	-	-	-	1	5	-	-
10:128519241-128519241	T	intron_variant	MODIFIER	Esyt1	ENSMUSG00000025366	Transcript	ENSMUST00000026427	protein_coding	-	-	-	-	-	-1	1	P1	-
10:128634452-128634452	A	missense_variant	MODERATE	Ikzf4	ENSMUSG00000002578	Transcript	ENSMUST00000133342	protein_coding	1541	1357	453	G/C	Ggc/Tgc	-1	2	P1	deleterious(0.01)
10:128748138-128748138	T	regulatory_region_variant	MODIFIER	-	-	RegulatoryFeature	ENSMUSR00000036647	promoter	-	-	-	-	-	-	-	-	-
10:128748138-128748138	T	intron_variant	MODIFIER	Pym1	ENSMUSG00000064030	Transcript	ENSMUST00000163377	protein_coding	-	-	-	-	-	1	1	P4	-
10:128748138-128748138	T	upstream_gene_variant	MODIFIER	Dgka	ENSMUSG00000025357	Transcript	ENSMUST00000026414	protein_coding	-	-	-	-	-	-1	1	P1	-
10:128990636-128990636	G	missense_variant	MODERATE	Olfr9	ENSMUSG00000069430	Transcript	ENSMUST00000091996	protein_coding	1206	723	241	C/W	tgC/tgG	1	-	P1	deleterious(0)
10:129607973-129607973	T	missense_variant	MODERATE	Olfr796	ENSMUSG00000052012	Transcript	ENSMUST00000214584	protein_coding	1073	507	169	F/L	ttC/ttA	-1	2	P1	deleterious(0.01)
10:130271099-130271099	A	missense_variant	MODERATE	Neurod4	ENSMUSG00000048015	Transcript	ENSMUST00000061571	protein_coding	398	305	102	G/V	gGc/gTc	-1	1	P1	deleterious(0)
11:3711944-3711944	T	intron_variant	MODIFIER	Osbp2	ENSMUSG00000020435	Transcript	ENSMUST00000070552	protein_coding	-	-	-	-	-	-1	5	P3	-
11:4076303-4076303	T	missense_variant	MODERATE	Sec14l3	ENSMUSG00000054986	Transcript	ENSMUST00000068322	protein_coding	1253	1142	381	T/M	aCg/aTg	1	1	P1	deleterious(0.01)
11:4239596-4239596	A	synonymous_variant	LOW	Osm	ENSMUSG00000058755	Transcript	ENSMUST00000075221	protein_coding	842	379	127	R	Cgg/Agg	1	1	P1	-
11:4647114-4647114	A	missense_variant	MODERATE	Ascc2	ENSMUSG00000020412	Transcript	ENSMUST00000070257	protein_coding	385	292	98	V/I	Gta/Ata	1	1	P2	deleterious(0.04)
11:5037839-5037839	A	upstream_gene_variant	MODIFIER	Gm47296	ENSMUSG00000104880	Transcript	ENSMUST00000197692	miRNA	-	-	-	-	-	1	-	-	-
11:5037839-5037839	A	upstream_gene_variant	MODIFIER	Gm24958	ENSMUSG00000088634	Transcript	ENSMUST00000158009	snoRNA	-	-	-	-	-	1	-	-	-
11:5037839-5037839	A	intron_variant	MODIFIER	Ap1b1	ENSMUSG00000009090	Transcript	ENSMUST00000009234	protein_coding	-	-	-	-	-	1	1	P1	-
11:5128936-5128936	T	regulatory_region_variant	MODIFIER	-	-	RegulatoryFeature	ENSMUSR00000511623	promoter_flanking_region	-	-	-	-	-	-	-	-	-
11:5128936-5128936	T	intron_variant	MODIFIER	Emid1	ENSMUSG00000034164	Transcript	ENSMUST00000062821	protein_coding	-	-	-	-	-	-1	1	P2	-
11:5629051-5629051	T	regulatory_region_variant	MODIFIER	-	-	RegulatoryFeature	ENSMUSR00000037390	promoter_flanking_region	-	-	-	-	-	-	-	-	-
11:5629051-5629051	T	regulatory_region_variant	MODIFIER	-	-	RegulatoryFeature	ENSMUSR00000316297	CTCF_binding_site	-	-	-	-	-	-	-	-	-
11:5629051-5629051	T	missense_variant	MODERATE	Ankrd36	ENSMUSG00000020481	Transcript	ENSMUST00000109856	protein_coding	2486	2243	748	T/I	aCc/aTc	1	2	P2	tolerated_low_confidence(0.25)
11:5780389-5780389	T	non_coding_transcript_exon_variant	MODIFIER	Ube2d-ps	ENSMUSG00000083844	Transcript	ENSMUST00000137510	processed_transcript	359	-	-	-	-	1	1	-	-
11:5782355-5782355	A	regulatory_region_variant	MODIFIER	-	-	RegulatoryFeature	ENSMUSR00000037416	promoter_flanking_region	-	-	-	-	-	-	-	-	-
11:5782355-5782355	A	regulatory_region_variant	MODIFIER	-	-	RegulatoryFeature	ENSMUSR00000316316	CTCF_binding_site	-	-	-	-	-	-	-	-	-
11:5782355-5782355	A	downstream_gene_variant	MODIFIER	Ube2d-ps	ENSMUSG00000083844	Transcript	ENSMUST00000137510	processed_transcript	-	-	-	-	-	1	1	-	-
11:5867001-5867001	T	splice_donor_variant	HIGH	Aebp1	ENSMUSG00000020473	Transcript	ENSMUST00000102923	protein_coding	-	-	-	-	-	1	1	P2	-
11:5910360-5910360	T	missense_variant	MODERATE	Gck	ENSMUSG00000041798	Transcript	ENSMUST00000102920	protein_coding	763	281	94	G/E	gGg/gAg	-1	1	P1	tolerated(0.19)
11:5910360-5910360	T	upstream_gene_variant	MODIFIER	Gm11967	ENSMUSG00000084819	Transcript	ENSMUST00000135132	antisense	-	-	-	-	-	1	2	-	-
11:6342494-6342494	T	splice_acceptor_variant	HIGH	Ogdh	ENSMUSG00000020456	Transcript	ENSMUST00000093350	protein_coding	-	-	-	-	-	1	1	A1	-
11:6512387-6512387	T	intron_variant	MODIFIER	Myo1g	ENSMUSG00000020437	Transcript	ENSMUST00000003459	protein_coding	-	-	-	-	-	-1	1	P1	-
11:6512388-6512388	A	intron_variant	MODIFIER	Myo1g	ENSMUSG00000020437	Transcript	ENSMUST00000003459	protein_coding	-	-	-	-	-	-1	1	P1	-
11:6516966-6516966	A	intron_variant	MODIFIER	Myo1g	ENSMUSG00000020437	Transcript	ENSMUST00000003459	protein_coding	-	-	-	-	-	-1	1	P1	-
11:7209537-7209537	A	synonymous_variant	LOW	Igfbp3	ENSMUSG00000020427	Transcript	ENSMUST00000020702	protein_coding	782	675	225	L	ctG/ctT	-1	1	P1	-
11:9316203-9316203	T	stop_gained	HIGH	Abca13	ENSMUSG00000004668	Transcript	ENSMUST00000042740	protein_coding	9205	9181	3061	E/*	Gaa/Taa	1	5	P1	-
11:16515646-16515646	G	non_coding_transcript_exon_variant	MODIFIER	Akt2-ps	ENSMUSG00000084347	Transcript	ENSMUST00000120718	processed_pseudogene	1114	-	-	-	-	1	-	-	-
11:23002284-23002284	T	missense_variant	MODERATE	Cct4	ENSMUSG00000007739	Transcript	ENSMUST00000173867	protein_coding	1609	1374	458	M/I	atG/atT	1	1	P1	deleterious(0.02)
11:28576831-28576831	T	missense_variant	MODERATE	Ccdc85a	ENSMUSG00000032878	Transcript	ENSMUST00000146385	protein_coding	1229	776	259	A/D	gCt/gAt	-1	5	A2	tolerated(0.33)
11:29547419-29547419	G	regulatory_region_variant	MODIFIER	-	-	RegulatoryFeature	ENSMUSR00000317749	promoter	-	-	-	-	-	-	-	-	-
11:29547419-29547419	G	upstream_gene_variant	MODIFIER	Clhc1	ENSMUSG00000020461	Transcript	ENSMUST00000020753	protein_coding	-	-	-	-	-	1	1	P3	-
11:29547419-29547419	G	intron_variant	MODIFIER	Rps27a	ENSMUSG00000020460	Transcript	ENSMUST00000102845	protein_coding	-	-	-	-	-	-1	1	P1	-
11:29547419-29547419	G	downstream_gene_variant	MODIFIER	Gm12090	ENSMUSG00000081575	Transcript	ENSMUST00000118692	processed_pseudogene	-	-	-	-	-	-1	-	-	-
11:29547419-29547419	G	downstream_gene_variant	MODIFIER	Mtif2	ENSMUSG00000020459	Transcript	ENSMUST00000093239	protein_coding	-	-	-	-	-	1	1	P1	-
11:30135991-30135991	T	missense_variant	MODERATE	Sptbn1	ENSMUSG00000020315	Transcript	ENSMUST00000006629	protein_coding	3984	3716	1239	G/E	gGg/gAg	-1	5	A1	tolerated(0.17)
11:31965734-31965734	A	regulatory_region_variant	MODIFIER	-	-	RegulatoryFeature	ENSMUSR00000514054	promoter	-	-	-	-	-	-	-	-	-
11:31965734-31965734	A	synonymous_variant	LOW	4930524B15Rik	ENSMUSG00000020299	Transcript	ENSMUST00000102829	protein_coding	143	75	25	R	cgC/cgA	1	1	P1	-
11:31966079-31966079	A	regulatory_region_variant	MODIFIER	-	-	RegulatoryFeature	ENSMUSR00000514054	promoter	-	-	-	-	-	-	-	-	-
11:31966079-31966079	A	intron_variant	MODIFIER	4930524B15Rik	ENSMUSG00000020299	Transcript	ENSMUST00000102829	protein_coding	-	-	-	-	-	1	1	P1	-
11:32212737-32212737	T	downstream_gene_variant	MODIFIER	Snrnp25	ENSMUSG00000040767	Transcript	ENSMUST00000039601	protein_coding	-	-	-	-	-	1	1	P1	-
11:32212737-32212737	T	synonymous_variant	LOW	Rhbdf1	ENSMUSG00000020282	Transcript	ENSMUST00000020524	protein_coding	1602	1446	482	Q	caG/caA	-1	1	P1	-
11:32769457-32769457	T	regulatory_region_variant	MODIFIER	-	-	RegulatoryFeature	ENSMUSR00000040324	enhancer	-	-	-	-	-	-	-	-	-
11:32769457-32769457	T	intergenic_variant	MODIFIER	-	-	-	-	-	-	-	-	-	-	-	-	-	-
11:33159849-33159849	T	intron_variant	MODIFIER	Npm1	ENSMUSG00000057113	Transcript	ENSMUST00000075641	protein_coding	-	-	-	-	-	-1	1	P1	-
11:33428455-33428455	C	regulatory_region_variant	MODIFIER	-	-	RegulatoryFeature	ENSMUSR00000040386	promoter_flanking_region	-	-	-	-	-	-	-	-	-
11:33428455-33428455	C	intron_variant	MODIFIER	Ranbp17	ENSMUSG00000040594	Transcript	ENSMUST00000102815	protein_coding	-	-	-	-	-	-1	1	P1	-
11:33513531-33513531	G	regulatory_region_variant	MODIFIER	-	-	RegulatoryFeature	ENSMUSR00000040394	promoter	-	-	-	-	-	-	-	-	-
11:33513531-33513531	G	intron_variant	MODIFIER	Ranbp17	ENSMUSG00000040594	Transcript	ENSMUST00000102815	protein_coding	-	-	-	-	-	-1	1	P1	-
11:34068785-34068785	T	intron_variant	MODIFIER	Lcp2	ENSMUSG00000002699	Transcript	ENSMUST00000052413	protein_coding	-	-	-	-	-	1	1	P2	-
11:34068785-34068785	T	intron_variant,non_coding_transcript_variant	MODIFIER	4930469K13Rik	ENSMUSG00000085684	Transcript	ENSMUST00000141450	processed_transcript	-	-	-	-	-	-1	1	-	-
11:34068881-34068881	A	intron_variant	MODIFIER	Lcp2	ENSMUSG00000002699	Transcript	ENSMUST00000052413	protein_coding	-	-	-	-	-	1	1	P2	-
11:34068881-34068881	A	intron_variant,non_coding_transcript_variant	MODIFIER	4930469K13Rik	ENSMUSG00000085684	Transcript	ENSMUST00000141450	processed_transcript	-	-	-	-	-	-1	1	-	-
11:34247720-34247720	A	intron_variant	MODIFIER	Dock2	ENSMUSG00000020143	Transcript	ENSMUST00000093193	protein_coding	-	-	-	-	-	-1	1	P1	-
11:35875770-35875770	A	missense_variant	MODERATE	Wwc1	ENSMUSG00000018849	Transcript	ENSMUST00000018993	protein_coding	2095	1657	553	D/Y	Gat/Tat	-1	1	P1	deleterious(0.04)
11:36041620-36041620	T	synonymous_variant	LOW	Tenm2	ENSMUSG00000049336	Transcript	ENSMUST00000102801	protein_coding	5377	5143	1715	R	Cgg/Agg	-1	5	P2	-
11:38169680-38169680	T	intergenic_variant	MODIFIER	-	-	-	-	-	-	-	-	-	-	-	-	-	-
11:38493347-38493347	C	non_coding_transcript_exon_variant	MODIFIER	Gm12130	ENSMUSG00000087296	Transcript	ENSMUST00000133599	lincRNA	622	-	-	-	-	-1	1	-	-
11:40253579-40253579	T	intron_variant,non_coding_transcript_variant	MODIFIER	Gm12132	ENSMUSG00000085301	Transcript	ENSMUST00000130945	lincRNA	-	-	-	-	-	1	1	-	-
11:43216204-43216204	A	synonymous_variant	LOW	Atp10b	ENSMUSG00000055415	Transcript	ENSMUST00000077659	protein_coding	2080	2064	688	I	atC/atA	1	5	P1	-
11:43216204-43216204	A	intron_variant,non_coding_transcript_variant	MODIFIER	Gm12146	ENSMUSG00000085533	Transcript	ENSMUST00000127604	antisense	-	-	-	-	-	-1	3	-	-
11:43235733-43235733	C	upstream_gene_variant	MODIFIER	Gm12144	ENSMUSG00000086170	Transcript	ENSMUST00000136288	antisense	-	-	-	-	-	-1	1	-	-
11:43235733-43235733	C	intron_variant,non_coding_transcript_variant	MODIFIER	Gm12146	ENSMUSG00000085533	Transcript	ENSMUST00000127604	antisense	-	-	-	-	-	-1	3	-	-
11:43235733-43235733	C	synonymous_variant	LOW	Atp10b	ENSMUSG00000055415	Transcript	ENSMUST00000077659	protein_coding	3331	3315	1105	S	tcG/tcC	1	5	P1	-
11:43490919-43490919	T	missense_variant	MODERATE	C1qtnf2	ENSMUSG00000046491	Transcript	ENSMUST00000057679	protein_coding	605	467	156	R/L	cGa/cTa	1	1	P2	tolerated(0.54)
11:43835527-43835527	A	regulatory_region_variant	MODIFIER	-	-	RegulatoryFeature	ENSMUSR00000318684	promoter	-	-	-	-	-	-	-	-	-
11:43835527-43835527	A	missense_variant	MODERATE	Adra1b	ENSMUSG00000050541	Transcript	ENSMUST00000067258	protein_coding	1090	562	188	A/S	Gcg/Tcg	-1	1	P1	tolerated(0.21)
11:44410318-44410318	A	missense_variant	MODERATE	Il12b	ENSMUSG00000004296	Transcript	ENSMUST00000170513	protein_coding	822	660	220	N/K	aaC/aaA	1	5	P1	tolerated(0.2)
11:44412618-44412618	T	regulatory_region_variant	MODIFIER	-	-	RegulatoryFeature	ENSMUSR00000318729	CTCF_binding_site	-	-	-	-	-	-	-	-	-
11:44412618-44412618	T	missense_variant	MODERATE	Il12b	ENSMUSG00000004296	Transcript	ENSMUST00000170513	protein_coding	1133	971	324	S/I	aGc/aTc	1	5	P1	deleterious(0)
11:44618239-44618239	T	regulatory_region_variant	MODIFIER	-	-	RegulatoryFeature	ENSMUSR00000041287	promoter	-	-	-	-	-	-	-	-	-
11:44618239-44618239	T	upstream_gene_variant	MODIFIER	Gm37695	ENSMUSG00000102563	Transcript	ENSMUST00000191765	TEC	-	-	-	-	-	-1	5	-	-
11:44618239-44618239	T	missense_variant	MODERATE	Ebf1	ENSMUSG00000057098	Transcript	ENSMUST00000101326	protein_coding	923	61	21	G/C	Ggc/Tgc	1	1	A1	deleterious_low_confidence(0.02)
11:45103552-45103552	A	regulatory_region_variant	MODIFIER	-	-	RegulatoryFeature	ENSMUSR00000515469	promoter_flanking_region	-	-	-	-	-	-	-	-	-
11:45103552-45103552	A	non_coding_transcript_exon_variant	MODIFIER	Gm12159	ENSMUSG00000084773	Transcript	ENSMUST00000143869	lincRNA	761	-	-	-	-	-1	1	-	-
11:45909011-45909011	T	missense_variant	MODERATE	Clint1	ENSMUSG00000006169	Transcript	ENSMUST00000109261	protein_coding	1751	1650	550	M/I	atG/atT	1	5	A1	tolerated(0.39)
11:46222837-46222837	A	intron_variant	MODIFIER	Cyfip2	ENSMUSG00000020340	Transcript	ENSMUST00000165599	protein_coding	-	-	-	-	-	-1	1	P1	-
11:46407580-46407580	T	missense_variant	MODERATE	Fam71b	ENSMUSG00000020401	Transcript	ENSMUST00000063166	protein_coding	1783	1710	570	E/D	gaG/gaT	1	1	P1	tolerated(0.06)
11:46670942-46670942	A	missense_variant	MODERATE	Timd2	ENSMUSG00000040413	Transcript	ENSMUST00000169584	protein_coding	944	874	292	V/F	Gtc/Ttc	-1	1	P1	deleterious(0)
11:49095831-49095831	T	intron_variant	MODIFIER	Olfr56	ENSMUSG00000040328	Transcript	ENSMUST00000179282	protein_coding	-	-	-	-	-	1	5	-	-
11:49095831-49095831	T	missense_variant	MODERATE	Ifi47	ENSMUSG00000078920	Transcript	ENSMUST00000109202	protein_coding	630	424	142	A/S	Gca/Tca	1	2	P1	deleterious(0.02)
11:49095875-49095875	A	intron_variant	MODIFIER	Olfr56	ENSMUSG00000040328	Transcript	ENSMUST00000179282	protein_coding	-	-	-	-	-	1	5	-	-
11:49095875-49095875	A	missense_variant	MODERATE	Ifi47	ENSMUSG00000078920	Transcript	ENSMUST00000109202	protein_coding	674	468	156	F/L	ttC/ttA	1	2	P1	tolerated(0.06)
11:49148659-49148659	A	missense_variant	MODERATE	Olfr1395	ENSMUSG00000050763	Transcript	ENSMUST00000214195	protein_coding	1190	401	134	S/Y	tCt/tAt	1	5	P1	deleterious(0)
11:49160804-49160804	T	missense_variant	MODERATE	Olfr1394	ENSMUSG00000048378	Transcript	ENSMUST00000216273	protein_coding	974	789	263	Q/H	caG/caT	1	5	P1	deleterious(0.05)
11:49160804-49160804	T	downstream_gene_variant	MODIFIER	Btnl9	ENSMUSG00000040283	Transcript	ENSMUST00000046522	protein_coding	-	-	-	-	-	-1	1	P2	-
11:49430670-49430670	A	missense_variant	MODERATE	Olfr1389	ENSMUSG00000107573	Transcript	ENSMUST00000216641	protein_coding	1409	193	65	H/N	Cat/Aat	1	5	P1	tolerated(1)
11:49444514-49444514	A	missense_variant	MODERATE	Olfr1388	ENSMUSG00000047702	Transcript	ENSMUST00000215226	protein_coding	1445	662	221	T/N	aCc/aAc	1	5	P1	deleterious(0)
11:49513726-49513726	A	missense_variant	MODERATE	Olfr1384	ENSMUSG00000044170	Transcript	ENSMUST00000213776	protein_coding	818	87	29	F/L	ttC/ttA	1	5	P1	tolerated(0.17)
11:49630461-49630461	T	intron_variant	MODIFIER	Flt4	ENSMUSG00000020357	Transcript	ENSMUST00000020617	protein_coding	-	-	-	-	-	1	1	P1	-
11:49634335-49634335	T	regulatory_region_variant	MODIFIER	-	-	RegulatoryFeature	ENSMUSR00000041924	promoter_flanking_region	-	-	-	-	-	-	-	-	-
11:49634335-49634335	T	regulatory_region_variant	MODIFIER	-	-	RegulatoryFeature	ENSMUSR00000515952	CTCF_binding_site	-	-	-	-	-	-	-	-	-
11:49634335-49634335	T	synonymous_variant	LOW	Flt4	ENSMUSG00000020357	Transcript	ENSMUST00000020617	protein_coding	2514	2007	669	Y	taC/taT	1	1	P1	-
11:49664503-49664503	A	synonymous_variant	LOW	Scgb3a1	ENSMUSG00000064057	Transcript	ENSMUST00000043873	protein_coding	240	189	63	I	atC/atA	1	1	P3	-
11:49960482-49960482	C	regulatory_region_variant	MODIFIER	-	-	RegulatoryFeature	ENSMUSR00000516011	CTCF_binding_site	-	-	-	-	-	-	-	-	-
11:49960482-49960482	C	missense_variant	MODERATE	Rasgef1c	ENSMUSG00000020374	Transcript	ENSMUST00000063444	protein_coding	1025	532	178	G/R	Gga/Cga	1	1	A2	tolerated(0.55)
11:50430958-50430958	T	regulatory_region_variant	MODIFIER	-	-	RegulatoryFeature	ENSMUSR00000042114	promoter	-	-	-	-	-	-	-	-	-
11:50430958-50430958	T	missense_variant	MODERATE	Rufy1	ENSMUSG00000020375	Transcript	ENSMUST00000020643	protein_coding	168	148	50	L/M	Ctg/Atg	-1	1	P1	deleterious_low_confidence(0.04)
11:50791832-50791832	G	missense_variant	MODERATE	Adamts2	ENSMUSG00000036545	Transcript	ENSMUST00000040523	protein_coding	2730	2650	884	R/G	Cgg/Ggg	1	1	P1	deleterious(0)
11:51177361-51177361	T	regulatory_region_variant	MODIFIER	-	-	RegulatoryFeature	ENSMUSR00000516195	promoter_flanking_region	-	-	-	-	-	-	-	-	-
11:51177361-51177361	T	upstream_gene_variant	MODIFIER	Gm12203	ENSMUSG00000081296	Transcript	ENSMUST00000118235	processed_pseudogene	-	-	-	-	-	-1	-	-	-
11:51830653-51830653	T	intron_variant	MODIFIER	Jade2	ENSMUSG00000020387	Transcript	ENSMUST00000020655	protein_coding	-	-	-	-	-	-1	1	P2	-
11:53111735-53111735	A	intron_variant	MODIFIER	Fstl4	ENSMUSG00000036264	Transcript	ENSMUST00000036796	protein_coding	-	-	-	-	-	1	1	P1	-
11:53111735-53111735	A	non_coding_transcript_exon_variant	MODIFIER	Gm11186	ENSMUSG00000087668	Transcript	ENSMUST00000137096	antisense	895	-	-	-	-	-1	1	-	-
11:53579807-53579807	T	missense_variant	MODERATE	Kif3a	ENSMUSG00000018395	Transcript	ENSMUST00000120613	protein_coding	737	590	197	R/I	aGa/aTa	1	1	P3	deleterious(0.01)
11:53773702-53773702	T	upstream_gene_variant	MODIFIER	Gm17334	ENSMUSG00000091191	Transcript	ENSMUST00000170390	protein_coding	-	-	-	-	-	-1	-	P1	-
11:53773702-53773702	T	missense_variant	MODERATE	Irf1	ENSMUSG00000018899	Transcript	ENSMUST00000108920	protein_coding	504	234	78	K/N	aaG/aaT	1	1	P3	deleterious(0)
11:54325097-54325097	C	missense_variant	MODERATE	Acsl6	ENSMUSG00000020333	Transcript	ENSMUST00000108905	protein_coding	565	482	161	G/A	gGg/gCg	1	1	A1	tolerated(0.41)
11:54340551-54340551	T	missense_variant	MODERATE	Acsl6	ENSMUSG00000020333	Transcript	ENSMUST00000108905	protein_coding	1476	1393	465	P/S	Cca/Tca	1	1	A1	tolerated(0.28)
11:54340551-54340551	T	downstream_gene_variant	MODIFIER	Gm12224	ENSMUSG00000085888	Transcript	ENSMUST00000127107	antisense	-	-	-	-	-	-1	3	-	-
11:54860575-54860575	G	regulatory_region_variant	MODIFIER	-	-	RegulatoryFeature	ENSMUSR00000042907	promoter	-	-	-	-	-	-	-	-	-
11:54860575-54860575	G	5_prime_UTR_variant	MODIFIER	Lyrm7	ENSMUSG00000020268	Transcript	ENSMUST00000144164	protein_coding	338	-	-	-	-	-1	2	P1	-
11:55164364-55164364	T	synonymous_variant	LOW	Slc36a2	ENSMUSG00000020264	Transcript	ENSMUST00000039305	protein_coding	982	864	288	R	cgC/cgA	-1	1	P1	-
11:55181487-55181487	T	intron_variant	MODIFIER	Slc36a2	ENSMUSG00000020264	Transcript	ENSMUST00000039305	protein_coding	-	-	-	-	-	-1	1	P1	-
11:55192260-55192260	T	non_coding_transcript_exon_variant	MODIFIER	Slc36a1os	ENSMUSG00000084980	Transcript	ENSMUST00000157010	antisense	1249	-	-	-	-	-1	1	-	-
11:55395625-55395625	T	regulatory_region_variant	MODIFIER	-	-	RegulatoryFeature	ENSMUSR00000517007	enhancer	-	-	-	-	-	-	-	-	-
11:55395625-55395625	T	intron_variant	MODIFIER	Sparc	ENSMUSG00000018593	Transcript	ENSMUST00000018737	protein_coding	-	-	-	-	-	-1	1	P3	-
11:56459280-56459280	C	regulatory_region_variant	MODIFIER	-	-	RegulatoryFeature	ENSMUSR00000319991	promoter	-	-	-	-	-	-	-	-	-
11:56459280-56459280	C	upstream_gene_variant	MODIFIER	Gm12241	ENSMUSG00000081749	Transcript	ENSMUST00000118330	processed_pseudogene	-	-	-	-	-	1	-	-	-
11:57238176-57238176	T	intron_variant	MODIFIER	Gria1	ENSMUSG00000020524	Transcript	ENSMUST00000036315	protein_coding	-	-	-	-	-	1	1	A2	-
11:58323429-58323429	T	regulatory_region_variant	MODIFIER	-	-	RegulatoryFeature	ENSMUSR00000043321	promoter	-	-	-	-	-	-	-	-	-
11:58323429-58323429	T	intron_variant,non_coding_transcript_variant	MODIFIER	1700047K16Rik	ENSMUSG00000087347	Transcript	ENSMUST00000145068	processed_transcript	-	-	-	-	-	1	1	-	-
11:58323429-58323429	T	upstream_gene_variant	MODIFIER	Zfp672	ENSMUSG00000049755	Transcript	ENSMUST00000108829	protein_coding	-	-	-	-	-	-1	1	P1	-
11:58341353-58341353	T	missense_variant	MODERATE	Sh3bp5l	ENSMUSG00000013646	Transcript	ENSMUST00000116376	protein_coding	949	443	148	R/L	cGg/cTg	1	1	P1	deleterious(0)
11:58382302-58382302	T	regulatory_region_variant	MODIFIER	-	-	RegulatoryFeature	ENSMUSR00000043330	promoter_flanking_region	-	-	-	-	-	-	-	-	-
11:58382302-58382302	T	5_prime_UTR_variant	MODIFIER	Lypd8	ENSMUSG00000013643	Transcript	ENSMUST00000108826	protein_coding	74	-	-	-	-	1	1	P1	-
11:58732265-58732265	T	missense_variant	MODERATE	Olfr317	ENSMUSG00000060030	Transcript	ENSMUST00000216196	protein_coding	1534	899	300	A/E	gCg/gAg	-1	5	P1	deleterious(0.01)
11:58786621-58786621	T	missense_variant	MODERATE	Olfr314	ENSMUSG00000059504	Transcript	ENSMUST00000205189	protein_coding	500	386	129	R/L	cGc/cTc	1	3	P1	deleterious(0.01)
11:58904234-58904234	T	regulatory_region_variant	MODIFIER	-	-	RegulatoryFeature	ENSMUSR00000043394	promoter	-	-	-	-	-	-	-	-	-
11:58904234-58904234	T	upstream_gene_variant	MODIFIER	Gm12257	ENSMUSG00000086063	Transcript	ENSMUST00000148244	antisense	-	-	-	-	-	1	3	-	-
11:58904234-58904234	T	upstream_gene_variant	MODIFIER	Zfp39	ENSMUSG00000037001	Transcript	ENSMUST00000102703	protein_coding	-	-	-	-	-	-1	1	P1	-
11:58954789-58954789	A	regulatory_region_variant	MODIFIER	-	-	RegulatoryFeature	ENSMUSR00000043408	promoter	-	-	-	-	-	-	-	-	-
11:58954789-58954789	A	missense_variant	MODERATE	Hist3h2a	ENSMUSG00000078851	Transcript	ENSMUST00000108817	protein_coding	105	52	18	R/S	Cgt/Agt	1	-	P1	tolerated_low_confidence(0.06)
11:58954789-58954789	A	downstream_gene_variant	MODIFIER	Gm44313	ENSMUSG00000106175	Transcript	ENSMUST00000198018	miRNA	-	-	-	-	-	-1	-	-	-
11:58954789-58954789	A	5_prime_UTR_variant	MODIFIER	Trim17	ENSMUSG00000036964	Transcript	ENSMUST00000047697	protein_coding	105	-	-	-	-	1	2	-	-
11:58954789-58954789	A	upstream_gene_variant	MODIFIER	Hist3h2bb-ps	ENSMUSG00000080712	Transcript	ENSMUST00000117558	processed_pseudogene	-	-	-	-	-	-1	-	-	-
11:59001444-59001444	T	upstream_gene_variant	MODIFIER	Gm10435	ENSMUSG00000072902	Transcript	ENSMUST00000101162	antisense	-	-	-	-	-	1	5	-	-
11:59001444-59001444	T	intron_variant	MODIFIER	Obscn	ENSMUSG00000061462	Transcript	ENSMUST00000047441	protein_coding	-	-	-	-	-	-1	5	P1	-
11:59049796-59049796	C	missense_variant	MODERATE	Obscn	ENSMUSG00000061462	Transcript	ENSMUST00000047441	protein_coding	13771	13771	4591	L/V	Ctg/Gtg	-1	5	P1	deleterious(0)
11:59163297-59163297	A	regulatory_region_variant	MODIFIER	-	-	RegulatoryFeature	ENSMUSR00000043442	promoter	-	-	-	-	-	-	-	-	-
11:59163297-59163297	A	intron_variant	MODIFIER	Iba57	ENSMUSG00000049287	Transcript	ENSMUST00000054523	protein_coding	-	-	-	-	-	-1	1	P1	-
11:59163379-59163379	A	regulatory_region_variant	MODIFIER	-	-	RegulatoryFeature	ENSMUSR00000043442	promoter	-	-	-	-	-	-	-	-	-
11:59163379-59163379	A	missense_variant	MODERATE	Iba57	ENSMUSG00000049287	Transcript	ENSMUST00000054523	protein_coding	361	313	105	R/C	Cgc/Tgc	-1	1	P1	deleterious(0)
11:59373073-59373073	T	upstream_gene_variant	MODIFIER	Gm15755	ENSMUSG00000086910	Transcript	ENSMUST00000133698	antisense	-	-	-	-	-	1	3	-	-
11:59373073-59373073	T	missense_variant	MODERATE	Prss38	ENSMUSG00000049291	Transcript	ENSMUST00000061481	protein_coding	839	812	271	P/Q	cCa/cAa	-1	1	P1	deleterious(0)
11:59375204-59375204	T	regulatory_region_variant	MODIFIER	-	-	RegulatoryFeature	ENSMUSR00000517552	CTCF_binding_site	-	-	-	-	-	-	-	-	-
11:59375204-59375204	T	synonymous_variant	LOW	Prss38	ENSMUSG00000049291	Transcript	ENSMUST00000061481	protein_coding	279	252	84	S	tcC/tcA	-1	1	P1	-
11:59375204-59375204	T	upstream_gene_variant	MODIFIER	Gm15755	ENSMUSG00000086910	Transcript	ENSMUST00000133698	antisense	-	-	-	-	-	1	3	-	-
11:59565800-59565800	T	intron_variant	MODIFIER	Nlrp3	ENSMUSG00000032691	Transcript	ENSMUST00000101148	protein_coding	-	-	-	-	-	1	1	P1	-
11:59565800-59565800	T	downstream_gene_variant	MODIFIER	Olfr222	ENSMUSG00000059610	Transcript	ENSMUST00000214351	protein_coding	-	-	-	-	-	-1	5	P1	-
11:59613796-59613796	A	stop_gained	HIGH	Olfr225	ENSMUSG00000044061	Transcript	ENSMUST00000055276	protein_coding	831	831	277	Y/*	taC/taA	1	-	P1	-
11:60187585-60187585	T	missense_variant	MODERATE	Rai1	ENSMUSG00000062115	Transcript	ENSMUST00000064190	protein_coding	3002	2474	825	R/L	cGc/cTc	1	1	P1	deleterious(0)
11:60189198-60189198	A	regulatory_region_variant	MODIFIER	-	-	RegulatoryFeature	ENSMUSR00000517688	enhancer	-	-	-	-	-	-	-	-	-
11:60189198-60189198	A	missense_variant	MODERATE	Rai1	ENSMUSG00000062115	Transcript	ENSMUST00000064190	protein_coding	4615	4087	1363	G/R	Gga/Aga	1	1	P1	tolerated(0.07)
11:60462497-60462497	T	intron_variant	MODIFIER	Drg2	ENSMUSG00000020537	Transcript	ENSMUST00000018568	protein_coding	-	-	-	-	-	1	1	P1	-
11:60477291-60477291	A	missense_variant	MODERATE	Myo15	ENSMUSG00000042678	Transcript	ENSMUST00000071880	protein_coding	1165	876	292	D/E	gaC/gaA	1	5	P4	tolerated(0.57)
11:60478769-60478769	A	regulatory_region_variant	MODIFIER	-	-	RegulatoryFeature	ENSMUSR00000517746	promoter_flanking_region	-	-	-	-	-	-	-	-	-
11:60478769-60478769	A	missense_variant	MODERATE	Myo15	ENSMUSG00000042678	Transcript	ENSMUST00000071880	protein_coding	2643	2354	785	P/Q	cCg/cAg	1	5	P4	deleterious_low_confidence(0.02)
11:60478928-60478928	T	missense_variant	MODERATE	Myo15	ENSMUSG00000042678	Transcript	ENSMUST00000071880	protein_coding	2802	2513	838	P/L	cCc/cTc	1	5	P4	deleterious_low_confidence(0.01)
11:60482400-60482400	A	intron_variant	MODIFIER	Myo15	ENSMUSG00000042678	Transcript	ENSMUST00000071880	protein_coding	-	-	-	-	-	1	5	P4	-
11:60507003-60507003	G	intron_variant	MODIFIER	Myo15	ENSMUSG00000042678	Transcript	ENSMUST00000071880	protein_coding	-	-	-	-	-	1	5	P4	-
11:60510752-60510752	A	intron_variant	MODIFIER	Myo15	ENSMUSG00000042678	Transcript	ENSMUST00000071880	protein_coding	-	-	-	-	-	1	5	P4	-
11:61450927-61450927	A	intron_variant	MODIFIER	Rnf112	ENSMUSG00000010086	Transcript	ENSMUST00000054927	protein_coding	-	-	-	-	-	-1	1	-	-
11:61453633-61453633	C	regulatory_region_variant	MODIFIER	-	-	RegulatoryFeature	ENSMUSR00000320556	promoter	-	-	-	-	-	-	-	-	-
11:61453633-61453633	C	missense_variant	MODERATE	Rnf112	ENSMUSG00000010086	Transcript	ENSMUST00000054927	protein_coding	237	81	27	N/K	aaC/aaG	-1	1	-	deleterious_low_confidence(0.01)
11:61490911-61490911	A	missense_variant	MODERATE	Mapk7	ENSMUSG00000001034	Transcript	ENSMUST00000079080	protein_coding	1467	1174	392	R/W	Cgg/Tgg	-1	1	P1	deleterious(0.01)
11:61490911-61490911	A	downstream_gene_variant	MODIFIER	Mfap4	ENSMUSG00000042436	Transcript	ENSMUST00000040522	protein_coding	-	-	-	-	-	1	2	A2	-
11:61491414-61491414	T	downstream_gene_variant	MODIFIER	Mfap4	ENSMUSG00000042436	Transcript	ENSMUST00000040522	protein_coding	-	-	-	-	-	1	2	A2	-
11:61491414-61491414	T	missense_variant	MODERATE	Mapk7	ENSMUSG00000001034	Transcript	ENSMUST00000079080	protein_coding	964	671	224	T/N	aCt/aAt	-1	1	P1	deleterious(0)
11:62373377-62373377	A	stop_gained	HIGH	Ncor1	ENSMUSG00000018501	Transcript	ENSMUST00000018645	protein_coding	2683	2428	810	E/*	Gag/Tag	-1	5	P2	-
11:62596858-62596858	G	intron_variant	MODIFIER	Trpv2	ENSMUSG00000018507	Transcript	ENSMUST00000018651	protein_coding	-	-	-	-	-	1	2	P1	-
11:62598344-62598344	A	regulatory_region_variant	MODIFIER	-	-	RegulatoryFeature	ENSMUSR00000518135	enhancer	-	-	-	-	-	-	-	-	-
11:62598344-62598344	A	upstream_gene_variant	MODIFIER	2410006H16Rik	ENSMUSG00000086841	Transcript	ENSMUST00000131787	processed_transcript	-	-	-	-	-	1	1	-	-
11:62598344-62598344	A	upstream_gene_variant	MODIFIER	Snord49b	ENSMUSG00000064437	Transcript	ENSMUST00000082503	snoRNA	-	-	-	-	-	1	-	-	-
11:62598344-62598344	A	intron_variant	MODIFIER	Trpv2	ENSMUSG00000018507	Transcript	ENSMUST00000018651	protein_coding	-	-	-	-	-	1	2	P1	-
11:62605968-62605968	T	regulatory_region_variant	MODIFIER	-	-	RegulatoryFeature	ENSMUSR00000044136	promoter	-	-	-	-	-	-	-	-	-
11:62605968-62605968	T	downstream_gene_variant	MODIFIER	2410006H16Rik	ENSMUSG00000086841	Transcript	ENSMUST00000131787	processed_transcript	-	-	-	-	-	1	1	-	-
11:62605968-62605968	T	downstream_gene_variant	MODIFIER	Snord49a	ENSMUSG00000065734	Transcript	ENSMUST00000083800	snoRNA	-	-	-	-	-	1	-	-	-
11:62605968-62605968	T	intron_variant,non_coding_transcript_variant	MODIFIER	Lrrc75aos2	ENSMUSG00000085762	Transcript	ENSMUST00000128647	antisense	-	-	-	-	-	1	1	-	-
11:62605968-62605968	T	missense_variant	MODERATE	Lrrc75a	ENSMUSG00000046417	Transcript	ENSMUST00000057194	protein_coding	900	767	256	P/H	cCc/cAc	-1	1	P1	deleterious(0)
11:62605968-62605968	T	downstream_gene_variant	MODIFIER	Snord65	ENSMUSG00000077457	Transcript	ENSMUST00000104269	snoRNA	-	-	-	-	-	1	-	-	-
11:62605968-62605968	T	downstream_gene_variant	MODIFIER	Snord49b	ENSMUSG00000064437	Transcript	ENSMUST00000082503	snoRNA	-	-	-	-	-	1	-	-	-
11:62713901-62713901	G	missense_variant	MODERATE	Zfp287	ENSMUSG00000005267	Transcript	ENSMUST00000185656	protein_coding	2179	2179	727	E/Q	Gaa/Caa	-1	1	P2	deleterious(0)
11:62784942-62784942	T	missense_variant	MODERATE	Zfp286	ENSMUSG00000047342	Transcript	ENSMUST00000054654	protein_coding	385	193	65	G/R	Ggg/Agg	-1	1	P1	tolerated(0.46)
11:65187053-65187053	T	missense_variant	MODERATE	Myocd	ENSMUSG00000020542	Transcript	ENSMUST00000108695	protein_coding	2206	1915	639	G/R	Ggg/Agg	-1	1	A2	deleterious(0.01)
11:65874257-65874257	A	missense_variant	MODERATE	Dnah9	ENSMUSG00000056752	Transcript	ENSMUST00000080665	protein_coding	11526	11460	3820	K/N	aaG/aaT	-1	5	P1	deleterious(0.03)
11:66940761-66940761	A	non_coding_transcript_exon_variant	MODIFIER	Gm12298	ENSMUSG00000072834	Transcript	ENSMUST00000126999	antisense	498	-	-	-	-	-1	1	-	-
11:67052803-67052803	T	regulatory_region_variant	MODIFIER	-	-	RegulatoryFeature	ENSMUSR00000044649	promoter	-	-	-	-	-	-	-	-	-
11:67052803-67052803	T	upstream_gene_variant	MODIFIER	Adprm	ENSMUSG00000020910	Transcript	ENSMUST00000116363	protein_coding	-	-	-	-	-	-1	1	P1	-
11:67052803-67052803	T	stop_gained	HIGH	Sco1	ENSMUSG00000069844	Transcript	ENSMUST00000092996	protein_coding	134	109	37	E/*	Gag/Tag	1	1	P2	-
11:67097065-67097065	T	upstream_gene_variant	MODIFIER	Mir6923	ENSMUSG00000098855	Transcript	ENSMUST00000184592	miRNA	-	-	-	-	-	1	-	-	-
11:67097065-67097065	T	splice_region_variant,intron_variant	LOW	Myh3	ENSMUSG00000020908	Transcript	ENSMUST00000108689	protein_coding	-	-	-	-	-	1	5	P1	-
11:67114075-67114075	T	non_coding_transcript_exon_variant	MODIFIER	2310065F04Rik	ENSMUSG00000087410	Transcript	ENSMUST00000125538	lincRNA	1110	-	-	-	-	-1	1	-	-
11:67202307-67202307	T	upstream_gene_variant	MODIFIER	9430073C21Rik	ENSMUSG00000085479	Transcript	ENSMUST00000145346	antisense	-	-	-	-	-	-1	2	-	-
11:67202307-67202307	T	downstream_gene_variant	MODIFIER	Myh2	ENSMUSG00000033196	Transcript	ENSMUST00000170159	protein_coding	-	-	-	-	-	1	5	P1	-
11:67202307-67202307	T	missense_variant	MODERATE	Myh1	ENSMUSG00000056328	Transcript	ENSMUST00000124516	protein_coding	484	338	113	W/L	tGg/tTg	1	1	P1	deleterious(0.03)
11:67206314-67206314	A	missense_variant	MODERATE	Myh1	ENSMUSG00000056328	Transcript	ENSMUST00000124516	protein_coding	1338	1192	398	L/M	Ctg/Atg	1	1	P1	tolerated(0.11)
11:67206314-67206314	A	downstream_gene_variant	MODIFIER	Myhas	ENSMUSG00000085348	Transcript	ENSMUST00000145021	antisense	-	-	-	-	-	-1	1	-	-
11:67308494-67308494	T	3_prime_UTR_variant	MODIFIER	Myh8	ENSMUSG00000055775	Transcript	ENSMUST00000019625	protein_coding	6009	-	-	-	-	1	1	P1	-
11:67334888-67334888	T	intron_variant	MODIFIER	Myh13	ENSMUSG00000060180	Transcript	ENSMUST00000108684	protein_coding	-	-	-	-	-	1	5	P1	-
11:67364945-67364945	T	stop_gained	HIGH	Myh13	ENSMUSG00000060180	Transcript	ENSMUST00000108684	protein_coding	5220	5059	1687	E/*	Gag/Tag	1	5	P1	-
11:67364945-67364945	T	downstream_gene_variant	MODIFIER	Gm26476	ENSMUSG00000084567	Transcript	ENSMUST00000122618	misc_RNA	-	-	-	-	-	1	-	-	-
11:67662019-67662019	G	intron_variant	MODIFIER	Gas7	ENSMUSG00000033066	Transcript	ENSMUST00000108682	protein_coding	-	-	-	-	-	1	1	P3	-
11:67662019-67662019	G	3_prime_UTR_variant	MODIFIER	Glp2r	ENSMUSG00000049928	Transcript	ENSMUST00000021289	protein_coding	1221	-	-	-	-	-1	1	-	-
11:67875507-67875507	G	intron_variant	MODIFIER	Usp43	ENSMUSG00000020905	Transcript	ENSMUST00000021288	protein_coding	-	-	-	-	-	-1	1	P3	-
11:68226660-68226660	G	regulatory_region_variant	MODIFIER	-	-	RegulatoryFeature	ENSMUSR00000518987	promoter_flanking_region	-	-	-	-	-	-	-	-	-
11:68226660-68226660	G	intron_variant	MODIFIER	Ntn1	ENSMUSG00000020902	Transcript	ENSMUST00000108674	protein_coding	-	-	-	-	-	-1	5	P1	-
11:68529998-68529998	A	missense_variant	MODERATE	Pik3r6	ENSMUSG00000046207	Transcript	ENSMUST00000060441	protein_coding	880	568	190	R/S	Cgc/Agc	1	1	A2	tolerated(0.45)
11:68544847-68544847	C	regulatory_region_variant	MODIFIER	-	-	RegulatoryFeature	ENSMUSR00000044950	promoter_flanking_region	-	-	-	-	-	-	-	-	-
11:68544847-68544847	C	regulatory_region_variant	MODIFIER	-	-	RegulatoryFeature	ENSMUSR00000321322	CTCF_binding_site	-	-	-	-	-	-	-	-	-
11:68544847-68544847	C	intron_variant	MODIFIER	Pik3r6	ENSMUSG00000046207	Transcript	ENSMUST00000060441	protein_coding	-	-	-	-	-	1	1	A2	-
11:68783502-68783502	T	missense_variant,splice_region_variant	MODERATE	Myh10	ENSMUSG00000020900	Transcript	ENSMUST00000102611	protein_coding	2477	2178	726	Q/H	caG/caT	1	1	P2	tolerated(0.09)
11:68993614-68993614	T	synonymous_variant	LOW	Pfas	ENSMUSG00000020899	Transcript	ENSMUST00000021282	protein_coding	1674	1581	527	K	aaG/aaA	-1	5	P1	-
11:68993614-68993614	T	upstream_gene_variant	MODIFIER	Mir3062	ENSMUSG00000092727	Transcript	ENSMUST00000174986	miRNA	-	-	-	-	-	-1	-	-	-
11:68993614-68993614	T	upstream_gene_variant	MODIFIER	Gm25819	ENSMUSG00000084522	Transcript	ENSMUST00000122573	snRNA	-	-	-	-	-	1	-	-	-
11:69001202-69001202	G	missense_variant	MODERATE	Pfas	ENSMUSG00000020899	Transcript	ENSMUST00000021282	protein_coding	572	479	160	S/T	aGc/aCc	-1	5	P1	tolerated(0.3)
11:69031456-69031456	A	missense_variant	MODERATE	Ctc1	ENSMUSG00000020898	Transcript	ENSMUST00000116359	protein_coding	2542	2506	836	R/S	Cgt/Agt	1	1	P3	deleterious(0.01)
11:69223769-69223769	A	missense_variant,splice_region_variant	MODERATE	Gucy2e	ENSMUSG00000020890	Transcript	ENSMUST00000021259	protein_coding	3138	3052	1018	P/S	Cct/Tct	-1	5	P1	deleterious(0.04)
11:69224900-69224900	T	intron_variant	MODIFIER	Gucy2e	ENSMUSG00000020890	Transcript	ENSMUST00000021259	protein_coding	-	-	-	-	-	-1	5	P1	-
11:69232809-69232809	T	missense_variant	MODERATE	Gucy2e	ENSMUSG00000020890	Transcript	ENSMUST00000021259	protein_coding	1349	1263	421	H/Q	caC/caA	-1	5	P1	deleterious(0)
11:69236475-69236475	T	regulatory_region_variant	MODIFIER	-	-	RegulatoryFeature	ENSMUSR00000519214	promoter	-	-	-	-	-	-	-	-	-
11:69236475-69236475	T	missense_variant	MODERATE	Gucy2e	ENSMUSG00000020890	Transcript	ENSMUST00000021259	protein_coding	257	171	57	F/L	ttC/ttA	-1	5	P1	deleterious(0)
11:69236475-69236475	T	upstream_gene_variant	MODIFIER	Gm23194	ENSMUSG00000089438	Transcript	ENSMUST00000158813	snRNA	-	-	-	-	-	1	-	-	-
11:69351034-69351034	T	upstream_gene_variant	MODIFIER	Gm22442	ENSMUSG00000087881	Transcript	ENSMUST00000157256	scaRNA	-	-	-	-	-	-1	-	-	-
11:69351034-69351034	T	intron_variant	MODIFIER	Chd3	ENSMUSG00000018474	Transcript	ENSMUST00000108661	protein_coding	-	-	-	-	-	-1	5	P2	-
11:69360295-69360295	A	missense_variant	MODERATE	Chd3	ENSMUSG00000018474	Transcript	ENSMUST00000108661	protein_coding	1755	1740	580	Q/H	caG/caT	-1	5	P2	tolerated(0.11)
11:69396006-69396006	C	regulatory_region_variant	MODIFIER	-	-	RegulatoryFeature	ENSMUSR00000045147	promoter	-	-	-	-	-	-	-	-	-
11:69396006-69396006	C	upstream_gene_variant	MODIFIER	Cyb5d1	ENSMUSG00000044795	Transcript	ENSMUST00000051620	protein_coding	-	-	-	-	-	-1	1	P1	-
11:69396006-69396006	C	downstream_gene_variant	MODIFIER	Kdm6b	ENSMUSG00000018476	Transcript	ENSMUST00000094077	protein_coding	-	-	-	-	-	-1	5	P1	-
11:69396006-69396006	C	intron_variant	MODIFIER	Naa38	ENSMUSG00000059278	Transcript	ENSMUST00000144531	protein_coding	-	-	-	-	-	1	1	P1	-
11:69396006-69396006	C	downstream_gene_variant	MODIFIER	Tmem88	ENSMUSG00000045377	Transcript	ENSMUST00000050140	protein_coding	-	-	-	-	-	-1	1	P1	-
11:69422966-69422966	T	intron_variant	MODIFIER	Dnah2	ENSMUSG00000005237	Transcript	ENSMUST00000108659	protein_coding	-	-	-	-	-	-1	5	P2	-
11:69430704-69430704	T	intron_variant	MODIFIER	Dnah2	ENSMUSG00000005237	Transcript	ENSMUST00000108659	protein_coding	-	-	-	-	-	-1	5	P2	-
11:69555970-69555970	T	missense_variant	MODERATE	Efnb3	ENSMUSG00000003934	Transcript	ENSMUST00000004036	protein_coding	1305	913	305	P/T	Ccc/Acc	-1	1	P1	deleterious(0.04)
11:69588737-69588737	T	regulatory_region_variant	MODIFIER	-	-	RegulatoryFeature	ENSMUSR00000045193	promoter_flanking_region	-	-	-	-	-	-	-	-	-
11:69588737-69588737	T	missense_variant,splice_region_variant	MODERATE	Trp53	ENSMUSG00000059552	Transcript	ENSMUST00000108658	protein_coding	819	662	221	E/V	gAg/gTg	1	1	P3	deleterious(0)
11:69588738-69588738	T	regulatory_region_variant	MODIFIER	-	-	RegulatoryFeature	ENSMUSR00000045193	promoter_flanking_region	-	-	-	-	-	-	-	-	-
11:69588738-69588738	T	missense_variant,splice_region_variant	MODERATE	Trp53	ENSMUSG00000059552	Transcript	ENSMUST00000108658	protein_coding	820	663	221	E/D	gaG/gaT	1	1	P3	tolerated(0.05)
11:69589199-69589199	C	missense_variant	MODERATE	Trp53	ENSMUSG00000059552	Transcript	ENSMUST00000108658	protein_coding	879	722	241	G/A	gGg/gCg	1	1	P3	deleterious(0)
11:69685029-69685029	A	regulatory_region_variant	MODIFIER	-	-	RegulatoryFeature	ENSMUSR00000045223	promoter	-	-	-	-	-	-	-	-	-
11:69685029-69685029	A	downstream_gene_variant	MODIFIER	Tnfsf12	ENSMUSG00000097328	Transcript	ENSMUST00000181810	protein_coding	-	-	-	-	-	-1	1	P1	-
11:69685029-69685029	A	upstream_gene_variant	MODIFIER	Senp3	ENSMUSG00000005204	Transcript	ENSMUST00000005336	protein_coding	-	-	-	-	-	-1	1	P1	-
11:69685029-69685029	A	intron_variant,non_coding_transcript_variant	MODIFIER	Tnfsf13os	ENSMUSG00000085890	Transcript	ENSMUST00000140371	antisense	-	-	-	-	-	1	1	-	-
11:69685029-69685029	A	missense_variant,splice_region_variant	MODERATE	Tnfsf13	ENSMUSG00000089669	Transcript	ENSMUST00000018896	protein_coding	526	231	77	Q/H	caG/caT	-1	1	P2	deleterious(0.03)
11:69685029-69685029	A	missense_variant,splice_region_variant	MODERATE	Tnfsfm13	ENSMUSG00000018752	Transcript	ENSMUST00000180587	protein_coding	1082	738	246	Q/H	caG/caT	-1	2	P3	deleterious(0.02)
11:69778146-69778146	C	regulatory_region_variant	MODIFIER	-	-	RegulatoryFeature	ENSMUSR00000045251	promoter_flanking_region	-	-	-	-	-	-	-	-	-
11:69778146-69778146	C	missense_variant	MODERATE	Zbtb4	ENSMUSG00000018750	Transcript	ENSMUST00000108639	protein_coding	1934	1694	565	R/P	cGa/cCa	1	1	P1	tolerated(0.25)
11:69816951-69816951	A	regulatory_region_variant	MODIFIER	-	-	RegulatoryFeature	ENSMUSR00000519366	open_chromatin_region	-	-	-	-	-	-	-	-	-
11:69816951-69816951	A	upstream_gene_variant	MODIFIER	Gm39566	ENSMUSG00000109737	Transcript	ENSMUST00000210714	protein_coding	-	-	-	-	-	-1	5	P1	-
11:69816951-69816951	A	downstream_gene_variant	MODIFIER	Spem1	ENSMUSG00000041165	Transcript	ENSMUST00000045771	protein_coding	-	-	-	-	-	-1	1	P1	-
11:69816951-69816951	A	missense_variant	MODERATE	Spem2	ENSMUSG00000044084	Transcript	ENSMUST00000056941	protein_coding	1255	1187	396	R/L	cGt/cTt	-1	1	P1	deleterious(0)
11:69825494-69825494	A	missense_variant	MODERATE	Nlgn2	ENSMUSG00000051790	Transcript	ENSMUST00000108634	protein_coding	3196	2220	740	E/D	gaG/gaT	-1	1	P1	tolerated_low_confidence(0.39)
11:69825494-69825494	A	upstream_gene_variant	MODIFIER	Spem1	ENSMUSG00000041165	Transcript	ENSMUST00000045771	protein_coding	-	-	-	-	-	-1	1	P1	-
11:69852000-69852000	T	missense_variant	MODERATE	Tnk1	ENSMUSG00000001583	Transcript	ENSMUST00000001626	protein_coding	1946	1766	589	P/H	cCc/cAc	-1	1	P2	tolerated(0.08)
11:69852000-69852000	T	3_prime_UTR_variant	MODIFIER	Plscr3	ENSMUSG00000019461	Transcript	ENSMUST00000108633	protein_coding	2727	-	-	-	-	1	1	P1	-
11:69877271-69877271	T	regulatory_region_variant	MODIFIER	-	-	RegulatoryFeature	ENSMUSR00000321536	CTCF_binding_site	-	-	-	-	-	-	-	-	-
11:69877271-69877271	T	regulatory_region_variant	MODIFIER	-	-	RegulatoryFeature	ENSMUSR00000519382	promoter	-	-	-	-	-	-	-	-	-
11:69877271-69877271	T	downstream_gene_variant	MODIFIER	Acap1	ENSMUSG00000001588	Transcript	ENSMUST00000001631	protein_coding	-	-	-	-	-	-1	1	P1	-
11:69877271-69877271	T	downstream_gene_variant	MODIFIER	Mir6924	ENSMUSG00000104996	Transcript	ENSMUST00000198919	miRNA	-	-	-	-	-	-1	-	-	-
11:69877271-69877271	T	downstream_gene_variant	MODIFIER	Kctd11	ENSMUSG00000046731	Transcript	ENSMUST00000050555	protein_coding	-	-	-	-	-	-1	-	P1	-
11:69877271-69877271	T	intron_variant	MODIFIER	Tmem95	ENSMUSG00000094845	Transcript	ENSMUST00000178597	protein_coding	-	-	-	-	-	-1	5	P1	-
11:69906903-69906903	T	intron_variant	MODIFIER	Neurl4	ENSMUSG00000047284	Transcript	ENSMUST00000061837	protein_coding	-	-	-	-	-	1	5	P3	-
11:69979858-69979858	A	regulatory_region_variant	MODIFIER	-	-	RegulatoryFeature	ENSMUSR00000045315	promoter	-	-	-	-	-	-	-	-	-
11:69979858-69979858	A	upstream_gene_variant	MODIFIER	Ctdnep1	ENSMUSG00000018559	Transcript	ENSMUST00000108593	protein_coding	-	-	-	-	-	1	1	P1	-
11:69979858-69979858	A	stop_gained	HIGH	Elp5	ENSMUSG00000018565	Transcript	ENSMUST00000108594	protein_coding	509	160	54	E/*	Gaa/Taa	-1	1	P1	-
11:69979858-69979858	A	upstream_gene_variant	MODIFIER	Gm44349	ENSMUSG00000105100	Transcript	ENSMUST00000197048	miRNA	-	-	-	-	-	1	-	-	-
11:69988693-69988693	A	missense_variant	MODERATE	Ctdnep1	ENSMUSG00000018559	Transcript	ENSMUST00000108593	protein_coding	769	441	147	N/K	aaC/aaA	1	1	P1	tolerated(0.48)
11:69988693-69988693	A	upstream_gene_variant	MODIFIER	Gabarap	ENSMUSG00000018567	Transcript	ENSMUST00000018711	protein_coding	-	-	-	-	-	1	1	P1	-
11:70007549-70007549	T	upstream_gene_variant	MODIFIER	Mir324	ENSMUSG00000065534	Transcript	ENSMUST00000083600	miRNA	-	-	-	-	-	1	-	-	-
11:70007549-70007549	T	downstream_gene_variant	MODIFIER	Acadvl	ENSMUSG00000018574	Transcript	ENSMUST00000102574	protein_coding	-	-	-	-	-	-1	1	P2	-
11:70007549-70007549	T	intron_variant	MODIFIER	Dvl2	ENSMUSG00000020888	Transcript	ENSMUST00000190940	protein_coding	-	-	-	-	-	1	1	P1	-
11:70043605-70043605	A	intron_variant	MODIFIER	Dlg4	ENSMUSG00000020886	Transcript	ENSMUST00000108588	protein_coding	-	-	-	-	-	1	1	P3	-
11:70226874-70226874	T	regulatory_region_variant	MODIFIER	-	-	RegulatoryFeature	ENSMUSR00000519454	promoter	-	-	-	-	-	-	-	-	-
11:70226874-70226874	T	intron_variant	MODIFIER	Bcl6b	ENSMUSG00000000317	Transcript	ENSMUST00000000326	protein_coding	-	-	-	-	-	-1	1	P1	-
11:70317763-70317763	A	intron_variant	MODIFIER	Alox12e	ENSMUSG00000018907	Transcript	ENSMUST00000019051	protein_coding	-	-	-	-	-	-1	1	P1	-
11:70349965-70349965	A	synonymous_variant	LOW	Alox15	ENSMUSG00000018924	Transcript	ENSMUST00000019068	protein_coding	614	588	196	T	acC/acT	-1	1	P1	-
11:70451825-70451825	T	regulatory_region_variant	MODIFIER	-	-	RegulatoryFeature	ENSMUSR00000045425	promoter	-	-	-	-	-	-	-	-	-
11:70451825-70451825	T	downstream_gene_variant	MODIFIER	Cxcl16	ENSMUSG00000018920	Transcript	ENSMUST00000019064	protein_coding	-	-	-	-	-	-1	1	P1	-
11:70451825-70451825	T	upstream_gene_variant	MODIFIER	Med11	ENSMUSG00000018923	Transcript	ENSMUST00000019067	protein_coding	-	-	-	-	-	1	1	P1	-
11:70661528-70661528	C	missense_variant	MODERATE	Eno3	ENSMUSG00000060600	Transcript	ENSMUST00000108548	protein_coding	1183	1005	335	K/N	aaG/aaC	1	5	P1	deleterious_low_confidence(0.02)
11:70661528-70661528	C	downstream_gene_variant	MODIFIER	Spag7	ENSMUSG00000018287	Transcript	ENSMUST00000018431	protein_coding	-	-	-	-	-	-1	1	P1	-
11:70999869-70999869	G	missense_variant	MODERATE	Dhx33	ENSMUSG00000040620	Transcript	ENSMUST00000108527	protein_coding	562	503	168	R/P	cGt/cCt	-1	1	P1	deleterious(0)
11:70999869-70999869	G	upstream_gene_variant	MODIFIER	Gm22297	ENSMUSG00000065246	Transcript	ENSMUST00000083312	snRNA	-	-	-	-	-	-1	-	-	-
11:71164042-71164042	T	missense_variant	MODERATE	Nlrp1b	ENSMUSG00000070390	Transcript	ENSMUST00000108515	protein_coding	2754	2596	866	L/M	Ctg/Atg	-1	1	A2	deleterious(0)
11:71242496-71242496	A	non_coding_transcript_exon_variant	MODIFIER	Nlrp1c-ps	ENSMUSG00000092528	Transcript	ENSMUST00000171546	processed_transcript	3391	-	-	-	-	-1	1	-	-
11:71248108-71248108	T	non_coding_transcript_exon_variant	MODIFIER	Nlrp1c-ps	ENSMUSG00000092528	Transcript	ENSMUST00000171546	processed_transcript	2677	-	-	-	-	-1	1	-	-
11:72126839-72126839	T	intron_variant	MODIFIER	Pitpnm3	ENSMUSG00000040543	Transcript	ENSMUST00000075258	protein_coding	-	-	-	-	-	-1	1	P3	-
11:72215831-72215831	A	regulatory_region_variant	MODIFIER	-	-	RegulatoryFeature	ENSMUSR00000045674	promoter	-	-	-	-	-	-	-	-	-
11:72215831-72215831	A	non_coding_transcript_exon_variant	MODIFIER	4930563E22Rik	ENSMUSG00000053574	Transcript	ENSMUST00000066087	processed_transcript	694	-	-	-	-	1	-	-	-
11:72215831-72215831	A	upstream_gene_variant	MODIFIER	Med31	ENSMUSG00000020801	Transcript	ENSMUST00000021157	protein_coding	-	-	-	-	-	-1	1	P1	-
11:72250765-72250765	G	synonymous_variant	LOW	Slc13a5	ENSMUSG00000020805	Transcript	ENSMUST00000021161	protein_coding	1342	1248	416	L	ctG/ctC	-1	1	P1	-
11:72437109-72437109	A	upstream_gene_variant	MODIFIER	Mybbp1a	ENSMUSG00000040463	Transcript	ENSMUST00000045633	protein_coding	-	-	-	-	-	1	1	P1	-
11:72437109-72437109	A	intron_variant	MODIFIER	Ggt6	ENSMUSG00000040471	Transcript	ENSMUST00000076443	protein_coding	-	-	-	-	-	1	1	P1	-
11:72982767-72982767	A	missense_variant	MODERATE	Atp2a3	ENSMUSG00000020788	Transcript	ENSMUST00000021142	protein_coding	2650	2465	822	R/Q	cGg/cAg	1	1	-	deleterious(0)
11:73119552-73119552	A	missense_variant,splice_region_variant	MODERATE	Itgae	ENSMUSG00000005947	Transcript	ENSMUST00000006101	protein_coding	1902	1867	623	Q/K	Cag/Aag	1	1	P1	deleterious(0)
11:73120452-73120452	T	intron_variant	MODIFIER	Itgae	ENSMUSG00000005947	Transcript	ENSMUST00000006101	protein_coding	-	-	-	-	-	1	1	P1	-
11:73847583-73847583	T	missense_variant	MODERATE	Olfr393	ENSMUSG00000094488	Transcript	ENSMUST00000213365	protein_coding	878	541	181	L/I	Cta/Ata	-1	5	P1	tolerated(0.52)
11:74365145-74365145	T	missense_variant	MODERATE	Olfr412	ENSMUSG00000058275	Transcript	ENSMUST00000216362	protein_coding	713	475	159	H/Y	Cac/Tac	1	5	P1	deleterious(0)
11:74908650-74908650	A	regulatory_region_variant	MODIFIER	-	-	RegulatoryFeature	ENSMUSR00000520085	open_chromatin_region	-	-	-	-	-	-	-	-	-
11:74908650-74908650	A	missense_variant	MODERATE	Srr	ENSMUSG00000001323	Transcript	ENSMUST00000065211	protein_coding	1408	998	333	P/L	cCt/cTt	-1	1	P1	tolerated_low_confidence(0.34)
11:74908650-74908650	A	3_prime_UTR_variant	MODIFIER	Tsr1	ENSMUSG00000038335	Transcript	ENSMUST00000045807	protein_coding	2697	-	-	-	-	1	1	P1	-
11:74908650-74908650	A	downstream_gene_variant	MODIFIER	Snord91a	ENSMUSG00000077493	Transcript	ENSMUST00000104305	snoRNA	-	-	-	-	-	1	-	-	-
11:74908650-74908650	A	downstream_gene_variant	MODIFIER	Gm22771	ENSMUSG00000077637	Transcript	ENSMUST00000104449	snoRNA	-	-	-	-	-	1	-	-	-
11:74908721-74908721	T	regulatory_region_variant	MODIFIER	-	-	RegulatoryFeature	ENSMUSR00000520085	open_chromatin_region	-	-	-	-	-	-	-	-	-
11:74908721-74908721	T	stop_gained	HIGH	Srr	ENSMUSG00000001323	Transcript	ENSMUST00000065211	protein_coding	1337	927	309	C/*	tgC/tgA	-1	1	P1	-
11:74908721-74908721	T	3_prime_UTR_variant	MODIFIER	Tsr1	ENSMUSG00000038335	Transcript	ENSMUST00000045807	protein_coding	2768	-	-	-	-	1	1	P1	-
11:74908721-74908721	T	downstream_gene_variant	MODIFIER	Snord91a	ENSMUSG00000077493	Transcript	ENSMUST00000104305	snoRNA	-	-	-	-	-	1	-	-	-
11:74908721-74908721	T	downstream_gene_variant	MODIFIER	Gm22771	ENSMUSG00000077637	Transcript	ENSMUST00000104449	snoRNA	-	-	-	-	-	1	-	-	-
11:75180739-75180739	T	downstream_gene_variant	MODIFIER	1700016P03Rik	ENSMUSG00000085609	Transcript	ENSMUST00000134252	processed_transcript	-	-	-	-	-	1	1	-	-
11:75180739-75180739	T	upstream_gene_variant	MODIFIER	Ovca2	ENSMUSG00000038268	Transcript	ENSMUST00000071562	protein_coding	-	-	-	-	-	-1	1	P1	-
11:75180739-75180739	T	intron_variant	MODIFIER	Dph1	ENSMUSG00000078789	Transcript	ENSMUST00000044949	protein_coding	-	-	-	-	-	-1	1	P1	-
11:75390866-75390866	A	synonymous_variant	LOW	Smyd4	ENSMUSG00000018809	Transcript	ENSMUST00000044530	protein_coding	1495	1164	388	V	gtC/gtA	1	1	P1	-
11:75415077-75415077	G	regulatory_region_variant	MODIFIER	-	-	RegulatoryFeature	ENSMUSR00000520163	enhancer	-	-	-	-	-	-	-	-	-
11:75415077-75415077	G	missense_variant	MODERATE	Serpinf1	ENSMUSG00000000753	Transcript	ENSMUST00000000769	protein_coding	697	484	162	G/R	Ggg/Cgg	-1	1	P1	tolerated(0.09)
11:75525330-75525330	T	intron_variant	MODIFIER	Scarf1	ENSMUSG00000038188	Transcript	ENSMUST00000042808	protein_coding	-	-	-	-	-	1	1	P2	-
11:75525330-75525330	T	downstream_gene_variant	MODIFIER	Gm45606	ENSMUSG00000109715	Transcript	ENSMUST00000209836	antisense	-	-	-	-	-	-1	-	-	-
11:75598158-75598158	T	intron_variant	MODIFIER	Pitpna	ENSMUSG00000017781	Transcript	ENSMUST00000143219	protein_coding	-	-	-	-	-	1	1	P2	-
11:75598158-75598158	T	downstream_gene_variant	MODIFIER	Gm12338	ENSMUSG00000081485	Transcript	ENSMUST00000122170	processed_pseudogene	-	-	-	-	-	-1	-	-	-
11:75598158-75598158	T	upstream_gene_variant	MODIFIER	4931413K12Rik	ENSMUSG00000085088	Transcript	ENSMUST00000142068	processed_transcript	-	-	-	-	-	-1	1	-	-
11:76272483-76272483	A	regulatory_region_variant	MODIFIER	-	-	RegulatoryFeature	ENSMUSR00000322327	CTCF_binding_site	-	-	-	-	-	-	-	-	-
11:76272483-76272483	A	regulatory_region_variant	MODIFIER	-	-	RegulatoryFeature	ENSMUSR00000520348	open_chromatin_region	-	-	-	-	-	-	-	-	-
11:76272483-76272483	A	splice_acceptor_variant	HIGH	Nxn	ENSMUSG00000020844	Transcript	ENSMUST00000021204	protein_coding	-	-	-	-	-	-1	1	P1	-
11:76407565-76407565	A	regulatory_region_variant	MODIFIER	-	-	RegulatoryFeature	ENSMUSR00000046443	promoter	-	-	-	-	-	-	-	-	-
11:76407565-76407565	A	intron_variant	MODIFIER	Timm22	ENSMUSG00000020843	Transcript	ENSMUST00000021203	protein_coding	-	-	-	-	-	1	1	P1	-
11:77103403-77103403	T	downstream_gene_variant	MODIFIER	Gm12344	ENSMUSG00000082550	Transcript	ENSMUST00000117087	processed_pseudogene	-	-	-	-	-	-1	-	-	-
11:77103403-77103403	T	missense_variant	MODERATE	Efcab5	ENSMUSG00000050944	Transcript	ENSMUST00000108400	protein_coding	3807	3757	1253	L/M	Ctg/Atg	-1	5	P1	deleterious(0)
11:77137336-77137336	C	missense_variant	MODERATE	Efcab5	ENSMUSG00000050944	Transcript	ENSMUST00000108400	protein_coding	1626	1576	526	R/G	Cgc/Ggc	-1	5	P1	tolerated(0.24)
11:77500463-77500463	A	missense_variant	MODERATE	Git1	ENSMUSG00000011877	Transcript	ENSMUST00000037285	protein_coding	542	521	174	A/D	gCt/gAt	1	1	P2	deleterious(0)
11:77515708-77515708	T	regulatory_region_variant	MODIFIER	-	-	RegulatoryFeature	ENSMUSR00000046694	promoter	-	-	-	-	-	-	-	-	-
11:77515708-77515708	T	upstream_gene_variant	MODIFIER	Trp53i13	ENSMUSG00000044328	Transcript	ENSMUST00000060417	protein_coding	-	-	-	-	-	-1	1	P2	-
11:77515708-77515708	T	downstream_gene_variant	MODIFIER	Gm10392	ENSMUSG00000072673	Transcript	ENSMUST00000100807	protein_coding	-	-	-	-	-	-1	2	P1	-
11:77515708-77515708	T	synonymous_variant	LOW	Abhd15	ENSMUSG00000000686	Transcript	ENSMUST00000094004	protein_coding	588	510	170	L	ctG/ctT	1	1	P1	-
11:77538006-77538006	A	missense_variant	MODERATE	Taok1	ENSMUSG00000017291	Transcript	ENSMUST00000058496	protein_coding	3565	2867	956	R/L	cGa/cTa	-1	1	P1	tolerated_low_confidence(0.11)
11:77538006-77538006	A	intron_variant	MODIFIER	Abhd15	ENSMUSG00000000686	Transcript	ENSMUST00000147386	protein_coding	-	-	-	-	-	1	1	-	-
11:77538006-77538006	A	upstream_gene_variant	MODIFIER	Gm12734	ENSMUSG00000081451	Transcript	ENSMUST00000120228	processed_pseudogene	-	-	-	-	-	1	-	-	-
11:77954088-77954088	G	regulatory_region_variant	MODIFIER	-	-	RegulatoryFeature	ENSMUSR00000322592	CTCF_binding_site	-	-	-	-	-	-	-	-	-
11:77954088-77954088	G	intron_variant	MODIFIER	Sez6	ENSMUSG00000000632	Transcript	ENSMUST00000093995	protein_coding	-	-	-	-	-	1	1	P3	-
11:77969083-77969083	A	stop_gained	HIGH	Sez6	ENSMUSG00000000632	Transcript	ENSMUST00000093995	protein_coding	1487	1227	409	C/*	tgC/tgA	1	1	P3	-
11:78304390-78304390	A	synonymous_variant	LOW	Spag5	ENSMUSG00000002055	Transcript	ENSMUST00000045026	protein_coding	653	522	174	K	aaG/aaA	1	1	P1	-
11:78321234-78321234	T	upstream_gene_variant	MODIFIER	Aldoc	ENSMUSG00000017390	Transcript	ENSMUST00000017534	protein_coding	-	-	-	-	-	1	1	P1	-
11:78321234-78321234	T	intron_variant	MODIFIER	Spag5	ENSMUSG00000002055	Transcript	ENSMUST00000045026	protein_coding	-	-	-	-	-	1	1	P1	-
11:78490854-78490854	T	regulatory_region_variant	MODIFIER	-	-	RegulatoryFeature	ENSMUSR00000046915	promoter_flanking_region	-	-	-	-	-	-	-	-	-
11:78490854-78490854	T	missense_variant	MODERATE	Sarm1	ENSMUSG00000050132	Transcript	ENSMUST00000108287	protein_coding	802	802	268	L/M	Ctg/Atg	-1	1	-	deleterious(0.02)
11:78497202-78497202	T	regulatory_region_variant	MODIFIER	-	-	RegulatoryFeature	ENSMUSR00000322681	promoter	-	-	-	-	-	-	-	-	-
11:78497202-78497202	T	missense_variant	MODERATE	Sarm1	ENSMUSG00000050132	Transcript	ENSMUST00000108287	protein_coding	257	257	86	R/Q	cGg/cAg	-1	1	-	tolerated(0.57)
11:78497202-78497202	T	upstream_gene_variant	MODIFIER	Vtn	ENSMUSG00000017344	Transcript	ENSMUST00000017488	protein_coding	-	-	-	-	-	1	1	P1	-
11:78501990-78501990	T	intron_variant	MODIFIER	Vtn	ENSMUSG00000017344	Transcript	ENSMUST00000017488	protein_coding	-	-	-	-	-	1	1	P1	-
11:78501990-78501990	T	upstream_gene_variant	MODIFIER	Sebox	ENSMUSG00000001103	Transcript	ENSMUST00000001130	protein_coding	-	-	-	-	-	1	1	P1	-
11:78501990-78501990	T	upstream_gene_variant	MODIFIER	Sarm1	ENSMUSG00000050132	Transcript	ENSMUST00000108287	protein_coding	-	-	-	-	-	-1	1	-	-
11:78538863-78538863	T	downstream_gene_variant	MODIFIER	Tmem97	ENSMUSG00000037278	Transcript	ENSMUST00000103242	protein_coding	-	-	-	-	-	-1	1	P1	-
11:78538863-78538863	T	missense_variant	MODERATE	Ift20	ENSMUSG00000001105	Transcript	ENSMUST00000128788	protein_coding	475	28	10	G/W	Ggg/Tgg	1	1	P1	deleterious(0)
11:78538863-78538863	T	upstream_gene_variant	MODIFIER	Tnfaip1	ENSMUSG00000017615	Transcript	ENSMUST00000108277	protein_coding	-	-	-	-	-	-1	1	P1	-
11:78955403-78955403	A	synonymous_variant	LOW	Nos2	ENSMUSG00000020826	Transcript	ENSMUST00000018610	protein_coding	3189	2934	978	T	acG/acA	1	1	-	-
11:79453836-79453836	T	missense_variant	MODERATE	Nf1	ENSMUSG00000020716	Transcript	ENSMUST00000071325	protein_coding	3923	3748	1250	D/Y	Gat/Tat	1	2	P2	deleterious(0)
11:79453836-79453836	T	upstream_gene_variant	MODIFIER	Gm11199	ENSMUSG00000082529	Transcript	ENSMUST00000118691	processed_pseudogene	-	-	-	-	-	-1	-	-	-
11:79945791-79945791	A	missense_variant	MODERATE	Utp6	ENSMUSG00000035575	Transcript	ENSMUST00000043152	protein_coding	1197	1116	372	Q/H	caG/caT	-1	1	P1	tolerated(0.54)
11:80478024-80478024	T	regulatory_region_variant	MODIFIER	-	-	RegulatoryFeature	ENSMUSR00000047350	promoter	-	-	-	-	-	-	-	-	-
11:80478024-80478024	T	downstream_gene_variant	MODIFIER	Psmd11	ENSMUSG00000017428	Transcript	ENSMUST00000017572	protein_coding	-	-	-	-	-	1	1	P1	-
11:80478024-80478024	T	synonymous_variant	LOW	Cdk5r1	ENSMUSG00000048895	Transcript	ENSMUST00000053413	protein_coding	1002	516	172	T	acG/acT	1	-	P1	-
11:80478024-80478024	T	downstream_gene_variant	MODIFIER	Myo1d	ENSMUSG00000035441	Transcript	ENSMUST00000041065	protein_coding	-	-	-	-	-	-1	5	P1	-
11:80812628-80812628	T	missense_variant	MODERATE	Tmem98	ENSMUSG00000035413	Transcript	ENSMUST00000040865	protein_coding	408	70	24	V/L	Gtg/Ttg	1	1	P1	tolerated(0.45)
11:80812641-80812641	A	missense_variant	MODERATE	Tmem98	ENSMUSG00000035413	Transcript	ENSMUST00000040865	protein_coding	421	83	28	R/K	aGg/aAg	1	1	P1	tolerated(0.08)
11:80863205-80863205	A	missense_variant	MODERATE	Spaca3	ENSMUSG00000053184	Transcript	ENSMUST00000103223	protein_coding	516	167	56	R/Q	cGg/cAg	1	1	P1	tolerated(0.05)
11:80863205-80863205	A	upstream_gene_variant	MODIFIER	4930507D10Rik	ENSMUSG00000086703	Transcript	ENSMUST00000137411	antisense	-	-	-	-	-	-1	1	-	-
11:80867682-80867682	A	stop_gained	HIGH	Spaca3	ENSMUSG00000053184	Transcript	ENSMUST00000103223	protein_coding	819	470	157	W/*	tGg/tAg	1	1	P1	-
11:82445328-82445328	T	3_prime_UTR_variant	MODIFIER	Tmem132e	ENSMUSG00000020701	Transcript	ENSMUST00000054245	protein_coding	3382	-	-	-	-	1	1	P1	-
11:82881840-82881840	A	missense_variant	MODERATE	Rad51d	ENSMUSG00000018841	Transcript	ENSMUST00000018985	protein_coding	793	598	200	V/L	Gtg/Ttg	-1	1	P1	tolerated(0.71)
11:82897975-82897975	A	downstream_gene_variant	MODIFIER	Nle1	ENSMUSG00000020692	Transcript	ENSMUST00000103213	protein_coding	-	-	-	-	-	-1	1	P1	-
11:82897975-82897975	A	intron_variant	MODIFIER	Fndc8	ENSMUSG00000018844	Transcript	ENSMUST00000018988	protein_coding	-	-	-	-	-	1	1	P1	-
11:82929459-82929459	G	synonymous_variant	LOW	Unc45b	ENSMUSG00000018845	Transcript	ENSMUST00000018989	protein_coding	1835	1728	576	T	acC/acG	1	1	P2	-
11:82929459-82929459	G	intron_variant,non_coding_transcript_variant	MODIFIER	Unc45bos	ENSMUSG00000086058	Transcript	ENSMUST00000156395	processed_transcript	-	-	-	-	-	-1	1	-	-
11:82940210-82940210	A	downstream_gene_variant	MODIFIER	Slfn5os	ENSMUSG00000086327	Transcript	ENSMUST00000127074	antisense	-	-	-	-	-	-1	2	-	-
11:82940210-82940210	A	missense_variant	MODERATE	Unc45b	ENSMUSG00000018845	Transcript	ENSMUST00000018989	protein_coding	2502	2395	799	D/N	Gat/Aat	1	1	P2	tolerated(0.11)
11:83279405-83279405	A	missense_variant	MODERATE	Slfn14	ENSMUSG00000082101	Transcript	ENSMUST00000163961	protein_coding	1540	1412	471	G/V	gGa/gTa	-1	1	P1	deleterious(0)
11:83283636-83283636	T	synonymous_variant	LOW	Slfn14	ENSMUSG00000082101	Transcript	ENSMUST00000163961	protein_coding	656	528	176	A	gcC/gcA	-1	1	P1	-
11:84372803-84372803	C	intron_variant	MODIFIER	Acaca	ENSMUSG00000020532	Transcript	ENSMUST00000103201	protein_coding	-	-	-	-	-	1	5	P1	-
11:84778048-84778048	A	upstream_gene_variant	MODIFIER	Gm11431	ENSMUSG00000087407	Transcript	ENSMUST00000155046	lincRNA	-	-	-	-	-	-1	3	-	-
11:84964892-84964892	A	intron_variant	MODIFIER	Car4	ENSMUSG00000000805	Transcript	ENSMUST00000103194	protein_coding	-	-	-	-	-	1	1	P1	-
11:86807498-86807498	T	regulatory_region_variant	MODIFIER	-	-	RegulatoryFeature	ENSMUSR00000048378	promoter	-	-	-	-	-	-	-	-	-
11:86807498-86807498	T	missense_variant	MODERATE	Dhx40	ENSMUSG00000018425	Transcript	ENSMUST00000018569	protein_coding	249	52	18	G/S	Ggc/Agc	-1	1	P1	tolerated(0.33)
11:87589938-87589938	A	intron_variant	MODIFIER	2019-09-04	ENSMUSG00000020486	Transcript	ENSMUST00000018544	protein_coding	-	-	-	-	-	1	1	P3	-
11:87589938-87589938	A	upstream_gene_variant	MODIFIER	Mtmr4	ENSMUSG00000018401	Transcript	ENSMUST00000103179	protein_coding	-	-	-	-	-	1	1	P1	-
11:87778516-87778516	A	regulatory_region_variant	MODIFIER	-	-	RegulatoryFeature	ENSMUSR00000323805	promoter	-	-	-	-	-	-	-	-	-
11:87778516-87778516	A	missense_variant	MODERATE	Tspoap1	ENSMUSG00000034156	Transcript	ENSMUST00000039627	protein_coding	5475	4614	1538	N/K	aaC/aaA	1	5	P2	tolerated(0.69)
11:87807550-87807550	T	intron_variant	MODIFIER	Lpo	ENSMUSG00000009356	Transcript	ENSMUST00000103177	protein_coding	-	-	-	-	-	-1	1	P1	-
11:87807550-87807550	T	downstream_gene_variant	MODIFIER	Mpo	ENSMUSG00000009350	Transcript	ENSMUST00000020779	protein_coding	-	-	-	-	-	1	1	P1	-
11:87807564-87807564	A	intron_variant	MODIFIER	Lpo	ENSMUSG00000009356	Transcript	ENSMUST00000103177	protein_coding	-	-	-	-	-	-1	1	P1	-
11:87807564-87807564	A	downstream_gene_variant	MODIFIER	Mpo	ENSMUSG00000009350	Transcript	ENSMUST00000020779	protein_coding	-	-	-	-	-	1	1	P1	-
11:88845291-88845291	A	stop_gained	HIGH	Akap1	ENSMUSG00000018428	Transcript	ENSMUST00000018572	protein_coding	765	544	182	G/*	Gga/Tga	-1	1	P2	-
11:88981196-88981196	T	regulatory_region_variant	MODIFIER	-	-	RegulatoryFeature	ENSMUSR00000522610	TF_binding_site	-	-	-	-	-	-	-	-	-
11:88981196-88981196	T	stop_gained	HIGH	Coil	ENSMUSG00000033983	Transcript	ENSMUST00000107898	protein_coding	909	382	128	G/*	Gga/Tga	1	5	P1	-
11:91577111-91577111	A	regulatory_region_variant	MODIFIER	-	-	RegulatoryFeature	ENSMUSR00000522938	CTCF_binding_site	-	-	-	-	-	-	-	-	-
11:91577111-91577111	A	missense_variant	MODERATE	Kif2b	ENSMUSG00000046755	Transcript	ENSMUST00000061019	protein_coding	448	345	115	W/C	tgG/tgT	-1	-	P1	tolerated(0.06)
11:94482317-94482317	T	intron_variant	MODIFIER	Spata20	ENSMUSG00000020867	Transcript	ENSMUST00000041705	protein_coding	-	-	-	-	-	-1	1	P1	-
11:94670491-94670491	A	missense_variant	MODERATE	Xylt2	ENSMUSG00000020868	Transcript	ENSMUST00000116349	protein_coding	553	445	149	G/C	Ggt/Tgt	-1	1	P1	deleterious(0)
11:94760825-94760825	T	regulatory_region_variant	MODIFIER	-	-	RegulatoryFeature	ENSMUSR00000523229	promoter_flanking_region	-	-	-	-	-	-	-	-	-
11:94760825-94760825	T	upstream_gene_variant	MODIFIER	Gm11545	ENSMUSG00000075611	Transcript	ENSMUST00000146507	unprocessed_pseudogene	-	-	-	-	-	-1	-	-	-
11:94779222-94779222	A	intron_variant	MODIFIER	Tmem92	ENSMUSG00000075610	Transcript	ENSMUST00000162809	protein_coding	-	-	-	-	-	-1	1	P1	-
11:94941147-94941147	T	regulatory_region_variant	MODIFIER	-	-	RegulatoryFeature	ENSMUSR00000049445	promoter	-	-	-	-	-	-	-	-	-
11:94941147-94941147	T	missense_variant	MODERATE	Col1a1	ENSMUSG00000001506	Transcript	ENSMUST00000001547	protein_coding	962	817	273	G/C	Ggt/Tgt	1	1	P1	deleterious(0)
11:94943909-94943909	T	intron_variant	MODIFIER	Col1a1	ENSMUSG00000001506	Transcript	ENSMUST00000001547	protein_coding	-	-	-	-	-	1	1	P1	-
11:94950528-94950528	A	regulatory_region_variant	MODIFIER	-	-	RegulatoryFeature	ENSMUSR00000523273	promoter_flanking_region	-	-	-	-	-	-	-	-	-
11:94950528-94950528	A	missense_variant	MODERATE	Col1a1	ENSMUSG00000001506	Transcript	ENSMUST00000001547	protein_coding	3881	3736	1246	R/S	Cgc/Agc	1	1	P1	deleterious(0)
11:95041082-95041082	A	regulatory_region_variant	MODIFIER	-	-	RegulatoryFeature	ENSMUSR00000049473	promoter	-	-	-	-	-	-	-	-	-
11:95041082-95041082	A	downstream_gene_variant	MODIFIER	Itga3	ENSMUSG00000001507	Transcript	ENSMUST00000120375	protein_coding	-	-	-	-	-	-1	1	A2	-
11:95041082-95041082	A	downstream_gene_variant	MODIFIER	Gm11513	ENSMUSG00000087630	Transcript	ENSMUST00000138855	antisense	-	-	-	-	-	1	5	-	-
11:95041082-95041082	A	intron_variant	MODIFIER	Pdk2	ENSMUSG00000038967	Transcript	ENSMUST00000038431	protein_coding	-	-	-	-	-	-1	1	P1	-
11:95059555-95059555	A	splice_donor_variant	HIGH	Itga3	ENSMUSG00000001507	Transcript	ENSMUST00000120375	protein_coding	-	-	-	-	-	-1	1	A2	-
11:95268590-95268590	G	regulatory_region_variant	MODIFIER	-	-	RegulatoryFeature	ENSMUSR00000049530	promoter_flanking_region	-	-	-	-	-	-	-	-	-
11:95268590-95268590	G	3_prime_UTR_variant	MODIFIER	Tac4	ENSMUSG00000020872	Transcript	ENSMUST00000021242	protein_coding	576	-	-	-	-	1	1	P1	-
11:96204357-96204357	A	regulatory_region_variant	MODIFIER	-	-	RegulatoryFeature	ENSMUSR00000523611	open_chromatin_region	-	-	-	-	-	-	-	-	-
11:96204357-96204357	A	upstream_gene_variant	MODIFIER	Gm27898	ENSMUSG00000099107	Transcript	ENSMUST00000183987	misc_RNA	-	-	-	-	-	-1	-	-	-
11:96204357-96204357	A	upstream_gene_variant	MODIFIER	Gm27605	ENSMUSG00000099133	Transcript	ENSMUST00000184648	misc_RNA	-	-	-	-	-	-1	-	-	-
11:96283041-96283041	C	regulatory_region_variant	MODIFIER	-	-	RegulatoryFeature	ENSMUSR00000324566	promoter	-	-	-	-	-	-	-	-	-
11:96283041-96283041	C	missense_variant	MODERATE	Hoxb8	ENSMUSG00000056648	Transcript	ENSMUST00000052650	protein_coding	1137	79	27	G/R	Ggc/Cgc	1	1	P1	tolerated(0.75)
11:96283041-96283041	C	upstream_gene_variant	MODIFIER	Hoxb7	ENSMUSG00000038721	Transcript	ENSMUST00000049352	protein_coding	-	-	-	-	-	1	1	P1	-
11:96319246-96319246	T	regulatory_region_variant	MODIFIER	-	-	RegulatoryFeature	ENSMUSR00000324566	promoter	-	-	-	-	-	-	-	-	-
11:96319246-96319246	T	upstream_gene_variant	MODIFIER	Hoxb3	ENSMUSG00000048763	Transcript	ENSMUST00000093944	protein_coding	-	-	-	-	-	1	5	P1	-
11:96319246-96319246	T	intron_variant	MODIFIER	Hoxb4	ENSMUSG00000038692	Transcript	ENSMUST00000049241	protein_coding	-	-	-	-	-	1	1	P1	-
11:96319246-96319246	T	downstream_gene_variant	MODIFIER	Mir10a	ENSMUSG00000065519	Transcript	ENSMUST00000083585	miRNA	-	-	-	-	-	1	-	-	-
11:96854197-96854197	T	intron_variant	MODIFIER	Copz2	ENSMUSG00000018672	Transcript	ENSMUST00000018816	protein_coding	-	-	-	-	-	1	1	P1	-
11:96854197-96854197	T	downstream_gene_variant	MODIFIER	Mir152	ENSMUSG00000065515	Transcript	ENSMUST00000083581	miRNA	-	-	-	-	-	1	-	-	-
11:97032970-97032970	T	downstream_gene_variant	MODIFIER	Lrrc46	ENSMUSG00000020878	Transcript	ENSMUST00000021251	protein_coding	-	-	-	-	-	-1	1	P1	-
11:97032970-97032970	T	missense_variant,splice_region_variant	MODERATE	Scrn2	ENSMUSG00000020877	Transcript	ENSMUST00000021249	protein_coding	890	772	258	G/W	Ggg/Tgg	1	1	P1	deleterious(0.01)
11:97032970-97032970	T	upstream_gene_variant	MODIFIER	Gm11533	ENSMUSG00000081860	Transcript	ENSMUST00000120287	processed_pseudogene	-	-	-	-	-	1	-	-	-
11:97099917-97099917	A	downstream_gene_variant	MODIFIER	Gm11573	ENSMUSG00000084068	Transcript	ENSMUST00000119956	processed_pseudogene	-	-	-	-	-	1	-	-	-
11:97099917-97099917	A	intron_variant	MODIFIER	Tbx21	ENSMUSG00000001444	Transcript	ENSMUST00000001484	protein_coding	-	-	-	-	-	-1	1	P1	-
11:97146224-97146224	T	downstream_gene_variant	MODIFIER	Mir7235	ENSMUSG00000099286	Transcript	ENSMUST00000183796	miRNA	-	-	-	-	-	-1	-	-	-
11:97146224-97146224	T	intron_variant	MODIFIER	Tbkbp1	ENSMUSG00000038517	Transcript	ENSMUST00000107615	protein_coding	-	-	-	-	-	-1	5	P2	-
11:97536308-97536308	A	regulatory_region_variant	MODIFIER	-	-	RegulatoryFeature	ENSMUSR00000523901	open_chromatin_region	-	-	-	-	-	-	-	-	-
11:97536308-97536308	A	missense_variant,splice_region_variant	MODERATE	Srcin1	ENSMUSG00000038453	Transcript	ENSMUST00000107596	protein_coding	1068	842	281	R/L	cGg/cTg	-1	1	P2	deleterious(0)
11:97673542-97673542	C	synonymous_variant	LOW	Mllt6	ENSMUSG00000038437	Transcript	ENSMUST00000044730	protein_coding	1241	1083	361	A	gcG/gcC	1	1	P2	-
11:97673542-97673542	C	upstream_gene_variant	MODIFIER	Mir6927	ENSMUSG00000098881	Transcript	ENSMUST00000184494	miRNA	-	-	-	-	-	1	-	-	-
11:97978621-97978621	T	missense_variant	MODERATE	Plxdc1	ENSMUSG00000017417	Transcript	ENSMUST00000107565	protein_coding	223	140	47	R/Q	cGg/cAg	-1	1	-	tolerated(0.08)
11:98005053-98005053	G	intron_variant	MODIFIER	Cacnb1	ENSMUSG00000020882	Transcript	ENSMUST00000017552	protein_coding	-	-	-	-	-	-1	1	P4	-
11:98349132-98349132	A	regulatory_region_variant	MODIFIER	-	-	RegulatoryFeature	ENSMUSR00000050237	promoter	-	-	-	-	-	-	-	-	-
11:98349132-98349132	A	synonymous_variant	LOW	Ppp1r1b	ENSMUSG00000061718	Transcript	ENSMUST00000078694	protein_coding	729	39	13	V	gtG/gtA	1	1	P1	-
11:98349132-98349132	A	downstream_gene_variant	MODIFIER	1700003D09Rik	ENSMUSG00000085944	Transcript	ENSMUST00000141929	processed_transcript	-	-	-	-	-	-1	1	-	-
11:98434197-98434197	T	downstream_gene_variant	MODIFIER	Mien1	ENSMUSG00000002580	Transcript	ENSMUST00000002655	protein_coding	-	-	-	-	-	-1	1	P1	-
11:98434197-98434197	T	upstream_gene_variant	MODIFIER	Gm12352	ENSMUSG00000084835	Transcript	ENSMUST00000154452	antisense	-	-	-	-	-	1	1	-	-
11:98434197-98434197	T	intron_variant	MODIFIER	Erbb2	ENSMUSG00000062312	Transcript	ENSMUST00000058295	protein_coding	-	-	-	-	-	1	1	P1	-
11:98637641-98637641	A	intron_variant	MODIFIER	Gsdma3	ENSMUSG00000064224	Transcript	ENSMUST00000073295	protein_coding	-	-	-	-	-	1	1	P2	-
11:98718954-98718954	G	regulatory_region_variant	MODIFIER	-	-	RegulatoryFeature	ENSMUSR00000050347	promoter_flanking_region	-	-	-	-	-	-	-	-	-
11:98718954-98718954	G	intron_variant	MODIFIER	Med24	ENSMUSG00000017210	Transcript	ENSMUST00000017354	protein_coding	-	-	-	-	-	-1	1	P2	-
11:98982929-98982929	T	regulatory_region_variant	MODIFIER	-	-	RegulatoryFeature	ENSMUSR00000050408	promoter	-	-	-	-	-	-	-	-	-
11:98982929-98982929	T	missense_variant	MODERATE	Gjd3	ENSMUSG00000047197	Transcript	ENSMUST00000062931	protein_coding	88	88	30	L/M	Ctg/Atg	-1	-	P1	deleterious(0)
11:99085733-99085733	A	missense_variant	MODERATE	Tns4	ENSMUSG00000017607	Transcript	ENSMUST00000017751	protein_coding	522	361	121	G/C	Ggt/Tgt	-1	1	P1	deleterious(0.03)
11:99485753-99485753	G	synonymous_variant	LOW	Krt23	ENSMUSG00000006777	Transcript	ENSMUST00000006969	protein_coding	649	576	192	L	ctG/ctC	-1	1	P1	-
11:99915339-99915339	A	3_prime_UTR_variant	MODIFIER	Gm11565	ENSMUSG00000078256	Transcript	ENSMUST00000105053	protein_coding	589	-	-	-	-	1	-	P1	-
11:99986208-99986208	T	regulatory_region_variant	MODIFIER	-	-	RegulatoryFeature	ENSMUSR00000524376	enhancer	-	-	-	-	-	-	-	-	-
11:99986208-99986208	T	downstream_gene_variant	MODIFIER	Gm11558	ENSMUSG00000082591	Transcript	ENSMUST00000118454	processed_pseudogene	-	-	-	-	-	-1	-	-	-
11:99986208-99986208	T	stop_gained	HIGH	Krtap16-1	ENSMUSG00000078253	Transcript	ENSMUST00000105050	protein_coding	390	369	123	C/*	tgC/tgA	-1	-	P1	-
11:100336426-100336426	T	regulatory_region_variant	MODIFIER	-	-	RegulatoryFeature	ENSMUSR00000524463	promoter_flanking_region	-	-	-	-	-	-	-	-	-
11:100336426-100336426	T	intron_variant	MODIFIER	Gast	ENSMUSG00000017165	Transcript	ENSMUST00000017309	protein_coding	-	-	-	-	-	1	1	P1	-
11:100349130-100349130	A	intron_variant	MODIFIER	Hap1	ENSMUSG00000006930	Transcript	ENSMUST00000138603	protein_coding	-	-	-	-	-	-1	5	A2	-
11:100349130-100349130	A	downstream_gene_variant	MODIFIER	Gm20394	ENSMUSG00000092509	Transcript	ENSMUST00000173304	processed_transcript	-	-	-	-	-	-1	5	-	-
11:100351291-100351291	T	missense_variant	MODERATE	Hap1	ENSMUSG00000006930	Transcript	ENSMUST00000138603	protein_coding	1319	1268	423	P/Q	cCa/cAa	-1	5	A2	deleterious(0.01)
11:100351291-100351291	T	upstream_gene_variant	MODIFIER	Gm20394	ENSMUSG00000092509	Transcript	ENSMUST00000173304	processed_transcript	-	-	-	-	-	-1	5	-	-
11:100353674-100353674	T	regulatory_region_variant	MODIFIER	-	-	RegulatoryFeature	ENSMUSR00000524466	open_chromatin_region	-	-	-	-	-	-	-	-	-
11:100353674-100353674	T	intron_variant	MODIFIER	Hap1	ENSMUSG00000006930	Transcript	ENSMUST00000138603	protein_coding	-	-	-	-	-	-1	5	A2	-
11:100353674-100353674	T	upstream_gene_variant	MODIFIER	Gm20394	ENSMUSG00000092509	Transcript	ENSMUST00000173304	processed_transcript	-	-	-	-	-	-1	5	-	-
11:100493566-100493566	A	stop_gained	HIGH	Acly	ENSMUSG00000020917	Transcript	ENSMUST00000107389	protein_coding	2354	2125	709	G/*	Gga/Tga	-1	1	A1	-
11:100549950-100549950	A	intron_variant	MODIFIER	Ttc25	ENSMUSG00000006784	Transcript	ENSMUST00000092684	protein_coding	-	-	-	-	-	1	1	P2	-
11:101182518-101182518	T	synonymous_variant	LOW	Cntnap1	ENSMUSG00000017167	Transcript	ENSMUST00000103109	protein_coding	2041	1824	608	P	ccC/ccT	1	1	P1	-
11:101265380-101265380	T	regulatory_region_variant	MODIFIER	-	-	RegulatoryFeature	ENSMUSR00000524653	promoter	-	-	-	-	-	-	-	-	-
11:101265380-101265380	T	non_coding_transcript_exon_variant	MODIFIER	Gm11615	ENSMUSG00000085083	Transcript	ENSMUST00000156205	antisense	200	-	-	-	-	-1	1	-	-
11:101265380-101265380	T	missense_variant	MODERATE	Wnk4	ENSMUSG00000035112	Transcript	ENSMUST00000103108	protein_coding	1458	1384	462	G/W	Ggg/Tgg	1	1	P1	deleterious(0.02)
11:101331351-101331351	T	regulatory_region_variant	MODIFIER	-	-	RegulatoryFeature	ENSMUSR00000050837	promoter	-	-	-	-	-	-	-	-	-
11:101331351-101331351	T	missense_variant	MODERATE	Aoc3	ENSMUSG00000019326	Transcript	ENSMUST00000103105	protein_coding	747	412	138	V/L	Gtg/Ttg	1	1	P1	deleterious(0.03)
11:101331351-101331351	T	downstream_gene_variant	MODIFIER	Aoc2	ENSMUSG00000078651	Transcript	ENSMUST00000041095	protein_coding	-	-	-	-	-	1	1	P1	-
11:101332314-101332314	T	regulatory_region_variant	MODIFIER	-	-	RegulatoryFeature	ENSMUSR00000050837	promoter	-	-	-	-	-	-	-	-	-
11:101332314-101332314	T	missense_variant	MODERATE	Aoc3	ENSMUSG00000019326	Transcript	ENSMUST00000103105	protein_coding	1710	1375	459	V/L	Gtg/Ttg	1	1	P1	deleterious(0.01)
11:101332314-101332314	T	downstream_gene_variant	MODIFIER	Aoc2	ENSMUSG00000078651	Transcript	ENSMUST00000041095	protein_coding	-	-	-	-	-	1	1	P1	-
11:101425084-101425084	A	regulatory_region_variant	MODIFIER	-	-	RegulatoryFeature	ENSMUSR00000050868	promoter	-	-	-	-	-	-	-	-	-
11:101425084-101425084	A	upstream_gene_variant	MODIFIER	Gm27029	ENSMUSG00000097239	Transcript	ENSMUST00000107259	protein_coding	-	-	-	-	-	-1	5	P5	-
11:101425084-101425084	A	upstream_gene_variant	MODIFIER	Rundc1	ENSMUSG00000035007	Transcript	ENSMUST00000040561	protein_coding	-	-	-	-	-	1	1	P1	-
11:101425084-101425084	A	5_prime_UTR_variant	MODIFIER	Ptges3l	ENSMUSG00000097487	Transcript	ENSMUST00000103102	protein_coding	250	-	-	-	-	-1	1	P2	-
11:101964179-101964179	A	regulatory_region_variant	MODIFIER	-	-	RegulatoryFeature	ENSMUSR00000524819	open_chromatin_region	-	-	-	-	-	-	-	-	-
11:101964179-101964179	A	regulatory_region_variant	MODIFIER	-	-	RegulatoryFeature	ENSMUSR00000524820	promoter_flanking_region	-	-	-	-	-	-	-	-	-
11:101964179-101964179	A	downstream_gene_variant	MODIFIER	4930417O22Rik	ENSMUSG00000071818	Transcript	ENSMUST00000123249	antisense	-	-	-	-	-	1	2	-	-
11:101964179-101964179	A	missense_variant	MODERATE	Sost	ENSMUSG00000001494	Transcript	ENSMUST00000001534	protein_coding	345	303	101	L/F	ttG/ttT	-1	1	P1	deleterious(0)
11:102020477-102020477	A	missense_variant	MODERATE	Mpp3	ENSMUSG00000052373	Transcript	ENSMUST00000107168	protein_coding	953	518	173	R/L	cGg/cTg	-1	5	P1	deleterious(0)
11:102023506-102023506	T	intron_variant	MODIFIER	Mpp3	ENSMUSG00000052373	Transcript	ENSMUST00000107168	protein_coding	-	-	-	-	-	-1	5	P1	-
11:102197701-102197701	T	missense_variant	MODERATE	Hdac5	ENSMUSG00000008855	Transcript	ENSMUST00000008999	protein_coding	3503	2725	909	G/R	Ggg/Agg	-1	1	A2	deleterious(0)
11:102197701-102197701	T	downstream_gene_variant	MODIFIER	G6pc3	ENSMUSG00000034793	Transcript	ENSMUST00000078975	protein_coding	-	-	-	-	-	1	1	P1	-
11:102665956-102665956	T	intron_variant	MODIFIER	Meioc	ENSMUSG00000051455	Transcript	ENSMUST00000100378	protein_coding	-	-	-	-	-	1	5	P1	-
11:102666353-102666353	A	synonymous_variant	LOW	Meioc	ENSMUSG00000051455	Transcript	ENSMUST00000100378	protein_coding	261	84	28	A	gcC/gcA	1	5	P1	-
11:102844242-102844242	A	splice_acceptor_variant	HIGH	Eftud2	ENSMUSG00000020929	Transcript	ENSMUST00000021306	protein_coding	-	-	-	-	-	-1	5	P1	-
11:102945906-102945906	T	regulatory_region_variant	MODIFIER	-	-	RegulatoryFeature	ENSMUSR00000051205	open_chromatin_region	-	-	-	-	-	-	-	-	-
11:102945906-102945906	T	missense_variant	MODERATE	C1ql1	ENSMUSG00000045532	Transcript	ENSMUST00000057849	protein_coding	783	556	186	D/N	Gac/Aac	-1	1	P1	deleterious(0.02)
11:102945906-102945906	T	intron_variant,non_coding_transcript_variant	MODIFIER	Gm26668	ENSMUSG00000097410	Transcript	ENSMUST00000181125	lincRNA	-	-	-	-	-	1	5	-	-
11:103192621-103192621	A	regulatory_region_variant	MODIFIER	-	-	RegulatoryFeature	ENSMUSR00000525099	promoter	-	-	-	-	-	-	-	-	-
11:103192621-103192621	A	intron_variant	MODIFIER	Fmnl1	ENSMUSG00000055805	Transcript	ENSMUST00000042286	protein_coding	-	-	-	-	-	1	1	P4	-
11:103192621-103192621	A	intron_variant,non_coding_transcript_variant	MODIFIER	Gm20511	ENSMUSG00000092371	Transcript	ENSMUST00000174079	antisense	-	-	-	-	-	-1	3	-	-
11:103209567-103209567	A	intron_variant	MODIFIER	Spata32	ENSMUSG00000044787	Transcript	ENSMUST00000103076	protein_coding	-	-	-	-	-	-1	1	P1	-
11:103209567-103209567	A	upstream_gene_variant	MODIFIER	1700023F06Rik	ENSMUSG00000020940	Transcript	ENSMUST00000021323	protein_coding	-	-	-	-	-	-1	5	P2	-
11:103724310-103724310	A	downstream_gene_variant	MODIFIER	C130046K22Rik	ENSMUSG00000085154	Transcript	ENSMUST00000129780	processed_transcript	-	-	-	-	-	1	5	-	-
11:103724310-103724310	A	downstream_gene_variant	MODIFIER	Wnt9b	ENSMUSG00000018486	Transcript	ENSMUST00000018630	protein_coding	-	-	-	-	-	-1	1	P1	-
11:103724310-103724310	A	non_coding_transcript_exon_variant	MODIFIER	Gm11642	ENSMUSG00000086794	Transcript	ENSMUST00000150442	processed_transcript	218	-	-	-	-	1	5	-	-
11:103733856-103733856	T	missense_variant	MODERATE	Wnt9b	ENSMUSG00000018486	Transcript	ENSMUST00000018630	protein_coding	159	107	36	T/K	aCa/aAa	-1	1	P1	deleterious(0.01)
11:104186450-104186450	A	synonymous_variant	LOW	Sppl2c	ENSMUSG00000049506	Transcript	ENSMUST00000107000	protein_coding	124	75	25	E	gaG/gaA	1	-	P4	-
11:105165818-105165818	G	non_coding_transcript_exon_variant	MODIFIER	Gm11620	ENSMUSG00000081965	Transcript	ENSMUST00000118770	processed_pseudogene	803	-	-	-	-	-1	-	-	-
11:105341158-105341158	T	missense_variant	MODERATE	Mrc2	ENSMUSG00000020695	Transcript	ENSMUST00000100335	protein_coding	2676	2535	845	W/C	tgG/tgT	1	1	P1	deleterious(0)
11:105343539-105343539	T	missense_variant	MODERATE	Mrc2	ENSMUSG00000020695	Transcript	ENSMUST00000100335	protein_coding	3025	2884	962	D/Y	Gac/Tac	1	1	P1	deleterious(0.02)
11:105401940-105401940	T	intron_variant	MODIFIER	2019-03-10	ENSMUSG00000078627	Transcript	ENSMUST00000049995	protein_coding	-	-	-	-	-	-1	5	P1	-
11:105972254-105972254	A	intron_variant	MODIFIER	Ace	ENSMUSG00000020681	Transcript	ENSMUST00000001963	protein_coding	-	-	-	-	-	1	1	P1	-
11:105972254-105972254	A	intron_variant,non_coding_transcript_variant	MODIFIER	Gm11651	ENSMUSG00000085297	Transcript	ENSMUST00000152925	antisense	-	-	-	-	-	-1	1	-	-
11:106005167-106005167	A	upstream_gene_variant	MODIFIER	Kcnh6	ENSMUSG00000001901	Transcript	ENSMUST00000001965	protein_coding	-	-	-	-	-	1	1	P1	-
11:106005167-106005167	A	missense_variant	MODERATE	Ace3	ENSMUSG00000101605	Transcript	ENSMUST00000190995	protein_coding	1938	1938	646	S/R	agC/agA	1	1	P1	tolerated(0.37)
11:106018742-106018742	A	intron_variant	MODIFIER	Kcnh6	ENSMUSG00000001901	Transcript	ENSMUST00000001965	protein_coding	-	-	-	-	-	1	1	P1	-
11:106343952-106343952	A	missense_variant	MODERATE	Scn4a	ENSMUSG00000001027	Transcript	ENSMUST00000021056	protein_coding	1164	1164	388	W/C	tgG/tgT	-1	1	P1	deleterious(0)
11:106487827-106487827	A	regulatory_region_variant	MODIFIER	-	-	RegulatoryFeature	ENSMUSR00000051841	promoter	-	-	-	-	-	-	-	-	-
11:106487827-106487827	A	upstream_gene_variant	MODIFIER	Ern1	ENSMUSG00000020715	Transcript	ENSMUST00000001059	protein_coding	-	-	-	-	-	-1	1	P1	-
11:107167693-107167693	T	intron_variant	MODIFIER	Nol11	ENSMUSG00000018433	Transcript	ENSMUST00000018577	protein_coding	-	-	-	-	-	-1	1	P3	-
11:107167693-107167693	T	downstream_gene_variant	MODIFIER	Gm11715	ENSMUSG00000087596	Transcript	ENSMUST00000129501	antisense	-	-	-	-	-	1	2	-	-
11:107167693-107167693	T	downstream_gene_variant	MODIFIER	Rps12-ps26	ENSMUSG00000081103	Transcript	ENSMUST00000117751	processed_pseudogene	-	-	-	-	-	-1	-	-	-
11:107186897-107186897	G	upstream_gene_variant	MODIFIER	Gm11718	ENSMUSG00000081360	Transcript	ENSMUST00000119942	processed_pseudogene	-	-	-	-	-	1	-	-	-
11:107186897-107186897	G	missense_variant	MODERATE	Nol11	ENSMUSG00000018433	Transcript	ENSMUST00000018577	protein_coding	291	167	56	S/T	aGc/aCc	-1	1	P3	tolerated(0.31)
11:107671249-107671249	T	missense_variant	MODERATE	Helz	ENSMUSG00000020721	Transcript	ENSMUST00000075012	protein_coding	4857	4761	1587	R/S	agG/agT	1	1	P2	tolerated_low_confidence(1)
11:107983949-107983949	A	regulatory_region_variant	MODIFIER	-	-	RegulatoryFeature	ENSMUSR00000525909	CTCF_binding_site	-	-	-	-	-	-	-	-	-
11:107983949-107983949	A	missense_variant	MODERATE	Prkca	ENSMUSG00000050965	Transcript	ENSMUST00000059595	protein_coding	1427	1166	389	R/L	cGc/cTc	-1	1	P1	deleterious(0)
11:108237996-108237996	T	regulatory_region_variant	MODIFIER	-	-	RegulatoryFeature	ENSMUSR00000052292	promoter_flanking_region	-	-	-	-	-	-	-	-	-
11:108237996-108237996	T	intron_variant	MODIFIER	Prkca	ENSMUSG00000050965	Transcript	ENSMUST00000059595	protein_coding	-	-	-	-	-	-1	1	P1	-
11:108923314-108923314	A	regulatory_region_variant	MODIFIER	-	-	RegulatoryFeature	ENSMUSR00000326443	promoter	-	-	-	-	-	-	-	-	-
11:108923314-108923314	A	synonymous_variant	LOW	Axin2	ENSMUSG00000000142	Transcript	ENSMUST00000052915	protein_coding	376	27	9	L	ctC/ctA	1	1	P2	-
11:109297896-109297896	T	regulatory_region_variant	MODIFIER	-	-	RegulatoryFeature	ENSMUSR00000326489	promoter	-	-	-	-	-	-	-	-	-
11:109297896-109297896	T	regulatory_region_variant	MODIFIER	-	-	RegulatoryFeature	ENSMUSR00000326490	CTCF_binding_site	-	-	-	-	-	-	-	-	-
11:109297896-109297896	T	intron_variant	MODIFIER	Rgs9	ENSMUSG00000020599	Transcript	ENSMUST00000020920	protein_coding	-	-	-	-	-	-1	1	-	-
11:109473344-109473344	T	regulatory_region_variant	MODIFIER	-	-	RegulatoryFeature	ENSMUSR00000052524	promoter	-	-	-	-	-	-	-	-	-
11:109473344-109473344	T	missense_variant	MODERATE	Slc16a6	ENSMUSG00000041920	Transcript	ENSMUST00000070152	protein_coding	255	149	50	R/H	cGc/cAc	-1	1	P3	deleterious_low_confidence(0)
11:109473344-109473344	T	upstream_gene_variant	MODIFIER	Arsg	ENSMUSG00000020604	Transcript	ENSMUST00000020928	protein_coding	-	-	-	-	-	1	1	P1	-
11:110030425-110030425	T	intron_variant	MODIFIER	Abca8a	ENSMUSG00000041828	Transcript	ENSMUST00000046223	protein_coding	-	-	-	-	-	-1	5	P2	-
11:110069455-110069455	G	missense_variant	MODERATE	Abca8a	ENSMUSG00000041828	Transcript	ENSMUST00000046223	protein_coding	2039	1958	653	W/S	tGg/tCg	-1	5	P2	deleterious(0)
11:110144237-110144237	T	synonymous_variant	LOW	Abca9	ENSMUSG00000041797	Transcript	ENSMUST00000044850	protein_coding	2399	2103	701	L	ctG/ctA	-1	1	P1	-
11:113044580-113044580	A	regulatory_region_variant	MODIFIER	-	-	RegulatoryFeature	ENSMUSR00000526617	promoter_flanking_region	-	-	-	-	-	-	-	-	-
11:113044580-113044580	A	non_coding_transcript_exon_variant	MODIFIER	2610035D17Rik	ENSMUSG00000087259	Transcript	ENSMUST00000127263	lincRNA	1176	-	-	-	-	-1	5	-	-
11:113201640-113201640	A	regulatory_region_variant	MODIFIER	-	-	RegulatoryFeature	ENSMUSR00000053002	promoter	-	-	-	-	-	-	-	-	-
11:113201640-113201640	A	downstream_gene_variant	MODIFIER	4732490B19Rik	ENSMUSG00000085421	Transcript	ENSMUST00000130373	lincRNA	-	-	-	-	-	-1	1	-	-
11:113201640-113201640	A	non_coding_transcript_exon_variant	MODIFIER	2610035D17Rik	ENSMUSG00000087259	Transcript	ENSMUST00000127263	lincRNA	199	-	-	-	-	-1	5	-	-
11:113523574-113523574	A	missense_variant	MODERATE	Slc39a11	ENSMUSG00000041654	Transcript	ENSMUST00000106633	protein_coding	293	198	66	M/I	atG/atT	-1	1	A2	tolerated(0.42)
11:113624674-113624674	A	regulatory_region_variant	MODIFIER	-	-	RegulatoryFeature	ENSMUSR00000526772	CTCF_binding_site	-	-	-	-	-	-	-	-	-
11:113624674-113624674	A	missense_variant	MODERATE	Sstr2	ENSMUSG00000047904	Transcript	ENSMUST00000146390	protein_coding	789	418	140	R/S	Cgc/Agc	1	5	P1	deleterious(0)
11:113624674-113624674	A	intron_variant,non_coding_transcript_variant	MODIFIER	Slc39a11	ENSMUSG00000041654	Transcript	ENSMUST00000123153	processed_transcript	-	-	-	-	-	-1	3	-	-
11:113699942-113699942	T	regulatory_region_variant	MODIFIER	-	-	RegulatoryFeature	ENSMUSR00000526789	open_chromatin_region	-	-	-	-	-	-	-	-	-
11:113699942-113699942	T	missense_variant	MODERATE	Cpsf4l	ENSMUSG00000018727	Transcript	ENSMUST00000100248	protein_coding	774	737	246	T/N	aCt/aAt	-1	5	A2	tolerated(0.44)
11:113857722-113857722	A	missense_variant	MODERATE	Sdk2	ENSMUSG00000041592	Transcript	ENSMUST00000041627	protein_coding	2223	1883	628	R/L	cGc/cTc	-1	1	P1	tolerated(0.2)
11:114416291-114416291	T	regulatory_region_variant	MODIFIER	-	-	RegulatoryFeature	ENSMUSR00000526964	open_chromatin_region	-	-	-	-	-	-	-	-	-
11:114416291-114416291	T	non_coding_transcript_exon_variant	MODIFIER	4932435O22Rik	ENSMUSG00000062391	Transcript	ENSMUST00000148405	lincRNA	516	-	-	-	-	-1	1	-	-
11:114750338-114750338	G	missense_variant,splice_region_variant	MODERATE	Dnaic2	ENSMUSG00000034706	Transcript	ENSMUST00000069325	protein_coding	1372	988	330	P/A	Cca/Gca	1	5	P1	deleterious(0.02)
11:114780855-114780855	A	missense_variant	MODERATE	Kif19a	ENSMUSG00000010021	Transcript	ENSMUST00000084368	protein_coding	684	559	187	V/M	Gtg/Atg	1	1	P1	deleterious(0)
11:114794024-114794024	A	regulatory_region_variant	MODIFIER	-	-	RegulatoryFeature	ENSMUSR00000326966	promoter	-	-	-	-	-	-	-	-	-
11:114794024-114794024	A	missense_variant	MODERATE	Btbd17	ENSMUSG00000000202	Transcript	ENSMUST00000000206	protein_coding	237	188	63	S/I	aGt/aTt	-1	1	P1	deleterious(0)
11:114794024-114794024	A	upstream_gene_variant	MODIFIER	Gpr142	ENSMUSG00000034677	Transcript	ENSMUST00000106584	protein_coding	-	-	-	-	-	1	1	A2	-
11:114794024-114794024	A	downstream_gene_variant	MODIFIER	Kif19a	ENSMUSG00000010021	Transcript	ENSMUST00000084368	protein_coding	-	-	-	-	-	1	1	P1	-
11:114928566-114928566	T	regulatory_region_variant	MODIFIER	-	-	RegulatoryFeature	ENSMUSR00000527115	promoter_flanking_region	-	-	-	-	-	-	-	-	-
11:114928566-114928566	T	upstream_gene_variant	MODIFIER	Gm11699	ENSMUSG00000083677	Transcript	ENSMUST00000119016	processed_pseudogene	-	-	-	-	-	1	-	-	-
11:114928566-114928566	T	missense_variant	MODERATE	Cd300lb	ENSMUSG00000063193	Transcript	ENSMUST00000106581	protein_coding	236	236	79	T/N	aCt/aAt	-1	1	P1	deleterious(0)
11:115252592-115252592	A	synonymous_variant	LOW	Grin2c	ENSMUSG00000020734	Transcript	ENSMUST00000106554	protein_coding	3114	2341	781	L	Ctg/Ttg	-1	5	P1	-
11:115252592-115252592	A	upstream_gene_variant	MODIFIER	Gm25837	ENSMUSG00000089544	Transcript	ENSMUST00000158919	miRNA	-	-	-	-	-	1	-	-	-
11:115286111-115286111	G	regulatory_region_variant	MODIFIER	-	-	RegulatoryFeature	ENSMUSR00000527189	promoter_flanking_region	-	-	-	-	-	-	-	-	-
11:115286111-115286111	G	splice_region_variant,intron_variant	LOW	Fads6	ENSMUSG00000044788	Transcript	ENSMUST00000056153	protein_coding	-	-	-	-	-	-1	1	P1	-
11:115318925-115318925	T	regulatory_region_variant	MODIFIER	-	-	RegulatoryFeature	ENSMUSR00000527195	open_chromatin_region	-	-	-	-	-	-	-	-	-
11:115318925-115318925	T	intron_variant	MODIFIER	Otop2	ENSMUSG00000050201	Transcript	ENSMUST00000055490	protein_coding	-	-	-	-	-	1	1	P1	-
11:115318925-115318925	T	missense_variant	MODERATE	Ush1g	ENSMUSG00000045288	Transcript	ENSMUST00000103037	protein_coding	627	442	148	R/S	Cgc/Agc	-1	1	P1	deleterious(0.01)
11:115356346-115356346	T	intron_variant	MODIFIER	Hid1	ENSMUSG00000034586	Transcript	ENSMUST00000106542	protein_coding	-	-	-	-	-	-1	1	P3	-
11:115416119-115416119	G	downstream_gene_variant	MODIFIER	Mrpl58	ENSMUSG00000018858	Transcript	ENSMUST00000153983	protein_coding	-	-	-	-	-	1	1	P1	-
11:115416119-115416119	G	intron_variant	MODIFIER	Atp5h	ENSMUSG00000034566	Transcript	ENSMUST00000106537	protein_coding	-	-	-	-	-	-1	5	P1	-
11:115416119-115416119	G	upstream_gene_variant	MODIFIER	Kctd2	ENSMUSG00000016940	Transcript	ENSMUST00000103035	protein_coding	-	-	-	-	-	1	1	P1	-
11:115447822-115447822	G	missense_variant	MODERATE	Trim80	ENSMUSG00000070332	Transcript	ENSMUST00000093914	protein_coding	1486	1477	493	P/A	Cca/Gca	1	1	P1	tolerated(0.13)
11:115447822-115447822	G	downstream_gene_variant	MODIFIER	Mir3968	ENSMUSG00000093096	Transcript	ENSMUST00000175355	miRNA	-	-	-	-	-	-1	-	-	-
11:115491615-115491615	A	regulatory_region_variant	MODIFIER	-	-	RegulatoryFeature	ENSMUSR00000053526	promoter	-	-	-	-	-	-	-	-	-
11:115491615-115491615	A	missense_variant	MODERATE	Nt5c	ENSMUSG00000020736	Transcript	ENSMUST00000021082	protein_coding	248	172	58	D/Y	Gac/Tac	-1	1	P1	deleterious(0)
11:115491615-115491615	A	upstream_gene_variant	MODIFIER	Gm11694	ENSMUSG00000081376	Transcript	ENSMUST00000118637	processed_pseudogene	-	-	-	-	-	1	-	-	-
11:115491615-115491615	A	downstream_gene_variant	MODIFIER	Armc7	ENSMUSG00000057219	Transcript	ENSMUST00000035240	protein_coding	-	-	-	-	-	1	1	P1	-
11:115791716-115791716	A	intron_variant	MODIFIER	Tmem94	ENSMUSG00000020747	Transcript	ENSMUST00000093912	protein_coding	-	-	-	-	-	1	1	P2	-
11:115791716-115791716	A	upstream_gene_variant	MODIFIER	Mir5621	ENSMUSG00000093539	Transcript	ENSMUST00000175989	miRNA	-	-	-	-	-	1	-	-	-
11:115820232-115820232	G	intron_variant	MODIFIER	Tsen54	ENSMUSG00000020781	Transcript	ENSMUST00000021134	protein_coding	-	-	-	-	-	1	1	P1	-
11:115820232-115820232	G	upstream_gene_variant	MODIFIER	Llgl2	ENSMUSG00000020782	Transcript	ENSMUST00000177736	protein_coding	-	-	-	-	-	1	2	A2	-
11:115896176-115896176	A	upstream_gene_variant	MODIFIER	Smim5	ENSMUSG00000048442	Transcript	ENSMUST00000152171	protein_coding	-	-	-	-	-	1	1	P1	-
11:115896176-115896176	A	downstream_gene_variant	MODIFIER	Myo15b	ENSMUSG00000034427	Transcript	ENSMUST00000093911	protein_coding	-	-	-	-	-	1	5	P1	-
11:115896176-115896176	A	intron_variant	MODIFIER	Recql5	ENSMUSG00000020752	Transcript	ENSMUST00000021097	protein_coding	-	-	-	-	-	-1	1	P1	-
11:115917059-115917059	A	splice_acceptor_variant	HIGH	Recql5	ENSMUSG00000020752	Transcript	ENSMUST00000021097	protein_coding	-	-	-	-	-	-1	1	P1	-
11:115917059-115917059	A	downstream_gene_variant	MODIFIER	Smim6	ENSMUSG00000075420	Transcript	ENSMUST00000132961	protein_coding	-	-	-	-	-	1	1	P1	-
11:116063865-116063865	A	downstream_gene_variant	MODIFIER	Unk	ENSMUSG00000020770	Transcript	ENSMUST00000021116	protein_coding	-	-	-	-	-	1	1	P3	-
11:116063865-116063865	A	intron_variant	MODIFIER	Unc13d	ENSMUSG00000057948	Transcript	ENSMUST00000075036	protein_coding	-	-	-	-	-	-1	5	P2	-
11:116160154-116160154	A	downstream_gene_variant	MODIFIER	Gm26413	ENSMUSG00000104857	Transcript	ENSMUST00000196783	scaRNA	-	-	-	-	-	-1	-	-	-
11:116160154-116160154	A	intron_variant	MODIFIER	Fbf1	ENSMUSG00000020776	Transcript	ENSMUST00000103031	protein_coding	-	-	-	-	-	-1	5	P1	-
11:116160154-116160154	A	downstream_gene_variant	MODIFIER	Gm26413	ENSMUSG00000105120	Transcript	ENSMUST00000198972	scaRNA	-	-	-	-	-	-1	-	-	-
11:116245855-116245855	C	missense_variant	MODERATE	Srp68	ENSMUSG00000020780	Transcript	ENSMUST00000021133	protein_coding	1837	1726	576	P/A	Cca/Gca	-1	1	P1	deleterious(0.02)
11:116332465-116332465	T	missense_variant	MODERATE	Foxj1	ENSMUSG00000034227	Transcript	ENSMUST00000036215	protein_coding	862	511	171	H/N	Cac/Aac	-1	1	P1	deleterious(0)
11:116332465-116332465	T	downstream_gene_variant	MODIFIER	Rnf157	ENSMUSG00000052949	Transcript	ENSMUST00000100202	protein_coding	-	-	-	-	-	-1	1	P2	-
11:116355478-116355478	A	synonymous_variant	LOW	Rnf157	ENSMUSG00000052949	Transcript	ENSMUST00000100202	protein_coding	979	759	253	G	ggG/ggT	-1	1	P2	-
11:116434189-116434189	A	regulatory_region_variant	MODIFIER	-	-	RegulatoryFeature	ENSMUSR00000053762	promoter	-	-	-	-	-	-	-	-	-
11:116434189-116434189	A	5_prime_UTR_variant	MODIFIER	Ubald2	ENSMUSG00000050628	Transcript	ENSMUST00000057676	protein_coding	96	-	-	-	-	1	1	P1	-
11:116477217-116477217	A	downstream_gene_variant	MODIFIER	Gm11739	ENSMUSG00000086826	Transcript	ENSMUST00000125269	antisense	-	-	-	-	-	1	3	-	-
11:116477217-116477217	A	missense_variant	MODERATE	Prpsap1	ENSMUSG00000015869	Transcript	ENSMUST00000106391	protein_coding	897	766	256	G/C	Ggc/Tgc	-1	1	P1	tolerated(0.05)
11:116546878-116546878	A	upstream_gene_variant	MODIFIER	Gm11742	ENSMUSG00000083314	Transcript	ENSMUST00000119903	processed_pseudogene	-	-	-	-	-	1	-	-	-
11:116546878-116546878	A	missense_variant	MODERATE	Ube2o	ENSMUSG00000020802	Transcript	ENSMUST00000082152	protein_coding	698	664	222	G/C	Ggt/Tgt	-1	1	P1	deleterious(0)
11:116601631-116601631	A	missense_variant	MODERATE	Rhbdf2	ENSMUSG00000020806	Transcript	ENSMUST00000103028	protein_coding	1951	1430	477	R/L	cGc/cTc	-1	1	P1	deleterious(0.03)
11:116601631-116601631	A	downstream_gene_variant	MODIFIER	Aanat	ENSMUSG00000020804	Transcript	ENSMUST00000153476	protein_coding	-	-	-	-	-	1	1	P1	-
11:117351452-117351452	T	missense_variant	MODERATE	2019-09-09	ENSMUSG00000059248	Transcript	ENSMUST00000093907	protein_coding	833	739	247	V/F	Gtt/Ttt	1	1	A2	tolerated_low_confidence(0.32)
11:117932583-117932583	A	regulatory_region_variant	MODIFIER	-	-	RegulatoryFeature	ENSMUSR00000327506	promoter_flanking_region	-	-	-	-	-	-	-	-	-
11:117932583-117932583	A	intergenic_variant	MODIFIER	-	-	-	-	-	-	-	-	-	-	-	-	-	-
11:118014594-118014594	T	regulatory_region_variant	MODIFIER	-	-	RegulatoryFeature	ENSMUSR00000054194	promoter_flanking_region	-	-	-	-	-	-	-	-	-
11:118014594-118014594	T	missense_variant	MODERATE	Pgs1	ENSMUSG00000017715	Transcript	ENSMUST00000132676	protein_coding	2002	1414	472	G/W	Ggg/Tgg	1	1	P1	deleterious(0)
11:118060144-118060144	A	missense_variant	MODERATE	Dnah17	ENSMUSG00000033987	Transcript	ENSMUST00000084803	protein_coding	8652	8652	2884	Q/H	caG/caT	-1	5	P2	deleterious(0)
11:118066871-118066871	A	intron_variant	MODIFIER	Dnah17	ENSMUSG00000033987	Transcript	ENSMUST00000084803	protein_coding	-	-	-	-	-	-1	5	P2	-
11:118114187-118114187	T	upstream_gene_variant	MODIFIER	Gm11738	ENSMUSG00000085511	Transcript	ENSMUST00000134069	antisense	-	-	-	-	-	1	1	-	-
11:118114187-118114187	T	synonymous_variant	LOW	Dnah17	ENSMUSG00000033987	Transcript	ENSMUST00000084803	protein_coding	2370	2370	790	T	acC/acA	-1	5	P2	-
11:118125225-118125225	A	intron_variant	MODIFIER	Dnah17	ENSMUSG00000033987	Transcript	ENSMUST00000084803	protein_coding	-	-	-	-	-	-1	5	P2	-
11:118248462-118248462	T	regulatory_region_variant	MODIFIER	-	-	RegulatoryFeature	ENSMUSR00000054242	promoter	-	-	-	-	-	-	-	-	-
11:118248462-118248462	T	5_prime_UTR_variant	MODIFIER	Cyth1	ENSMUSG00000017132	Transcript	ENSMUST00000106305	protein_coding	131	-	-	-	-	-1	1	A1	-
11:118481263-118481263	T	intron_variant	MODIFIER	Engase	ENSMUSG00000033857	Transcript	ENSMUST00000135383	protein_coding	-	-	-	-	-	1	1	P1	-
11:118481263-118481263	T	upstream_gene_variant	MODIFIER	Gm11748	ENSMUSG00000087036	Transcript	ENSMUST00000153825	processed_transcript	-	-	-	-	-	-1	2	-	-
11:119039202-119039202	A	missense_variant	MODERATE	Cbx8	ENSMUSG00000025578	Transcript	ENSMUST00000026663	protein_coding	683	564	188	L/F	ttG/ttT	-1	1	P1	tolerated(0.14)
11:119209152-119209152	T	missense_variant	MODERATE	Tbc1d16	ENSMUSG00000039976	Transcript	ENSMUST00000036113	protein_coding	557	395	132	P/H	cCc/cAc	-1	1	P3	tolerated(0.55)
11:119231653-119231653	T	upstream_gene_variant	MODIFIER	Tbc1d16	ENSMUSG00000039976	Transcript	ENSMUST00000036113	protein_coding	-	-	-	-	-	-1	1	P3	-
11:119231653-119231653	T	stop_gained	HIGH	Ccdc40	ENSMUSG00000039963	Transcript	ENSMUST00000035935	protein_coding	772	70	24	E/*	Gag/Tag	1	1	P2	-
11:119232253-119232253	A	upstream_gene_variant	MODIFIER	Tbc1d16	ENSMUSG00000039976	Transcript	ENSMUST00000036113	protein_coding	-	-	-	-	-	-1	1	P3	-
11:119232253-119232253	A	missense_variant	MODERATE	Ccdc40	ENSMUSG00000039963	Transcript	ENSMUST00000035935	protein_coding	1372	670	224	P/T	Ccc/Acc	1	1	P2	tolerated(0.61)
11:119234616-119234616	T	intron_variant	MODIFIER	Ccdc40	ENSMUSG00000039963	Transcript	ENSMUST00000035935	protein_coding	-	-	-	-	-	1	1	P2	-
11:119277599-119277599	G	missense_variant	MODERATE	Gaa	ENSMUSG00000025579	Transcript	ENSMUST00000106259	protein_coding	1917	1536	512	F/L	ttC/ttG	1	1	P1	deleterious(0)
11:119277600-119277600	T	missense_variant	MODERATE	Gaa	ENSMUSG00000025579	Transcript	ENSMUST00000106259	protein_coding	1918	1537	513	D/Y	Gat/Tat	1	1	P1	deleterious(0)
11:119300054-119300054	G	regulatory_region_variant	MODIFIER	-	-	RegulatoryFeature	ENSMUSR00000054462	promoter	-	-	-	-	-	-	-	-	-
11:119300054-119300054	G	5_prime_UTR_variant	MODIFIER	Eif4a3	ENSMUSG00000025580	Transcript	ENSMUST00000026667	protein_coding	36	-	-	-	-	-1	1	P1	-
11:119346479-119346479	A	missense_variant	MODERATE	Sgsh	ENSMUSG00000005043	Transcript	ENSMUST00000005173	protein_coding	1360	1308	436	W/C	tgG/tgT	-1	1	P1	deleterious(0.01)
11:119346479-119346479	A	downstream_gene_variant	MODIFIER	Card14	ENSMUSG00000013483	Transcript	ENSMUST00000106250	protein_coding	-	-	-	-	-	1	5	P1	-
11:120346567-120346567	T	regulatory_region_variant	MODIFIER	-	-	RegulatoryFeature	ENSMUSR00000054716	promoter	-	-	-	-	-	-	-	-	-
11:120346567-120346567	T	downstream_gene_variant	MODIFIER	Mir6935	ENSMUSG00000098955	Transcript	ENSMUST00000183615	miRNA	-	-	-	-	-	-1	-	-	-
11:120346567-120346567	T	downstream_gene_variant	MODIFIER	Gm23419	ENSMUSG00000093264	Transcript	ENSMUST00000175523	miRNA	-	-	-	-	-	-1	-	-	-
11:120346567-120346567	T	upstream_gene_variant	MODIFIER	0610009L18Rik	ENSMUSG00000043644	Transcript	ENSMUST00000143813	bidirectional_promoter_lncRNA	-	-	-	-	-	1	2	-	-
11:120346567-120346567	T	intron_variant	MODIFIER	Actg1	ENSMUSG00000062825	Transcript	ENSMUST00000071555	protein_coding	-	-	-	-	-	-1	1	P1	-
11:120378611-120378611	A	regulatory_region_variant	MODIFIER	-	-	RegulatoryFeature	ENSMUSR00000054722	promoter	-	-	-	-	-	-	-	-	-
11:120378611-120378611	A	missense_variant	MODERATE	Faap100	ENSMUSG00000025384	Transcript	ENSMUST00000026448	protein_coding	154	96	32	E/D	gaG/gaT	-1	1	P1	tolerated(0.49)
11:120378611-120378611	A	downstream_gene_variant	MODIFIER	Nploc4	ENSMUSG00000039703	Transcript	ENSMUST00000044271	protein_coding	-	-	-	-	-	-1	1	P1	-
11:120537834-120537834	T	regulatory_region_variant	MODIFIER	-	-	RegulatoryFeature	ENSMUSR00000054763	promoter_flanking_region	-	-	-	-	-	-	-	-	-
11:120537834-120537834	T	intron_variant	MODIFIER	Gcgr	ENSMUSG00000025127	Transcript	ENSMUST00000026119	protein_coding	-	-	-	-	-	1	1	P1	-
11:120624626-120624626	A	regulatory_region_variant	MODIFIER	-	-	RegulatoryFeature	ENSMUSR00000327919	promoter	-	-	-	-	-	-	-	-	-
11:120624626-120624626	A	downstream_gene_variant	MODIFIER	Mir6936	ENSMUSG00000098282	Transcript	ENSMUST00000183547	miRNA	-	-	-	-	-	-1	-	-	-
11:120624626-120624626	A	downstream_gene_variant	MODIFIER	Mafg	ENSMUSG00000051510	Transcript	ENSMUST00000058162	protein_coding	-	-	-	-	-	-1	1	P1	-
11:120624626-120624626	A	intron_variant	MODIFIER	Sirt7	ENSMUSG00000025138	Transcript	ENSMUST00000080202	protein_coding	-	-	-	-	-	-1	1	P1	-
11:120726378-120726378	T	downstream_gene_variant	MODIFIER	Cbr2	ENSMUSG00000025150	Transcript	ENSMUST00000026148	protein_coding	-	-	-	-	-	-1	1	P1	-
11:120726378-120726378	T	intron_variant	MODIFIER	Dcxr	ENSMUSG00000039450	Transcript	ENSMUST00000026144	protein_coding	-	-	-	-	-	-1	1	P1	-
11:120726378-120726378	T	downstream_gene_variant	MODIFIER	Rac3	ENSMUSG00000018012	Transcript	ENSMUST00000018156	protein_coding	-	-	-	-	-	1	1	P1	-
11:120727139-120727139	A	regulatory_region_variant	MODIFIER	-	-	RegulatoryFeature	ENSMUSR00000054817	promoter	-	-	-	-	-	-	-	-	-
11:120727139-120727139	A	downstream_gene_variant	MODIFIER	Rac3	ENSMUSG00000018012	Transcript	ENSMUST00000018156	protein_coding	-	-	-	-	-	1	1	P1	-
11:120727139-120727139	A	downstream_gene_variant	MODIFIER	Cbr2	ENSMUSG00000025150	Transcript	ENSMUST00000026148	protein_coding	-	-	-	-	-	-1	1	P1	-
11:120727139-120727139	A	intron_variant	MODIFIER	Dcxr	ENSMUSG00000039450	Transcript	ENSMUST00000026144	protein_coding	-	-	-	-	-	-1	1	P1	-
11:120784294-120784294	T	regulatory_region_variant	MODIFIER	-	-	RegulatoryFeature	ENSMUSR00000054829	promoter	-	-	-	-	-	-	-	-	-
11:120784294-120784294	T	upstream_gene_variant	MODIFIER	Rfng	ENSMUSG00000025158	Transcript	ENSMUST00000026156	protein_coding	-	-	-	-	-	-1	1	P1	-
11:120784294-120784294	T	upstream_gene_variant	MODIFIER	Gps1	ENSMUSG00000025156	Transcript	ENSMUST00000172809	protein_coding	-	-	-	-	-	1	1	P3	-
11:120784294-120784294	T	downstream_gene_variant	MODIFIER	Dus1l	ENSMUSG00000025155	Transcript	ENSMUST00000167023	protein_coding	-	-	-	-	-	-1	1	P1	-
11:120784582-120784582	C	regulatory_region_variant	MODIFIER	-	-	RegulatoryFeature	ENSMUSR00000054829	promoter	-	-	-	-	-	-	-	-	-
11:120784582-120784582	C	upstream_gene_variant	MODIFIER	Rfng	ENSMUSG00000025158	Transcript	ENSMUST00000026156	protein_coding	-	-	-	-	-	-1	1	P1	-
11:120784582-120784582	C	missense_variant	MODERATE	Gps1	ENSMUSG00000025156	Transcript	ENSMUST00000172809	protein_coding	68	7	3	G/R	Ggc/Cgc	1	1	P3	tolerated_low_confidence(0.08)
11:120784582-120784582	C	downstream_gene_variant	MODIFIER	Dus1l	ENSMUSG00000025155	Transcript	ENSMUST00000167023	protein_coding	-	-	-	-	-	-1	1	P1	-
11:120785871-120785871	T	downstream_gene_variant	MODIFIER	Dus1l	ENSMUSG00000025155	Transcript	ENSMUST00000167023	protein_coding	-	-	-	-	-	-1	1	P1	-
11:120785871-120785871	T	stop_gained	HIGH	Gps1	ENSMUSG00000025156	Transcript	ENSMUST00000172809	protein_coding	476	415	139	E/*	Gag/Tag	1	1	P3	-
11:120785871-120785871	T	upstream_gene_variant	MODIFIER	Rfng	ENSMUSG00000025158	Transcript	ENSMUST00000026156	protein_coding	-	-	-	-	-	-1	1	P1	-
11:120792069-120792069	A	downstream_gene_variant	MODIFIER	Gps1	ENSMUSG00000025156	Transcript	ENSMUST00000172809	protein_coding	-	-	-	-	-	1	1	P3	-
11:120792069-120792069	A	missense_variant	MODERATE	Dus1l	ENSMUSG00000025155	Transcript	ENSMUST00000167023	protein_coding	1164	901	301	V/L	Gtg/Ttg	-1	1	P1	tolerated(0.58)
11:121237082-121237082	A	regulatory_region_variant	MODIFIER	-	-	RegulatoryFeature	ENSMUSR00000054949	promoter	-	-	-	-	-	-	-	-	-
11:121237082-121237082	A	regulatory_region_variant	MODIFIER	-	-	RegulatoryFeature	ENSMUSR00000528706	CTCF_binding_site	-	-	-	-	-	-	-	-	-
11:121237082-121237082	A	upstream_gene_variant	MODIFIER	Narf	ENSMUSG00000000056	Transcript	ENSMUST00000103015	protein_coding	-	-	-	-	-	1	1	P1	-
12:3502104-3502104	T	missense_variant	MODERATE	Asxl2	ENSMUSG00000037486	Transcript	ENSMUST00000153102	protein_coding	4100	3845	1282	G/V	gGc/gTc	1	5	P2	deleterious(0)
12:3980408-3980408	A	upstream_gene_variant	MODIFIER	Gm48001	ENSMUSG00000112517	Transcript	ENSMUST00000220181	antisense	-	-	-	-	-	1	3	-	-
12:3980408-3980408	A	intron_variant	MODIFIER	Efr3b	ENSMUSG00000020658	Transcript	ENSMUST00000111178	protein_coding	-	-	-	-	-	-1	1	P1	-
12:3980462-3980462	T	synonymous_variant	LOW	Efr3b	ENSMUSG00000020658	Transcript	ENSMUST00000111178	protein_coding	1453	1248	416	T	acC/acA	-1	1	P1	-
12:3980462-3980462	T	upstream_gene_variant	MODIFIER	Gm48001	ENSMUSG00000112517	Transcript	ENSMUST00000220181	antisense	-	-	-	-	-	1	3	-	-
12:4215277-4215277	T	downstream_gene_variant	MODIFIER	Adcy3	ENSMUSG00000020654	Transcript	ENSMUST00000127756	protein_coding	-	-	-	-	-	1	5	P3	-
12:4215277-4215277	T	missense_variant	MODERATE	Cenpo	ENSMUSG00000020652	Transcript	ENSMUST00000140975	protein_coding	1366	742	248	V/I	Gtc/Atc	-1	1	P2	deleterious(0.04)
12:4216547-4216547	A	missense_variant	MODERATE	Cenpo	ENSMUSG00000020652	Transcript	ENSMUST00000140975	protein_coding	1184	560	187	G/V	gGg/gTg	-1	1	P2	deleterious(0)
12:4216547-4216547	A	downstream_gene_variant	MODIFIER	Adcy3	ENSMUSG00000020654	Transcript	ENSMUST00000127756	protein_coding	-	-	-	-	-	1	5	P3	-
12:4658507-4658507	T	missense_variant	MODERATE	Itsn2	ENSMUSG00000020640	Transcript	ENSMUST00000062580	protein_coding	2737	2480	827	W/L	tGg/tTg	1	5	P2	tolerated(0.76)
12:4658507-4658507	T	upstream_gene_variant	MODIFIER	Gm48678	ENSMUSG00000111971	Transcript	ENSMUST00000218352	antisense	-	-	-	-	-	-1	1	-	-
12:4658514-4658514	C	upstream_gene_variant	MODIFIER	Gm48678	ENSMUSG00000111971	Transcript	ENSMUST00000218352	antisense	-	-	-	-	-	-1	1	-	-
12:4658514-4658514	C	missense_variant	MODERATE	Itsn2	ENSMUSG00000020640	Transcript	ENSMUST00000062580	protein_coding	2744	2487	829	Q/H	caG/caC	1	5	P2	deleterious(0.01)
12:4778084-4778084	T	intron_variant	MODIFIER	Pfn4	ENSMUSG00000020639	Transcript	ENSMUST00000178879	protein_coding	-	-	-	-	-	1	1	P1	-
12:4778084-4778084	T	upstream_gene_variant	MODIFIER	Gm6682	ENSMUSG00000091269	Transcript	ENSMUST00000169666	processed_pseudogene	-	-	-	-	-	1	-	-	-
12:4841443-4841443	G	regulatory_region_variant	MODIFIER	-	-	RegulatoryFeature	ENSMUSR00000055394	promoter	-	-	-	-	-	-	-	-	-
12:4841443-4841443	G	upstream_gene_variant	MODIFIER	Wdcp	ENSMUSG00000051721	Transcript	ENSMUST00000220215	protein_coding	-	-	-	-	-	1	1	A2	-
12:4841443-4841443	G	5_prime_UTR_variant	MODIFIER	Fkbp1b	ENSMUSG00000020635	Transcript	ENSMUST00000020964	protein_coding	149	-	-	-	-	-1	1	P1	-
12:4869139-4869139	T	synonymous_variant	LOW	Mfsd2b	ENSMUSG00000037336	Transcript	ENSMUST00000045921	protein_coding	535	513	171	T	acC/acA	-1	1	P1	-
12:8008171-8008171	T	missense_variant	MODERATE	Apob	ENSMUSG00000020609	Transcript	ENSMUST00000037811	protein_coding	6783	6652	2218	R/C	Cgt/Tgt	1	1	P1	deleterious(0.04)
12:8009090-8009090	A	missense_variant	MODERATE	Apob	ENSMUSG00000020609	Transcript	ENSMUST00000037811	protein_coding	7702	7571	2524	R/K	aGg/aAg	1	1	P1	tolerated(0.48)
12:8535410-8535410	T	regulatory_region_variant	MODIFIER	-	-	RegulatoryFeature	ENSMUSR00000328427	enhancer	-	-	-	-	-	-	-	-	-
12:8535410-8535410	T	intron_variant,non_coding_transcript_variant	MODIFIER	5033421B08Rik	ENSMUSG00000112276	Transcript	ENSMUST00000219595	antisense	-	-	-	-	-	1	1	-	-
12:8535410-8535410	T	synonymous_variant	LOW	Slc7a15	ENSMUSG00000020600	Transcript	ENSMUST00000095863	protein_coding	990	990	330	R	cgC/cgA	-1	1	P1	-
12:8936107-8936107	C	intron_variant	MODIFIER	Laptm4a	ENSMUSG00000020585	Transcript	ENSMUST00000020909	protein_coding	-	-	-	-	-	1	1	P1	-
12:11092133-11092133	A	synonymous_variant	LOW	Kcns3	ENSMUSG00000043673	Transcript	ENSMUST00000055673	protein_coding	1002	564	188	A	gcC/gcT	-1	1	P1	-
12:12187581-12187581	T	intergenic_variant	MODIFIER	-	-	-	-	-	-	-	-	-	-	-	-	-	-
12:12937522-12937522	A	regulatory_region_variant	MODIFIER	-	-	RegulatoryFeature	ENSMUSR00000328662	promoter	-	-	-	-	-	-	-	-	-
12:12937522-12937522	A	synonymous_variant	LOW	Mycn	ENSMUSG00000037169	Transcript	ENSMUST00000043396	protein_coding	1245	873	291	A	gcG/gcT	-1	1	P1	-
12:13501446-13501446	T	intron_variant	MODIFIER	Nbas	ENSMUSG00000020576	Transcript	ENSMUST00000042953	protein_coding	-	-	-	-	-	1	5	P1	-
12:16573675-16573675	A	missense_variant	MODERATE	Lpin1	ENSMUSG00000020593	Transcript	ENSMUST00000067124	protein_coding	769	707	236	W/L	tGg/tTg	-1	1	P4	tolerated(0.05)
12:16704566-16704566	A	stop_gained,splice_region_variant	HIGH	Greb1	ENSMUSG00000036523	Transcript	ENSMUST00000162112	protein_coding	2967	2539	847	G/*	Gga/Tga	-1	5	P3	-
12:17007215-17007215	A	missense_variant	MODERATE	2410004P03Rik	ENSMUSG00000071398	Transcript	ENSMUST00000190691	protein_coding	349	240	80	R/S	agG/agT	-1	2	-	deleterious_low_confidence(0.01)
12:17175291-17175291	G	regulatory_region_variant	MODIFIER	-	-	RegulatoryFeature	ENSMUSR00000328942	promoter	-	-	-	-	-	-	-	-	-
12:17175291-17175291	G	missense_variant	MODERATE	Kcnf1	ENSMUSG00000051726	Transcript	ENSMUST00000170580	protein_coding	1598	928	310	A/P	Gca/Cca	-1	-	P1	deleterious(0.01)
12:20417629-20417629	T	upstream_gene_variant	MODIFIER	Mrto4-ps1	ENSMUSG00000113749	Transcript	ENSMUST00000220565	processed_pseudogene	-	-	-	-	-	1	-	-	-
12:20417629-20417629	T	downstream_gene_variant	MODIFIER	AC163633.1	ENSMUSG00000112951	Transcript	ENSMUST00000223397	unprocessed_pseudogene	-	-	-	-	-	1	-	-	-
12:20490809-20490809	A	intergenic_variant	MODIFIER	-	-	-	-	-	-	-	-	-	-	-	-	-	-
12:27091288-27091288	A	non_coding_transcript_exon_variant	MODIFIER	Gm9866	ENSMUSG00000094002	Transcript	ENSMUST00000220998	lincRNA	922	-	-	-	-	-1	1	-	-
12:30084652-30084652	T	missense_variant	MODERATE	Tpo	ENSMUSG00000020673	Transcript	ENSMUST00000021005	protein_coding	2394	2306	769	T/K	aCa/aAa	-1	1	P1	deleterious(0.02)
12:31300083-31300083	A	intron_variant	MODIFIER	Lamb1	ENSMUSG00000002900	Transcript	ENSMUST00000002979	protein_coding	-	-	-	-	-	1	1	-	-
12:31528681-31528681	T	missense_variant	MODERATE	Slc26a4	ENSMUSG00000020651	Transcript	ENSMUST00000001253	protein_coding	2187	1972	658	L/M	Ctg/Atg	-1	1	P1	deleterious(0.04)
12:32205756-32205756	A	synonymous_variant	LOW	Pik3cg	ENSMUSG00000020573	Transcript	ENSMUST00000053215	protein_coding	385	231	77	R	cgC/cgT	-1	1	P1	-
12:33928558-33928558	A	regulatory_region_variant	MODIFIER	-	-	RegulatoryFeature	ENSMUSR00000532043	promoter_flanking_region	-	-	-	-	-	-	-	-	-
12:33928558-33928558	A	upstream_gene_variant	MODIFIER	Gm40383	ENSMUSG00000114082	Transcript	ENSMUST00000222601	bidirectional_promoter_lncRNA	-	-	-	-	-	-1	5	-	-
12:33928558-33928558	A	synonymous_variant	LOW	Ferd3l	ENSMUSG00000046518	Transcript	ENSMUST00000061035	protein_coding	134	69	23	A	gcC/gcA	1	-	P1	-
12:41454228-41454228	T	intron_variant	MODIFIER	Immp2l	ENSMUSG00000056899	Transcript	ENSMUST00000132121	protein_coding	-	-	-	-	-	1	5	P1	-
12:41454228-41454228	T	missense_variant	MODERATE	Lrrn3	ENSMUSG00000036295	Transcript	ENSMUST00000043884	protein_coding	1305	89	30	P/H	cCc/cAc	-1	1	P1	deleterious(0)
12:44222671-44222671	T	non_coding_transcript_exon_variant	MODIFIER	Gm2027	ENSMUSG00000112795	Transcript	ENSMUST00000217877	processed_pseudogene	927	-	-	-	-	1	-	-	-
12:44222671-44222671	T	intron_variant	MODIFIER	Pnpla8	ENSMUSG00000036257	Transcript	ENSMUST00000122902	protein_coding	-	-	-	-	-	1	1	A2	-
12:44222671-44222671	T	intron_variant,non_coding_transcript_variant	MODIFIER	Gm47096	ENSMUSG00000112547	Transcript	ENSMUST00000219127	lincRNA	-	-	-	-	-	-1	5	-	-
12:44573909-44573909	T	synonymous_variant	LOW	Nrcam	ENSMUSG00000020598	Transcript	ENSMUST00000020939	protein_coding	3162	2718	906	H	caC/caT	1	1	-	-
12:46700069-46700069	T	downstream_gene_variant	MODIFIER	Gm33869	ENSMUSG00000112358	Transcript	ENSMUST00000219501	TEC	-	-	-	-	-	-1	-	-	-
12:46700069-46700069	T	missense_variant	MODERATE	Nova1	ENSMUSG00000021047	Transcript	ENSMUST00000021438	protein_coding	1602	1424	475	T/N	aCt/aAt	-1	1	P1	deleterious(0)
12:49384863-49384863	A	regulatory_region_variant	MODIFIER	-	-	RegulatoryFeature	ENSMUSR00000533051	promoter	-	-	-	-	-	-	-	-	-
12:49384863-49384863	A	upstream_gene_variant	MODIFIER	Gm34304	ENSMUSG00000112763	Transcript	ENSMUST00000218927	lincRNA	-	-	-	-	-	-1	5	-	-
12:49384863-49384863	A	upstream_gene_variant	MODIFIER	Gm43517	ENSMUSG00000089922	Transcript	ENSMUST00000110746	protein_coding	-	-	-	-	-	1	2	P1	-
12:49384863-49384863	A	synonymous_variant	LOW	Foxg1	ENSMUSG00000020950	Transcript	ENSMUST00000179669	protein_coding	1981	378	126	P	ccG/ccA	1	-	P1	-
12:49384863-49384863	A	upstream_gene_variant	MODIFIER	3110039M20Rik	ENSMUSG00000104861	Transcript	ENSMUST00000127041	lincRNA	-	-	-	-	-	1	1	-	-
12:50365674-50365674	T	synonymous_variant	LOW	Prkd1	ENSMUSG00000002688	Transcript	ENSMUST00000002765	protein_coding	2249	2124	708	I	atC/atA	-1	1	P1	-
12:51487627-51487627	A	intergenic_variant	MODIFIER	-	-	-	-	-	-	-	-	-	-	-	-	-	-
12:51595467-51595467	T	missense_variant	MODERATE	Coch	ENSMUSG00000020953	Transcript	ENSMUST00000164782	protein_coding	504	221	74	S/I	aGc/aTc	1	1	P1	deleterious(0)
12:51915064-51915064	T	regulatory_region_variant	MODIFIER	-	-	RegulatoryFeature	ENSMUSR00000533261	open_chromatin_region	-	-	-	-	-	-	-	-	-
12:51915064-51915064	T	synonymous_variant	LOW	Heatr5a	ENSMUSG00000035181	Transcript	ENSMUST00000040583	protein_coding	3334	3129	1043	L	ctG/ctA	-1	5	P2	-
12:52517860-52517860	C	intron_variant,non_coding_transcript_variant	MODIFIER	Gm35188	ENSMUSG00000112437	Transcript	ENSMUST00000218869	lincRNA	-	-	-	-	-	-1	3	-	-
12:52517860-52517860	C	missense_variant	MODERATE	Arhgap5	ENSMUSG00000035133	Transcript	ENSMUST00000219443	protein_coding	1787	1613	538	R/T	aGa/aCa	1	5	P1	deleterious(0)
12:52518842-52518842	T	intron_variant,non_coding_transcript_variant	MODIFIER	Gm35188	ENSMUSG00000112437	Transcript	ENSMUST00000218869	lincRNA	-	-	-	-	-	-1	3	-	-
12:52518842-52518842	T	missense_variant	MODERATE	Arhgap5	ENSMUSG00000035133	Transcript	ENSMUST00000219443	protein_coding	2769	2595	865	M/I	atG/atT	1	5	P1	tolerated(0.32)
12:54695911-54695911	T	regulatory_region_variant	MODIFIER	-	-	RegulatoryFeature	ENSMUSR00000059839	promoter	-	-	-	-	-	-	-	-	-
12:54695911-54695911	T	upstream_gene_variant	MODIFIER	Eapp	ENSMUSG00000054302	Transcript	ENSMUST00000161592	protein_coding	-	-	-	-	-	-1	1	P1	-
12:54695911-54695911	T	upstream_gene_variant	MODIFIER	Gm22513	ENSMUSG00000096349	Transcript	ENSMUST00000179621	snRNA	-	-	-	-	-	1	-	-	-
12:56265778-56265778	A	non_coding_transcript_exon_variant	MODIFIER	Gm19990	ENSMUSG00000112164	Transcript	ENSMUST00000219468	lincRNA	618	-	-	-	-	1	1	-	-
12:56265778-56265778	A	downstream_gene_variant	MODIFIER	Gm24685	ENSMUSG00000088389	Transcript	ENSMUST00000157764	misc_RNA	-	-	-	-	-	-1	-	-	-
12:56534979-56534979	G	regulatory_region_variant	MODIFIER	-	-	RegulatoryFeature	ENSMUSR00000533923	promoter	-	-	-	-	-	-	-	-	-
12:56534979-56534979	G	upstream_gene_variant	MODIFIER	Gm26973	ENSMUSG00000098172	Transcript	ENSMUST00000182105	antisense	-	-	-	-	-	1	3	-	-
12:56534979-56534979	G	missense_variant	MODERATE	Nkx2-1	ENSMUSG00000001496	Transcript	ENSMUST00000001536	protein_coding	695	82	28	G/R	Ggc/Cgc	-1	1	P1	deleterious(0.03)
12:58212630-58212630	A	regulatory_region_variant	MODIFIER	-	-	RegulatoryFeature	ENSMUSR00000534111	promoter	-	-	-	-	-	-	-	-	-
12:58212630-58212630	A	missense_variant	MODERATE	Sstr1	ENSMUSG00000035431	Transcript	ENSMUST00000044299	protein_coding	463	38	13	S/Y	tCt/tAt	1	1	P1	deleterious_low_confidence(0)
12:58268753-58268753	A	regulatory_region_variant	MODIFIER	-	-	RegulatoryFeature	ENSMUSR00000060224	promoter	-	-	-	-	-	-	-	-	-
12:58268753-58268753	A	missense_variant	MODERATE	Clec14a	ENSMUSG00000045930	Transcript	ENSMUST00000062254	protein_coding	538	82	28	R/C	Cgc/Tgc	-1	-	P1	deleterious(0)
12:62703828-62703828	T	non_coding_transcript_exon_variant	MODIFIER	Tspyl-ps	ENSMUSG00000114078	Transcript	ENSMUST00000220692	processed_pseudogene	449	-	-	-	-	-1	-	-	-
12:66868776-66868776	A	missense_variant	MODERATE	Mdga2	ENSMUSG00000034912	Transcript	ENSMUST00000222167	protein_coding	104	104	35	G/V	gGa/gTa	-1	1	P2	deleterious(0)
12:67658933-67658933	T	non_coding_transcript_exon_variant	MODIFIER	Gm17821	ENSMUSG00000113657	Transcript	ENSMUST00000223448	processed_pseudogene	1287	-	-	-	-	-1	-	-	-
12:67658933-67658933	T	downstream_gene_variant	MODIFIER	Gm47432	ENSMUSG00000114010	Transcript	ENSMUST00000222891	lincRNA	-	-	-	-	-	1	2	-	-
12:70246499-70246499	T	upstream_gene_variant	MODIFIER	Gm48747	ENSMUSG00000113694	Transcript	ENSMUST00000222173	antisense	-	-	-	-	-	1	3	-	-
12:70246499-70246499	T	intron_variant	MODIFIER	Trim9	ENSMUSG00000021071	Transcript	ENSMUST00000110522	protein_coding	-	-	-	-	-	-1	1	-	-
12:70251139-70251139	T	synonymous_variant	LOW	Trim9	ENSMUSG00000021071	Transcript	ENSMUST00000110522	protein_coding	2195	2013	671	S	tcC/tcA	-1	1	-	-
12:70251139-70251139	T	upstream_gene_variant	MODIFIER	Gm48747	ENSMUSG00000113694	Transcript	ENSMUST00000222173	antisense	-	-	-	-	-	1	3	-	-
12:70993032-70993032	T	stop_gained	HIGH	Psma3	ENSMUSG00000060073	Transcript	ENSMUST00000160027	protein_coding	736	610	204	E/*	Gaa/Taa	1	1	P1	-
12:70993032-70993032	T	intron_variant,non_coding_transcript_variant	MODIFIER	3110056K07Rik	ENSMUSG00000085622	Transcript	ENSMUST00000127129	antisense	-	-	-	-	-	-1	1	-	-
12:72117916-72117916	A	downstream_gene_variant	MODIFIER	Gm18243	ENSMUSG00000113976	Transcript	ENSMUST00000220756	processed_pseudogene	-	-	-	-	-	-1	-	-	-
12:72117916-72117916	A	missense_variant	MODERATE	Ccdc175	ENSMUSG00000021086	Transcript	ENSMUST00000021494	protein_coding	1777	1731	577	R/S	agG/agT	-1	5	P1	deleterious(0.01)
12:72303956-72303956	A	regulatory_region_variant	MODIFIER	-	-	RegulatoryFeature	ENSMUSR00000535064	promoter_flanking_region	-	-	-	-	-	-	-	-	-
12:72303956-72303956	A	missense_variant	MODERATE	Rtn1	ENSMUSG00000021087	Transcript	ENSMUST00000078505	protein_coding	1981	1478	493	G/V	gGt/gTt	-1	1	-	tolerated(0.27)
12:72308600-72308600	A	missense_variant	MODERATE	Rtn1	ENSMUSG00000021087	Transcript	ENSMUST00000078505	protein_coding	1074	571	191	A/S	Gca/Tca	-1	1	-	tolerated(0.2)
12:72308820-72308820	A	synonymous_variant	LOW	Rtn1	ENSMUSG00000021087	Transcript	ENSMUST00000078505	protein_coding	854	351	117	R	cgG/cgT	-1	1	-	-
12:72555886-72555886	C	synonymous_variant	LOW	Pcnx4	ENSMUSG00000034501	Transcript	ENSMUST00000044352	protein_coding	1123	921	307	V	gtG/gtC	1	1	P1	-
12:73108908-73108908	T	synonymous_variant	LOW	Six4	ENSMUSG00000034460	Transcript	ENSMUST00000043208	protein_coding	1525	1284	428	T	acC/acA	-1	1	P2	-
12:75087610-75087610	A	missense_variant	MODERATE	Kcnh5	ENSMUSG00000034402	Transcript	ENSMUST00000042299	protein_coding	1968	1164	388	W/C	tgG/tgT	-1	1	P1	deleterious(0)
12:75631154-75631154	G	regulatory_region_variant	MODIFIER	-	-	RegulatoryFeature	ENSMUSR00000061730	promoter_flanking_region	-	-	-	-	-	-	-	-	-
12:75631154-75631154	G	3_prime_UTR_variant	MODIFIER	Wdr89	ENSMUSG00000045690	Transcript	ENSMUST00000062370	protein_coding	2421	-	-	-	-	-1	1	P1	-
12:75633408-75633408	T	regulatory_region_variant	MODIFIER	-	-	RegulatoryFeature	ENSMUSR00000535506	promoter_flanking_region	-	-	-	-	-	-	-	-	-
12:75633408-75633408	T	missense_variant	MODERATE	Wdr89	ENSMUSG00000045690	Transcript	ENSMUST00000062370	protein_coding	167	71	24	T/N	aCt/aAt	-1	1	P1	deleterious(0.01)
12:76094424-76094424	T	regulatory_region_variant	MODIFIER	-	-	RegulatoryFeature	ENSMUSR00000535590	enhancer	-	-	-	-	-	-	-	-	-
12:76094424-76094424	T	missense_variant	MODERATE	Syne2	ENSMUSG00000063450	Transcript	ENSMUST00000044217	protein_coding	18515	18306	6102	R/S	agG/agT	1	5	P2	deleterious(0)
12:76167616-76167616	A	missense_variant	MODERATE	Esr2	ENSMUSG00000021055	Transcript	ENSMUST00000218621	protein_coding	407	60	20	M/I	atG/atT	-1	1	-	tolerated_low_confidence(0.24)
12:76300446-76300446	T	missense_variant	MODERATE	Mthfd1	ENSMUSG00000021048	Transcript	ENSMUST00000021443	protein_coding	1862	1656	552	E/D	gaG/gaT	1	1	P1	deleterious(0)
12:76300446-76300446	T	intron_variant,non_coding_transcript_variant	MODIFIER	Gm34868	ENSMUSG00000112784	Transcript	ENSMUST00000218341	antisense	-	-	-	-	-	-1	3	-	-
12:76303025-76303025	T	stop_gained,splice_region_variant	HIGH	Mthfd1	ENSMUSG00000021048	Transcript	ENSMUST00000021443	protein_coding	2088	1882	628	E/*	Gag/Tag	1	1	P1	-
12:76303025-76303025	T	intron_variant,non_coding_transcript_variant	MODIFIER	Gm34868	ENSMUSG00000112784	Transcript	ENSMUST00000218341	antisense	-	-	-	-	-	-1	3	-	-
12:76349573-76349573	A	upstream_gene_variant	MODIFIER	A430103D13Rik	ENSMUSG00000112096	Transcript	ENSMUST00000220077	TEC	-	-	-	-	-	-1	-	-	-
12:76349573-76349573	A	missense_variant	MODERATE	Zbtb25	ENSMUSG00000056459	Transcript	ENSMUST00000176102	protein_coding	916	874	292	A/S	Gct/Tct	-1	5	P1	tolerated(0.5)
12:76405436-76405436	T	regulatory_region_variant	MODIFIER	-	-	RegulatoryFeature	ENSMUSR00000061913	promoter	-	-	-	-	-	-	-	-	-
12:76405436-76405436	T	synonymous_variant	LOW	Hspa2	ENSMUSG00000059970	Transcript	ENSMUST00000219555	protein_coding	1028	903	301	T	acC/acT	1	-	P1	-
12:76405436-76405436	T	upstream_gene_variant	MODIFIER	4930426I24Rik	ENSMUSG00000097323	Transcript	ENSMUST00000217797	lincRNA	-	-	-	-	-	-1	-	-	-
12:76907119-76907119	T	intron_variant	MODIFIER	Fntb	ENSMUSG00000033373	Transcript	ENSMUST00000041008	protein_coding	-	-	-	-	-	1	1	-	-
12:79246035-79246035	A	missense_variant,splice_region_variant	MODERATE	Zfyve26	ENSMUSG00000066440	Transcript	ENSMUST00000021547	protein_coding	6520	6339	2113	L/F	ttG/ttT	-1	1	P1	deleterious(0.02)
12:79268837-79268837	T	synonymous_variant	LOW	Zfyve26	ENSMUSG00000066440	Transcript	ENSMUST00000021547	protein_coding	4045	3864	1288	P	ccG/ccA	-1	1	P1	-
12:80168378-80168378	A	regulatory_region_variant	MODIFIER	-	-	RegulatoryFeature	ENSMUSR00000062639	promoter_flanking_region	-	-	-	-	-	-	-	-	-
12:80168378-80168378	A	missense_variant	MODERATE	Actn1	ENSMUSG00000015143	Transcript	ENSMUST00000021554	protein_coding	2903	2623	875	G/C	Ggt/Tgt	-1	1	P1	deleterious(0)
12:80174440-80174440	A	intron_variant	MODIFIER	Actn1	ENSMUSG00000015143	Transcript	ENSMUST00000021554	protein_coding	-	-	-	-	-	-1	1	P1	-
12:80496969-80496969	T	missense_variant	MODERATE	Exd2	ENSMUSG00000032705	Transcript	ENSMUST00000038185	protein_coding	2157	1925	642	G/V	gGg/gTg	1	1	P1	deleterious(0)
12:80722138-80722138	T	intron_variant	MODIFIER	Plekhd1	ENSMUSG00000066438	Transcript	ENSMUST00000140770	protein_coding	-	-	-	-	-	1	1	P1	-
12:80757506-80757506	A	stop_gained	HIGH	Ccdc177	ENSMUSG00000062961	Transcript	ENSMUST00000073251	protein_coding	2312	1993	665	E/*	Gag/Tag	-1	1	P1	-
12:80757506-80757506	A	upstream_gene_variant	MODIFIER	Gm26796	ENSMUSG00000097575	Transcript	ENSMUST00000181092	antisense	-	-	-	-	-	1	1	-	-
12:83158002-83158002	T	3_prime_UTR_variant	MODIFIER	Rgs6	ENSMUSG00000021219	Transcript	ENSMUST00000185665	protein_coding	1963	-	-	-	-	1	5	P4	-
12:83332069-83332069	G	intron_variant	MODIFIER	Dpf3	ENSMUSG00000021221	Transcript	ENSMUST00000178756	protein_coding	-	-	-	-	-	-1	1	P1	-
12:83786842-83786842	T	synonymous_variant	LOW	Papln	ENSMUSG00000021223	Transcript	ENSMUST00000121733	protein_coding	3620	3531	1177	V	gtG/gtT	1	1	-	-
12:84073530-84073530	G	missense_variant,splice_region_variant	MODERATE	Acot5	ENSMUSG00000042540	Transcript	ENSMUST00000046422	protein_coding	800	658	220	Q/E	Cag/Gag	1	1	P1	tolerated(0.33)
12:84570280-84570280	T	regulatory_region_variant	MODIFIER	-	-	RegulatoryFeature	ENSMUSR00000063520	open_chromatin_region	-	-	-	-	-	-	-	-	-
12:84570280-84570280	T	missense_variant	MODERATE	Vsx2	ENSMUSG00000021239	Transcript	ENSMUST00000169934	protein_coding	441	338	113	G/V	gGg/gTg	1	1	A1	tolerated(0.1)
12:84785096-84785096	A	regulatory_region_variant	MODIFIER	-	-	RegulatoryFeature	ENSMUSR00000063564	promoter_flanking_region	-	-	-	-	-	-	-	-	-
12:84785096-84785096	A	regulatory_region_variant	MODIFIER	-	-	RegulatoryFeature	ENSMUSR00000333137	CTCF_binding_site	-	-	-	-	-	-	-	-	-
12:84785096-84785096	A	intron_variant	MODIFIER	Ltbp2	ENSMUSG00000002020	Transcript	ENSMUST00000110254	protein_coding	-	-	-	-	-	-1	1	P2	-
12:84813552-84813552	T	intron_variant	MODIFIER	Ltbp2	ENSMUSG00000002020	Transcript	ENSMUST00000110254	protein_coding	-	-	-	-	-	-1	1	P2	-
12:84883803-84883803	G	intron_variant,non_coding_transcript_variant	MODIFIER	Gm48709	ENSMUSG00000113079	Transcript	ENSMUST00000221790	lincRNA	-	-	-	-	-	1	1	-	-
12:84883803-84883803	G	downstream_gene_variant	MODIFIER	D030025P21Rik	ENSMUSG00000092130	Transcript	ENSMUST00000220643	antisense	-	-	-	-	-	1	-	-	-
12:84884265-84884265	T	downstream_gene_variant	MODIFIER	D030025P21Rik	ENSMUSG00000092130	Transcript	ENSMUST00000220643	antisense	-	-	-	-	-	1	-	-	-
12:84884265-84884265	T	intron_variant,non_coding_transcript_variant	MODIFIER	Gm48709	ENSMUSG00000113079	Transcript	ENSMUST00000221790	lincRNA	-	-	-	-	-	1	1	-	-
12:85094617-85094617	A	regulatory_region_variant	MODIFIER	-	-	RegulatoryFeature	ENSMUSR00000333185	promoter_flanking_region	-	-	-	-	-	-	-	-	-
12:85094617-85094617	A	missense_variant	MODERATE	Prox2	ENSMUSG00000042320	Transcript	ENSMUST00000177289	protein_coding	1111	811	271	G/C	Ggc/Tgc	-1	1	P1	deleterious(0)
12:85917810-85917810	A	synonymous_variant	LOW	Ttll5	ENSMUSG00000012609	Transcript	ENSMUST00000040179	protein_coding	2200	1725	575	R	agG/agA	1	1	P3	-
12:86688278-86688278	A	regulatory_region_variant	MODIFIER	-	-	RegulatoryFeature	ENSMUSR00000333386	promoter_flanking_region	-	-	-	-	-	-	-	-	-
12:86688278-86688278	A	synonymous_variant	LOW	Vash1	ENSMUSG00000021256	Transcript	ENSMUST00000021681	protein_coding	1840	552	184	I	atC/atA	1	1	P1	-
12:86689033-86689033	T	regulatory_region_variant	MODIFIER	-	-	RegulatoryFeature	ENSMUSR00000333386	promoter_flanking_region	-	-	-	-	-	-	-	-	-
12:86689033-86689033	T	missense_variant	MODERATE	Vash1	ENSMUSG00000021256	Transcript	ENSMUST00000021681	protein_coding	1980	692	231	S/I	aGc/aTc	1	1	P1	deleterious(0)
12:87172567-87172567	G	missense_variant	MODERATE	Tmed8	ENSMUSG00000034111	Transcript	ENSMUST00000037418	protein_coding	1079	828	276	E/D	gaG/gaC	-1	1	P1	deleterious(0.01)
12:87862722-87862722	A	upstream_gene_variant	MODIFIER	Gm18627	ENSMUSG00000113286	Transcript	ENSMUST00000222629	processed_pseudogene	-	-	-	-	-	1	-	-	-
12:87862722-87862722	A	non_coding_transcript_exon_variant	MODIFIER	Gm1995	ENSMUSG00000113011	Transcript	ENSMUST00000220838	processed_pseudogene	1357	-	-	-	-	1	-	-	-
12:89187248-89187248	G	synonymous_variant	LOW	Nrxn3	ENSMUSG00000066392	Transcript	ENSMUST00000163134	protein_coding	1665	984	328	A	gcC/gcG	1	5	P1	-
12:90525524-90525524	T	intergenic_variant	MODIFIER	-	-	-	-	-	-	-	-	-	-	-	-	-	-
12:91538110-91538110	A	synonymous_variant	LOW	Tshr	ENSMUSG00000020963	Transcript	ENSMUST00000021346	protein_coding	1912	1821	607	T	acG/acA	1	1	P1	-
12:91648162-91648162	A	missense_variant	MODERATE	Ston2	ENSMUSG00000020961	Transcript	ENSMUST00000052969	protein_coding	1966	1471	491	G/W	Ggg/Tgg	-1	1	P2	deleterious(0)
12:91740597-91740597	A	stop_gained	HIGH	Ston2	ENSMUSG00000020961	Transcript	ENSMUST00000052969	protein_coding	733	238	80	E/*	Gaa/Taa	-1	1	P2	-
12:98133366-98133366	G	intergenic_variant	MODIFIER	-	-	-	-	-	-	-	-	-	-	-	-	-	-
12:98943875-98943875	A	synonymous_variant	LOW	Ttc8	ENSMUSG00000021013	Transcript	ENSMUST00000079146	protein_coding	598	540	180	L	ctG/ctA	1	1	P4	-
12:99161503-99161503	T	non_coding_transcript_exon_variant	MODIFIER	4930474N09Rik	ENSMUSG00000113210	Transcript	ENSMUST00000223511	lincRNA	950	-	-	-	-	-1	1	-	-
12:100061163-100061163	A	missense_variant	MODERATE	Kcnk13	ENSMUSG00000045404	Transcript	ENSMUST00000049788	protein_coding	1567	496	166	R/S	Cgc/Agc	1	1	P1	deleterious(0.03)
12:100299990-100299990	T	regulatory_region_variant	MODIFIER	-	-	RegulatoryFeature	ENSMUSR00000538628	enhancer	-	-	-	-	-	-	-	-	-
12:100299990-100299990	T	downstream_gene_variant	MODIFIER	Ttc7b	ENSMUSG00000033530	Transcript	ENSMUST00000062957	protein_coding	-	-	-	-	-	-1	1	P2	-
12:100299990-100299990	T	non_coding_transcript_exon_variant	MODIFIER	Gm10432	ENSMUSG00000113679	Transcript	ENSMUST00000223300	antisense	3873	-	-	-	-	1	1	-	-
12:100551337-100551337	A	3_prime_UTR_variant	MODIFIER	Rps6ka5	ENSMUSG00000021180	Transcript	ENSMUST00000043599	protein_coding	2847	-	-	-	-	-1	1	P2	-
12:100912780-100912780	A	upstream_gene_variant	MODIFIER	Gpr68	ENSMUSG00000047415	Transcript	ENSMUST00000110066	protein_coding	-	-	-	-	-	-1	3	P1	-
12:100912780-100912780	A	3_prime_UTR_variant	MODIFIER	Ccdc88c	ENSMUSG00000021182	Transcript	ENSMUST00000068411	protein_coding	6285	-	-	-	-	-1	1	P2	-
12:100912815-100912815	G	missense_variant	MODERATE	Ccdc88c	ENSMUSG00000021182	Transcript	ENSMUST00000068411	protein_coding	6250	6025	2009	V/L	Gtg/Ctg	-1	1	P2	deleterious(0)
12:100912815-100912815	G	upstream_gene_variant	MODIFIER	Gpr68	ENSMUSG00000047415	Transcript	ENSMUST00000110066	protein_coding	-	-	-	-	-	-1	3	P1	-
12:101021699-101021699	T	intron_variant	MODIFIER	Ccdc88c	ENSMUSG00000021182	Transcript	ENSMUST00000068411	protein_coding	-	-	-	-	-	-1	1	P2	-
12:101021699-101021699	T	non_coding_transcript_exon_variant	MODIFIER	Mir1190	ENSMUSG00000080575	Transcript	ENSMUST00000116925	miRNA	70	-	-	-	-	-1	-	-	-
12:101147008-101147008	T	non_coding_transcript_exon_variant	MODIFIER	Kif4-ps	ENSMUSG00000092054	Transcript	ENSMUST00000184686	transcribed_processed_pseudogene	1395	-	-	-	-	1	-	-	-
12:101147016-101147016	T	non_coding_transcript_exon_variant	MODIFIER	Kif4-ps	ENSMUSG00000092054	Transcript	ENSMUST00000184686	transcribed_processed_pseudogene	1403	-	-	-	-	1	-	-	-
12:101480780-101480780	A	stop_gained	HIGH	Catsperb	ENSMUSG00000047014	Transcript	ENSMUST00000055156	protein_coding	785	666	222	C/*	tgC/tgA	1	1	P1	-
12:101814552-101814552	A	missense_variant	MODERATE	Fbln5	ENSMUSG00000021186	Transcript	ENSMUST00000021603	protein_coding	367	62	21	G/V	gGg/gTg	-1	1	P1	tolerated(0.69)
12:101997347-101997347	T	missense_variant	MODERATE	Cpsf2	ENSMUSG00000041781	Transcript	ENSMUST00000047357	protein_coding	1514	1334	445	G/V	gGg/gTg	1	1	P1	tolerated(0.31)
12:102398365-102398365	A	missense_variant	MODERATE	Lgmn	ENSMUSG00000021190	Transcript	ENSMUST00000021607	protein_coding	1054	844	282	V/L	Gtg/Ttg	-1	1	P1	tolerated(0.55)
12:103070022-103070022	A	missense_variant	MODERATE	Unc79	ENSMUSG00000021198	Transcript	ENSMUST00000101099	protein_coding	2455	1760	587	G/D	gGt/gAt	1	1	P2	deleterious(0)
12:103333476-103333476	T	regulatory_region_variant	MODIFIER	-	-	RegulatoryFeature	ENSMUSR00000539035	promoter_flanking_region	-	-	-	-	-	-	-	-	-
12:103333476-103333476	T	upstream_gene_variant	MODIFIER	Gm15523	ENSMUSG00000090185	Transcript	ENSMUST00000160463	antisense	-	-	-	-	-	1	1	-	-
12:103333476-103333476	T	missense_variant	MODERATE	Asb2	ENSMUSG00000021200	Transcript	ENSMUST00000021617	protein_coding	1085	696	232	N/K	aaC/aaA	-1	1	P2	deleterious(0)
12:103346532-103346532	A	regulatory_region_variant	MODIFIER	-	-	RegulatoryFeature	ENSMUSR00000065552	promoter_flanking_region	-	-	-	-	-	-	-	-	-
12:103346532-103346532	A	intron_variant,non_coding_transcript_variant	MODIFIER	Gm15523	ENSMUSG00000090185	Transcript	ENSMUST00000160463	antisense	-	-	-	-	-	1	1	-	-
12:103346532-103346532	A	intron_variant	MODIFIER	Asb2	ENSMUSG00000021200	Transcript	ENSMUST00000021617	protein_coding	-	-	-	-	-	-1	1	P2	-
12:103626775-103626775	T	missense_variant	MODERATE	Serpina10	ENSMUSG00000061947	Transcript	ENSMUST00000044231	protein_coding	939	839	280	T/N	aCc/aAc	-1	1	P1	tolerated(0.44)
12:104116201-104116201	G	missense_variant	MODERATE	Serpina3a	ENSMUSG00000041536	Transcript	ENSMUST00000185595	protein_coding	393	232	78	L/V	Ctt/Gtt	1	1	P1	tolerated(0.13)
12:104765304-104765304	A	3_prime_UTR_variant	MODIFIER	Clmn	ENSMUSG00000021097	Transcript	ENSMUST00000109936	protein_coding	9679	-	-	-	-	-1	1	A2	-
12:104781976-104781976	A	synonymous_variant	LOW	Clmn	ENSMUSG00000021097	Transcript	ENSMUST00000109937	protein_coding	1369	1311	437	S	tcG/tcT	-1	1	P4	-
12:104800587-104800587	C	intron_variant	MODIFIER	Clmn	ENSMUSG00000021097	Transcript	ENSMUST00000109937	protein_coding	-	-	-	-	-	-1	1	P4	-
12:105153986-105153986	T	intron_variant	MODIFIER	Tcl1b2	ENSMUSG00000060863	Transcript	ENSMUST00000081379	protein_coding	-	-	-	-	-	1	1	P1	-
12:105217337-105217337	A	3_prime_UTR_variant	MODIFIER	Tcl1	ENSMUSG00000041359	Transcript	ENSMUST00000101071	protein_coding	720	-	-	-	-	-1	1	-	-
12:105710240-105710240	A	synonymous_variant	LOW	Ak7	ENSMUSG00000041323	Transcript	ENSMUST00000040876	protein_coding	387	198	66	A	gcC/gcA	1	1	P1	-
12:107915550-107915550	A	synonymous_variant	LOW	Bcl11b	ENSMUSG00000048251	Transcript	ENSMUST00000066060	protein_coding	2964	2505	835	T	acG/acT	-1	1	P4	-
12:108186521-108186521	T	synonymous_variant	LOW	Ccnk	ENSMUSG00000021258	Transcript	ENSMUST00000221167	protein_coding	480	96	32	A	gcG/gcT	1	1	P1	-
12:108327704-108327704	T	regulatory_region_variant	MODIFIER	-	-	RegulatoryFeature	ENSMUSR00000539850	promoter	-	-	-	-	-	-	-	-	-
12:108327704-108327704	T	intron_variant,non_coding_transcript_variant	MODIFIER	4930478K11Rik	ENSMUSG00000097847	Transcript	ENSMUST00000181875	antisense	-	-	-	-	-	-1	1	-	-
12:108327704-108327704	T	missense_variant	MODERATE	Hhipl1	ENSMUSG00000021260	Transcript	ENSMUST00000021685	protein_coding	2009	1868	623	T/I	aCa/aTa	1	1	P1	tolerated(0.14)
12:108463537-108463537	T	synonymous_variant	LOW	Eml1	ENSMUSG00000058070	Transcript	ENSMUST00000109860	protein_coding	457	78	26	A	gcG/gcT	1	1	P4	-
12:108690665-108690665	T	downstream_gene_variant	MODIFIER	Evl	ENSMUSG00000021262	Transcript	ENSMUST00000021689	protein_coding	-	-	-	-	-	1	1	P4	-
12:108690665-108690665	T	upstream_gene_variant	MODIFIER	Gm33467	ENSMUSG00000113396	Transcript	ENSMUST00000221885	antisense	-	-	-	-	-	1	3	-	-
12:108690665-108690665	T	intron_variant	MODIFIER	Degs2	ENSMUSG00000021263	Transcript	ENSMUST00000021691	protein_coding	-	-	-	-	-	-1	1	P1	-
12:108980713-108980713	A	missense_variant	MODERATE	Wdr25	ENSMUSG00000040877	Transcript	ENSMUST00000047115	protein_coding	2581	818	273	G/E	gGa/gAa	1	1	P1	deleterious(0)
12:109546383-109546383	T	regulatory_region_variant	MODIFIER	-	-	RegulatoryFeature	ENSMUSR00000334977	promoter_flanking_region	-	-	-	-	-	-	-	-	-
12:109546383-109546383	T	downstream_gene_variant	MODIFIER	Mir1906-1	ENSMUSG00000084535	Transcript	ENSMUST00000122586	miRNA	-	-	-	-	-	1	-	-	-
12:109546383-109546383	T	downstream_gene_variant	MODIFIER	Gm27300	ENSMUSG00000098617	Transcript	ENSMUST00000184085	misc_RNA	-	-	-	-	-	1	-	-	-
12:109546383-109546383	T	non_coding_transcript_exon_variant	MODIFIER	Meg3	ENSMUSG00000021268	Transcript	ENSMUST00000146701	lincRNA	986	-	-	-	-	1	1	-	-
12:109562506-109562506	A	upstream_gene_variant	MODIFIER	Mir770	ENSMUSG00000076451	Transcript	ENSMUST00000103252	miRNA	-	-	-	-	-	1	-	-	-
12:109562506-109562506	A	non_coding_transcript_exon_variant	MODIFIER	Meg3	ENSMUSG00000021268	Transcript	ENSMUST00000146701	lincRNA	5328	-	-	-	-	1	1	-	-
12:109564075-109564075	A	downstream_gene_variant	MODIFIER	Mir770	ENSMUSG00000076451	Transcript	ENSMUST00000103252	miRNA	-	-	-	-	-	1	-	-	-
12:109564075-109564075	A	downstream_gene_variant	MODIFIER	Gm26906	ENSMUSG00000097698	Transcript	ENSMUST00000180523	lincRNA	-	-	-	-	-	-1	5	-	-
12:109564075-109564075	A	non_coding_transcript_exon_variant	MODIFIER	Meg3	ENSMUSG00000021268	Transcript	ENSMUST00000146701	lincRNA	6897	-	-	-	-	1	1	-	-
12:109572122-109572122	T	upstream_gene_variant	MODIFIER	Gm26906	ENSMUSG00000097698	Transcript	ENSMUST00000180523	lincRNA	-	-	-	-	-	-1	5	-	-
12:109572122-109572122	T	downstream_gene_variant	MODIFIER	Mir673	ENSMUSG00000076316	Transcript	ENSMUST00000102361	miRNA	-	-	-	-	-	1	-	-	-
12:109572122-109572122	T	downstream_gene_variant	MODIFIER	Meg3	ENSMUSG00000021268	Transcript	ENSMUST00000146701	lincRNA	-	-	-	-	-	1	1	-	-
12:109617171-109617171	A	regulatory_region_variant	MODIFIER	-	-	RegulatoryFeature	ENSMUSR00000540102	promoter_flanking_region	-	-	-	-	-	-	-	-	-
12:109617171-109617171	A	upstream_gene_variant	MODIFIER	Mir370	ENSMUSG00000065433	Transcript	ENSMUST00000083499	miRNA	-	-	-	-	-	1	-	-	-
12:109617171-109617171	A	upstream_gene_variant	MODIFIER	Gm23912	ENSMUSG00000077879	Transcript	ENSMUST00000104687	miRNA	-	-	-	-	-	1	-	-	-
12:109617171-109617171	A	upstream_gene_variant	MODIFIER	Rian	ENSMUSG00000097451	Transcript	ENSMUST00000182100	lincRNA	-	-	-	-	-	1	1	-	-
12:109661693-109661693	A	downstream_gene_variant	MODIFIER	Gm25357	ENSMUSG00000064679	Transcript	ENSMUST00000082745	snoRNA	-	-	-	-	-	1	-	-	-
12:109661693-109661693	A	downstream_gene_variant	MODIFIER	Gm27604	ENSMUSG00000099132	Transcript	ENSMUST00000182333	snoRNA	-	-	-	-	-	1	-	-	-
12:109661693-109661693	A	non_coding_transcript_exon_variant	MODIFIER	Rian	ENSMUSG00000097451	Transcript	ENSMUST00000181253	lincRNA	2332	-	-	-	-	1	1	-	-
12:109709076-109709076	T	downstream_gene_variant	MODIFIER	Gm25750	ENSMUSG00000093224	Transcript	ENSMUST00000175483	miRNA	-	-	-	-	-	-1	-	-	-
12:109709076-109709076	T	upstream_gene_variant	MODIFIER	Mir758	ENSMUSG00000076459	Transcript	ENSMUST00000103260	miRNA	-	-	-	-	-	1	-	-	-
12:109709076-109709076	T	non_coding_transcript_exon_variant	MODIFIER	Mir379	ENSMUSG00000065498	Transcript	ENSMUST00000083564	miRNA	17	-	-	-	-	1	-	-	-
12:109709076-109709076	T	upstream_gene_variant	MODIFIER	Mir323	ENSMUSG00000065617	Transcript	ENSMUST00000083683	miRNA	-	-	-	-	-	1	-	-	-
12:109709076-109709076	T	upstream_gene_variant	MODIFIER	Mir380	ENSMUSG00000104582	Transcript	ENSMUST00000199984	miRNA	-	-	-	-	-	1	-	-	-
12:109709076-109709076	T	upstream_gene_variant	MODIFIER	Mir411	ENSMUSG00000065477	Transcript	ENSMUST00000083543	miRNA	-	-	-	-	-	1	-	-	-
12:109709076-109709076	T	upstream_gene_variant	MODIFIER	Mir299a	ENSMUSG00000106653	Transcript	ENSMUST00000198411	miRNA	-	-	-	-	-	1	-	-	-
12:109709076-109709076	T	downstream_gene_variant	MODIFIER	Mir299b	ENSMUSG00000093291	Transcript	ENSMUST00000175550	miRNA	-	-	-	-	-	-1	-	-	-
12:109709076-109709076	T	upstream_gene_variant	MODIFIER	Mir1197	ENSMUSG00000080687	Transcript	ENSMUST00000117037	miRNA	-	-	-	-	-	1	-	-	-
12:109709076-109709076	T	upstream_gene_variant	MODIFIER	Mir329	ENSMUSG00000065577	Transcript	ENSMUST00000083643	miRNA	-	-	-	-	-	1	-	-	-
12:110664627-110664627	T	synonymous_variant	LOW	Dync1h1	ENSMUSG00000018707	Transcript	ENSMUST00000018851	protein_coding	13245	13092	4364	T	acG/acT	1	1	P1	-
12:110664627-110664627	T	downstream_gene_variant	MODIFIER	Gm17111	ENSMUSG00000090327	Transcript	ENSMUST00000169981	antisense	-	-	-	-	-	-1	3	-	-
12:110664627-110664627	T	downstream_gene_variant	MODIFIER	1700001K19Rik	ENSMUSG00000056508	Transcript	ENSMUST00000070659	protein_coding	-	-	-	-	-	-1	1	P1	-
12:110932859-110932859	T	missense_variant	MODERATE	Tecpr2	ENSMUSG00000021275	Transcript	ENSMUST00000169597	protein_coding	1796	1660	554	G/C	Ggc/Tgc	1	1	P1	tolerated_low_confidence(0.08)
12:111430622-111430622	T	intron_variant	MODIFIER	Exoc3l4	ENSMUSG00000021280	Transcript	ENSMUST00000223050	protein_coding	-	-	-	-	-	1	1	P1	-
12:111430622-111430622	T	intron_variant,non_coding_transcript_variant	MODIFIER	Gm10425	ENSMUSG00000097081	Transcript	ENSMUST00000181085	antisense	-	-	-	-	-	-1	2	-	-
12:111823886-111823886	T	regulatory_region_variant	MODIFIER	-	-	RegulatoryFeature	ENSMUSR00000540539	CTCF_binding_site	-	-	-	-	-	-	-	-	-
12:111823886-111823886	T	downstream_gene_variant	MODIFIER	Ppp1r13b	ENSMUSG00000021285	Transcript	ENSMUST00000054815	protein_coding	-	-	-	-	-	-1	1	P1	-
12:111823886-111823886	T	synonymous_variant	LOW	Zfyve21	ENSMUSG00000021286	Transcript	ENSMUST00000021714	protein_coding	391	321	107	A	gcG/gcT	1	1	P2	-
12:111943029-111943029	A	non_coding_transcript_exon_variant	MODIFIER	5033406O09Rik	ENSMUSG00000113769	Transcript	ENSMUST00000221314	lincRNA	624	-	-	-	-	-1	1	-	-
12:112647913-112647913	T	regulatory_region_variant	MODIFIER	-	-	RegulatoryFeature	ENSMUSR00000540741	enhancer	-	-	-	-	-	-	-	-	-
12:112647913-112647913	T	synonymous_variant	LOW	Siva1	ENSMUSG00000064326	Transcript	ENSMUST00000021728	protein_coding	690	402	134	L	ctG/ctT	1	1	P1	-
12:112657250-112657250	A	intron_variant	MODIFIER	Akt1	ENSMUSG00000001729	Transcript	ENSMUST00000001780	protein_coding	-	-	-	-	-	-1	1	P1	-
12:112657250-112657250	A	downstream_gene_variant	MODIFIER	Mir6939	ENSMUSG00000098380	Transcript	ENSMUST00000184981	miRNA	-	-	-	-	-	-1	-	-	-
12:112735890-112735890	G	intron_variant	MODIFIER	Cep170b	ENSMUSG00000072825	Transcript	ENSMUST00000101018	protein_coding	-	-	-	-	-	1	1	P1	-
12:112735890-112735890	G	downstream_gene_variant	MODIFIER	Mir6940	ENSMUSG00000099165	Transcript	ENSMUST00000183447	miRNA	-	-	-	-	-	1	-	-	-
12:113133127-113133127	A	regulatory_region_variant	MODIFIER	-	-	RegulatoryFeature	ENSMUSR00000540859	enhancer	-	-	-	-	-	-	-	-	-
12:113133127-113133127	A	intron_variant	MODIFIER	Mta1	ENSMUSG00000021144	Transcript	ENSMUST00000109727	protein_coding	-	-	-	-	-	1	1	-	-
12:116144274-116144274	T	synonymous_variant	LOW	Vipr2	ENSMUSG00000011171	Transcript	ENSMUST00000011315	protein_coding	1396	1278	426	T	acC/acT	1	1	P1	-
12:117336826-117336826	T	regulatory_region_variant	MODIFIER	-	-	RegulatoryFeature	ENSMUSR00000067552	enhancer	-	-	-	-	-	-	-	-	-
12:117336826-117336826	T	intron_variant,non_coding_transcript_variant	MODIFIER	Gm5441	ENSMUSG00000101930	Transcript	ENSMUST00000186454	antisense	-	-	-	-	-	-1	1	-	-
12:117954808-117954808	T	missense_variant	MODERATE	Dnah11	ENSMUSG00000018581	Transcript	ENSMUST00000084806	protein_coding	10598	10387	3463	R/S	Cgc/Agc	-1	1	P1	deleterious(0)
12:117995163-117995163	T	regulatory_region_variant	MODIFIER	-	-	RegulatoryFeature	ENSMUSR00000067701	promoter_flanking_region	-	-	-	-	-	-	-	-	-
12:117995163-117995163	T	regulatory_region_variant	MODIFIER	-	-	RegulatoryFeature	ENSMUSR00000541318	CTCF_binding_site	-	-	-	-	-	-	-	-	-
12:117995163-117995163	T	missense_variant	MODERATE	Dnah11	ENSMUSG00000018581	Transcript	ENSMUST00000084806	protein_coding	9195	8984	2995	S/N	aGc/aAc	-1	1	P1	deleterious(0)
12:118043816-118043816	T	synonymous_variant	LOW	Dnah11	ENSMUSG00000018581	Transcript	ENSMUST00000084806	protein_coding	6637	6426	2142	E	gaG/gaA	-1	1	P1	-
12:118120682-118120682	A	missense_variant	MODERATE	Dnah11	ENSMUSG00000018581	Transcript	ENSMUST00000084806	protein_coding	3897	3686	1229	R/L	cGg/cTg	-1	1	P1	deleterious(0)
12:118518486-118518486	A	non_coding_transcript_exon_variant	MODIFIER	D230030E09Rik	ENSMUSG00000113875	Transcript	ENSMUST00000222459	lincRNA	695	-	-	-	-	-1	1	-	-
12:118906225-118906225	A	missense_variant	MODERATE	Abcb5	ENSMUSG00000072791	Transcript	ENSMUST00000035515	protein_coding	2281	2197	733	A/S	Gca/Tca	-1	1	P1	tolerated(1)
13:3941670-3941670	T	intron_variant	MODIFIER	Ucn3	ENSMUSG00000044988	Transcript	ENSMUST00000058610	protein_coding	-	-	-	-	-	-1	1	P1	-
13:4609185-4609185	T	regulatory_region_variant	MODIFIER	-	-	RegulatoryFeature	ENSMUSR00000068079	promoter	-	-	-	-	-	-	-	-	-
13:4609185-4609185	T	upstream_gene_variant	MODIFIER	Rpl29-ps2	ENSMUSG00000094772	Transcript	ENSMUST00000220540	processed_transcript	-	-	-	-	-	1	5	-	-
13:4609185-4609185	T	upstream_gene_variant	MODIFIER	Akr1e1	ENSMUSG00000045410	Transcript	ENSMUST00000091848	protein_coding	-	-	-	-	-	-1	1	P1	-
13:6555560-6555560	T	missense_variant	MODERATE	Pitrm1	ENSMUSG00000021193	Transcript	ENSMUST00000222485	protein_coding	565	542	181	G/V	gGa/gTa	1	1	P1	deleterious(0)
13:8768108-8768108	A	3_prime_UTR_variant,NMD_transcript_variant	MODIFIER	Adarb2	ENSMUSG00000052551	Transcript	ENSMUST00000135574	nonsense_mediated_decay	3679	-	-	-	-	1	5	-	-
13:9223785-9223785	T	regulatory_region_variant	MODIFIER	-	-	RegulatoryFeature	ENSMUSR00000541970	promoter	-	-	-	-	-	-	-	-	-
13:9223785-9223785	T	non_coding_transcript_exon_variant	MODIFIER	Gm8784	ENSMUSG00000113936	Transcript	ENSMUST00000222096	processed_pseudogene	249	-	-	-	-	1	-	-	-
13:9877575-9877575	T	missense_variant	MODERATE	Chrm3	ENSMUSG00000046159	Transcript	ENSMUST00000187510	protein_coding	2247	1424	475	T/N	aCc/aAc	-1	1	P1	tolerated(0.16)
13:11595472-11595472	T	missense_variant	MODERATE	Ryr2	ENSMUSG00000021313	Transcript	ENSMUST00000021750	protein_coding	12966	12467	4156	R/Q	cGa/cAa	-1	1	P2	tolerated(0.18)
13:11745317-11745317	T	intron_variant	MODIFIER	Ryr2	ENSMUSG00000021313	Transcript	ENSMUST00000021750	protein_coding	-	-	-	-	-	-1	1	P2	-
13:12190264-12190264	A	missense_variant	MODERATE	Mtr	ENSMUSG00000021311	Transcript	ENSMUST00000099856	protein_coding	3548	3309	1103	E/D	gaG/gaT	-1	1	P1	deleterious(0.04)
13:13489014-13489014	A	missense_variant	MODERATE	Nid1	ENSMUSG00000005397	Transcript	ENSMUST00000005532	protein_coding	2408	2257	753	D/N	Gac/Aac	1	1	P1	tolerated(0.38)
13:14377744-14377744	T	stop_gained	HIGH	Hecw1	ENSMUSG00000021301	Transcript	ENSMUST00000110516	protein_coding	700	266	89	S/*	tCg/tAg	-1	5	P1	-
13:14377744-14377744	T	downstream_gene_variant	MODIFIER	Gm47011	ENSMUSG00000113981	Transcript	ENSMUST00000222578	TEC	-	-	-	-	-	-1	-	-	-
13:16017255-16017255	T	regulatory_region_variant	MODIFIER	-	-	RegulatoryFeature	ENSMUSR00000542615	promoter	-	-	-	-	-	-	-	-	-
13:16017255-16017255	T	intron_variant,non_coding_transcript_variant	MODIFIER	B230303A05Rik	ENSMUSG00000113701	Transcript	ENSMUST00000220672	processed_transcript	-	-	-	-	-	-1	1	-	-
13:16017255-16017255	T	5_prime_UTR_variant	MODIFIER	Inhba	ENSMUSG00000041324	Transcript	ENSMUST00000042603	protein_coding	583	-	-	-	-	1	1	P1	-
13:18151918-18151918	A	stop_gained,splice_region_variant	HIGH	Pou6f2	ENSMUSG00000009734	Transcript	ENSMUST00000139064	protein_coding	1068	1069	357	Q/*	Cag/Tag	-1	1	-	-
13:18948674-18948674	A	regulatory_region_variant	MODIFIER	-	-	RegulatoryFeature	ENSMUSR00000336858	promoter	-	-	-	-	-	-	-	-	-
13:18948674-18948674	A	intron_variant	MODIFIER	Amph	ENSMUSG00000021314	Transcript	ENSMUST00000200466	protein_coding	-	-	-	-	-	1	1	A2	-
13:21142358-21142358	A	missense_variant	MODERATE	Olfr1368	ENSMUSG00000045474	Transcript	ENSMUST00000216039	protein_coding	913	698	233	R/M	aGg/aTg	-1	3	P1	deleterious(0)
13:21537687-21537687	A	missense_variant	MODERATE	Olfr1366	ENSMUSG00000048996	Transcript	ENSMUST00000218154	protein_coding	341	317	106	S/F	tCc/tTc	-1	-	P2	deleterious(0.02)
13:21658936-21658936	C	missense_variant	MODERATE	Olfr1361	ENSMUSG00000049737	Transcript	ENSMUST00000214321	protein_coding	736	386	129	A/G	gCg/gGg	-1	5	P1	deleterious(0)
13:21780451-21780451	C	regulatory_region_variant	MODIFIER	-	-	RegulatoryFeature	ENSMUSR00000337065	promoter	-	-	-	-	-	-	-	-	-
13:21780451-21780451	C	missense_variant	MODERATE	Hist1h1b	ENSMUSG00000058773	Transcript	ENSMUST00000080511	protein_coding	175	104	35	A/G	gCc/gGc	-1	-	P1	deleterious(0.05)
13:21780451-21780451	C	downstream_gene_variant	MODIFIER	Hist1h3i	ENSMUSG00000101972	Transcript	ENSMUST00000189457	protein_coding	-	-	-	-	-	-1	-	P1	-
13:23622595-23622595	T	regulatory_region_variant	MODIFIER	-	-	RegulatoryFeature	ENSMUSR00000069812	promoter	-	-	-	-	-	-	-	-	-
13:23622595-23622595	T	upstream_gene_variant	MODIFIER	Gm11398	ENSMUSG00000080741	Transcript	ENSMUST00000120330	transcribed_unprocessed_pseudogene	-	-	-	-	-	-1	-	-	-
13:23622595-23622595	T	upstream_gene_variant	MODIFIER	Hist1h1e	ENSMUSG00000051627	Transcript	ENSMUST00000062045	protein_coding	-	-	-	-	-	-1	-	P1	-
13:23622595-23622595	T	upstream_gene_variant	MODIFIER	Hist1h2be	ENSMUSG00000047246	Transcript	ENSMUST00000051091	protein_coding	-	-	-	-	-	-1	1	P1	-
13:23698390-23698390	G	regulatory_region_variant	MODIFIER	-	-	RegulatoryFeature	ENSMUSR00000337177	promoter	-	-	-	-	-	-	-	-	-
13:23698390-23698390	G	downstream_gene_variant	MODIFIER	Hist1h1t	ENSMUSG00000036211	Transcript	ENSMUST00000041052	protein_coding	-	-	-	-	-	1	-	P1	-
13:23698390-23698390	G	synonymous_variant	LOW	Hist1h4c	ENSMUSG00000060678	Transcript	ENSMUST00000102967	protein_coding	65	60	20	R	cgT/cgC	-1	-	P1	-
13:23698390-23698390	G	downstream_gene_variant	MODIFIER	Hfe	ENSMUSG00000006611	Transcript	ENSMUST00000091706	protein_coding	-	-	-	-	-	-1	1	P1	-
13:23875669-23875669	A	missense_variant	MODERATE	Slc17a1	ENSMUSG00000021335	Transcript	ENSMUST00000006785	protein_coding	571	382	128	Q/K	Caa/Aaa	1	1	P1	tolerated(0.08)
13:25253578-25253578	A	synonymous_variant	LOW	Nrsn1	ENSMUSG00000048978	Transcript	ENSMUST00000057866	protein_coding	684	366	122	V	gtG/gtT	-1	1	P1	-
13:30947176-30947176	T	regulatory_region_variant	MODIFIER	-	-	RegulatoryFeature	ENSMUSR00000544075	promoter_flanking_region	-	-	-	-	-	-	-	-	-
13:30947176-30947176	T	intron_variant	MODIFIER	Exoc2	ENSMUSG00000021357	Transcript	ENSMUST00000102946	protein_coding	-	-	-	-	-	-1	1	P1	-
13:30947176-30947176	T	missense_variant	MODERATE	Hus1b	ENSMUSG00000076430	Transcript	ENSMUST00000102943	protein_coding	584	499	167	V/M	Gtg/Atg	-1	-	P1	deleterious(0)
13:31627122-31627122	A	regulatory_region_variant	MODIFIER	-	-	RegulatoryFeature	ENSMUSR00000544208	promoter	-	-	-	-	-	-	-	-	-
13:31627122-31627122	A	upstream_gene_variant	MODIFIER	1700018A04Rik	ENSMUSG00000038408	Transcript	ENSMUST00000221561	lincRNA	-	-	-	-	-	-1	1	-	-
13:31627122-31627122	A	stop_gained	HIGH	Foxf2	ENSMUSG00000038402	Transcript	ENSMUST00000042054	protein_coding	1307	1043	348	S/*	tCa/tAa	1	1	P1	-
13:31627122-31627122	A	upstream_gene_variant	MODIFIER	Gm27516	ENSMUSG00000098266	Transcript	ENSMUST00000184237	miRNA	-	-	-	-	-	-1	-	-	-
13:33596471-33596471	T	non_coding_transcript_exon_variant	MODIFIER	Gm5194	ENSMUSG00000113398	Transcript	ENSMUST00000221457	processed_pseudogene	306	-	-	-	-	-1	-	-	-
13:33880031-33880031	G	missense_variant	MODERATE	Serpinb6c	ENSMUSG00000052180	Transcript	ENSMUST00000172184	protein_coding	1113	1040	347	R/P	cGg/cCg	-1	1	P1	tolerated(0.18)
13:34037601-34037601	A	regulatory_region_variant	MODIFIER	-	-	RegulatoryFeature	ENSMUSR00000071200	promoter	-	-	-	-	-	-	-	-	-
13:34037601-34037601	A	downstream_gene_variant	MODIFIER	Gm17084	ENSMUSG00000091462	Transcript	ENSMUST00000163843	processed_pseudogene	-	-	-	-	-	1	-	-	-
13:34037601-34037601	A	5_prime_UTR_variant	MODIFIER	Bphl	ENSMUSG00000038286	Transcript	ENSMUST00000040656	protein_coding	5	-	-	-	-	1	1	P1	-
13:34037601-34037601	A	downstream_gene_variant	MODIFIER	Ripk1	ENSMUSG00000021408	Transcript	ENSMUST00000167374	protein_coding	-	-	-	-	-	1	1	P1	-
13:34084517-34084517	T	regulatory_region_variant	MODIFIER	-	-	RegulatoryFeature	ENSMUSR00000071216	promoter_flanking_region	-	-	-	-	-	-	-	-	-
13:34084517-34084517	T	non_coding_transcript_exon_variant	MODIFIER	4930447K03Rik	ENSMUSG00000113591	Transcript	ENSMUST00000222745	processed_transcript	671	-	-	-	-	-1	1	-	-
13:34084517-34084517	T	downstream_gene_variant	MODIFIER	Gm47065	ENSMUSG00000114067	Transcript	ENSMUST00000221908	transcribed_unprocessed_pseudogene	-	-	-	-	-	-1	-	-	-
13:34652424-34652424	T	regulatory_region_variant	MODIFIER	-	-	RegulatoryFeature	ENSMUSR00000071329	promoter	-	-	-	-	-	-	-	-	-
13:34652424-34652424	T	synonymous_variant	LOW	Pxdc1	ENSMUSG00000021411	Transcript	ENSMUST00000053459	protein_coding	1063	12	4	A	gcG/gcA	-1	1	P1	-
13:34652424-34652424	T	upstream_gene_variant	MODIFIER	Gm15908	ENSMUSG00000086786	Transcript	ENSMUST00000154345	antisense	-	-	-	-	-	1	1	-	-
13:34746793-34746793	A	missense_variant	MODERATE	Fam50b	ENSMUSG00000038246	Transcript	ENSMUST00000221037	protein_coding	516	251	84	R/Q	cGg/cAg	1	1	P1	tolerated(0.06)
13:37893965-37893965	T	regulatory_region_variant	MODIFIER	-	-	RegulatoryFeature	ENSMUSR00000544996	enhancer	-	-	-	-	-	-	-	-	-
13:37893965-37893965	T	missense_variant	MODERATE	Rreb1	ENSMUSG00000039087	Transcript	ENSMUST00000128570	protein_coding	433	152	51	R/L	cGg/cTg	1	5	P1	deleterious(0)
13:37931752-37931752	T	regulatory_region_variant	MODIFIER	-	-	RegulatoryFeature	ENSMUSR00000545008	open_chromatin_region	-	-	-	-	-	-	-	-	-
13:37931752-37931752	T	missense_variant	MODERATE	Rreb1	ENSMUSG00000039087	Transcript	ENSMUST00000128570	protein_coding	3367	3086	1029	S/I	aGc/aTc	1	5	P1	deleterious(0.01)
13:38195144-38195144	T	missense_variant	MODERATE	Dsp	ENSMUSG00000054889	Transcript	ENSMUST00000124830	protein_coding	6159	5864	1955	R/M	aGg/aTg	1	5	P2	deleterious(0.01)
13:40719165-40719165	A	upstream_gene_variant	MODIFIER	Gm47061	ENSMUSG00000114936	Transcript	ENSMUST00000224038	antisense	-	-	-	-	-	1	-	-	-
13:40719165-40719165	A	intron_variant	MODIFIER	Tfap2a	ENSMUSG00000021359	Transcript	ENSMUST00000110193	protein_coding	-	-	-	-	-	-1	1	P3	-
13:42181800-42181800	T	stop_gained	HIGH	Hivep1	ENSMUSG00000021366	Transcript	ENSMUST00000060148	protein_coding	6987	6814	2272	E/*	Gag/Tag	1	5	P1	-
13:43201281-43201281	A	regulatory_region_variant	MODIFIER	-	-	RegulatoryFeature	ENSMUSR00000338818	CTCF_binding_site	-	-	-	-	-	-	-	-	-
13:43201281-43201281	A	regulatory_region_variant	MODIFIER	-	-	RegulatoryFeature	ENSMUSR00000545779	promoter_flanking_region	-	-	-	-	-	-	-	-	-
13:43201281-43201281	A	intron_variant	MODIFIER	Gfod1	ENSMUSG00000051335	Transcript	ENSMUST00000055341	protein_coding	-	-	-	-	-	-1	1	P1	-
13:43385435-43385435	A	intron_variant	MODIFIER	Sirt5	ENSMUSG00000054021	Transcript	ENSMUST00000223194	protein_coding	-	-	-	-	-	1	1	P1	-
13:43668417-43668417	G	missense_variant	MODERATE	Rnf182	ENSMUSG00000044164	Transcript	ENSMUST00000059986	protein_coding	1016	443	148	P/R	cCc/cGc	1	1	P1	tolerated(0.5)
13:44903066-44903066	T	missense_variant	MODERATE	Jarid2	ENSMUSG00000038518	Transcript	ENSMUST00000173246	protein_coding	2348	1747	583	G/W	Ggg/Tgg	1	1	P1	deleterious(0.03)
13:44903067-44903067	T	missense_variant	MODERATE	Jarid2	ENSMUSG00000038518	Transcript	ENSMUST00000173246	protein_coding	2349	1748	583	G/V	gGg/gTg	1	1	P1	deleterious(0)
13:45542597-45542597	A	missense_variant	MODERATE	Gmpr	ENSMUSG00000000253	Transcript	ENSMUST00000000260	protein_coding	1029	816	272	D/E	gaC/gaA	1	1	P1	tolerated(1)
13:46727507-46727507	T	regulatory_region_variant	MODIFIER	-	-	RegulatoryFeature	ENSMUSR00000073465	promoter	-	-	-	-	-	-	-	-	-
13:46727507-46727507	T	5_prime_UTR_variant	MODIFIER	Nup153	ENSMUSG00000021374	Transcript	ENSMUST00000021803	protein_coding	434	-	-	-	-	-1	1	P1	-
13:48818373-48818373	A	missense_variant	MODERATE	Phf2	ENSMUSG00000038025	Transcript	ENSMUST00000035540	protein_coding	1612	1258	420	D/Y	Gac/Tac	-1	1	P1	tolerated(0.14)
13:52507660-52507660	A	3_prime_UTR_variant	MODIFIER	Diras2	ENSMUSG00000047842	Transcript	ENSMUST00000057442	protein_coding	1506	-	-	-	-	-1	1	P1	-
13:53377426-53377426	A	regulatory_region_variant	MODIFIER	-	-	RegulatoryFeature	ENSMUSR00000074504	promoter	-	-	-	-	-	-	-	-	-
13:53377426-53377426	A	upstream_gene_variant	MODIFIER	Sptlc1	ENSMUSG00000021468	Transcript	ENSMUST00000021920	protein_coding	-	-	-	-	-	-1	1	P1	-
13:53434693-53434693	T	splice_acceptor_variant,non_coding_transcript_variant	HIGH	Gm2762	ENSMUSG00000107008	Transcript	ENSMUST00000201517	lincRNA	-	-	-	-	-	1	1	-	-
13:54215037-54215037	T	downstream_gene_variant	MODIFIER	Gm16578	ENSMUSG00000090016	Transcript	ENSMUST00000160797	antisense	-	-	-	-	-	-1	3	-	-
13:54215037-54215037	T	missense_variant	MODERATE	Hrh2	ENSMUSG00000034987	Transcript	ENSMUST00000038101	protein_coding	1534	1031	344	W/L	tGg/tTg	1	1	P2	tolerated(0.29)
13:54724141-54724141	C	splice_acceptor_variant	HIGH	Cdhr2	ENSMUSG00000034918	Transcript	ENSMUST00000037145	protein_coding	-	-	-	-	-	1	1	P1	-
13:54724143-54724143	T	missense_variant,splice_region_variant	MODERATE	Cdhr2	ENSMUSG00000034918	Transcript	ENSMUST00000037145	protein_coding	1939	1819	607	A/S	Gcc/Tcc	1	1	P1	deleterious(0)
13:54737801-54737801	A	regulatory_region_variant	MODIFIER	-	-	RegulatoryFeature	ENSMUSR00000547805	promoter_flanking_region	-	-	-	-	-	-	-	-	-
13:54737801-54737801	A	missense_variant	MODERATE	Gprin1	ENSMUSG00000069227	Transcript	ENSMUST00000135343	protein_coding	3118	2659	887	A/S	Gcg/Tcg	-1	1	P1	tolerated(0.24)
13:54737801-54737801	A	downstream_gene_variant	MODIFIER	Cdhr2	ENSMUSG00000034918	Transcript	ENSMUST00000037145	protein_coding	-	-	-	-	-	1	1	P1	-
13:54738488-54738488	T	regulatory_region_variant	MODIFIER	-	-	RegulatoryFeature	ENSMUSR00000547805	promoter_flanking_region	-	-	-	-	-	-	-	-	-
13:54738488-54738488	T	regulatory_region_variant	MODIFIER	-	-	RegulatoryFeature	ENSMUSR00000547806	CTCF_binding_site	-	-	-	-	-	-	-	-	-
13:54738488-54738488	T	downstream_gene_variant	MODIFIER	Cdhr2	ENSMUSG00000034918	Transcript	ENSMUST00000037145	protein_coding	-	-	-	-	-	1	1	P1	-
13:54738488-54738488	T	missense_variant	MODERATE	Gprin1	ENSMUSG00000069227	Transcript	ENSMUST00000135343	protein_coding	2431	1972	658	Q/K	Cag/Aag	-1	1	P1	tolerated(0.86)
13:54991022-54991022	A	synonymous_variant	LOW	Unc5a	ENSMUSG00000025876	Transcript	ENSMUST00000026994	protein_coding	464	213	71	T	acC/acA	1	1	P3	-
13:54997341-54997341	T	synonymous_variant	LOW	Unc5a	ENSMUSG00000025876	Transcript	ENSMUST00000026994	protein_coding	1121	870	290	A	gcC/gcT	1	1	P3	-
13:55002888-55002888	T	downstream_gene_variant	MODIFIER	Hk3	ENSMUSG00000025877	Transcript	ENSMUST00000052949	protein_coding	-	-	-	-	-	-1	1	P3	-
13:55002888-55002888	T	missense_variant	MODERATE	Unc5a	ENSMUSG00000025876	Transcript	ENSMUST00000026994	protein_coding	1941	1690	564	P/S	Cca/Tca	1	1	P3	tolerated(0.18)
13:55014993-55014993	A	missense_variant	MODERATE	Hk3	ENSMUSG00000025877	Transcript	ENSMUST00000052949	protein_coding	497	233	78	R/M	aGg/aTg	-1	1	P3	deleterious(0.03)
13:55383639-55383639	A	intron_variant	MODIFIER	Rgs14	ENSMUSG00000052087	Transcript	ENSMUST00000063771	protein_coding	-	-	-	-	-	1	1	P1	-
13:55458964-55458964	T	intron_variant	MODIFIER	Grk6	ENSMUSG00000074886	Transcript	ENSMUST00000001115	protein_coding	-	-	-	-	-	1	1	-	-
13:55507546-55507546	T	downstream_gene_variant	MODIFIER	Mir6945	ENSMUSG00000099096	Transcript	ENSMUST00000184300	miRNA	-	-	-	-	-	-1	-	-	-
13:55507546-55507546	T	synonymous_variant	LOW	Pdlim7	ENSMUSG00000021493	Transcript	ENSMUST00000046246	protein_coding	568	477	159	P	ccG/ccA	-1	1	P1	-
13:55524100-55524100	T	regulatory_region_variant	MODIFIER	-	-	RegulatoryFeature	ENSMUSR00000074857	promoter_flanking_region	-	-	-	-	-	-	-	-	-
13:55524100-55524100	T	synonymous_variant	LOW	Dok3	ENSMUSG00000035711	Transcript	ENSMUST00000223563	protein_coding	779	657	219	S	tcG/tcA	-1	-	P1	-
13:55607204-55607204	A	synonymous_variant	LOW	B4galt7	ENSMUSG00000021504	Transcript	ENSMUST00000064701	protein_coding	499	421	141	R	Cgg/Agg	1	1	P1	-
13:55607204-55607204	A	upstream_gene_variant	MODIFIER	Gm15911	ENSMUSG00000086506	Transcript	ENSMUST00000138992	antisense	-	-	-	-	-	-1	3	-	-
13:56888038-56888038	A	synonymous_variant	LOW	Trpc7	ENSMUSG00000021541	Transcript	ENSMUST00000022023	protein_coding	324	81	27	R	cgG/cgT	-1	1	P3	-
13:58191695-58191695	A	intron_variant	MODIFIER	Ubqln1	ENSMUSG00000005312	Transcript	ENSMUST00000058735	protein_coding	-	-	-	-	-	-1	1	A2	-
13:58191695-58191695	A	upstream_gene_variant	MODIFIER	Gm48357	ENSMUSG00000114524	Transcript	ENSMUST00000224851	sense_intronic	-	-	-	-	-	-1	-	-	-
13:58410121-58410121	T	downstream_gene_variant	MODIFIER	Rmi1	ENSMUSG00000035367	Transcript	ENSMUST00000224479	protein_coding	-	-	-	-	-	1	-	P1	-
13:59717529-59717529	G	synonymous_variant	LOW	Spata31d1b	ENSMUSG00000091311	Transcript	ENSMUST00000165133	protein_coding	2521	2490	830	T	acC/acG	1	1	P1	-
13:60215664-60215664	T	regulatory_region_variant	MODIFIER	-	-	RegulatoryFeature	ENSMUSR00000548976	open_chromatin_region	-	-	-	-	-	-	-	-	-
13:60215664-60215664	T	non_coding_transcript_exon_variant	MODIFIER	Gm5084	ENSMUSG00000050765	Transcript	ENSMUST00000224064	lincRNA	3250	-	-	-	-	1	-	-	-
13:62849435-62849435	T	missense_variant	MODERATE	Fbp2	ENSMUSG00000021456	Transcript	ENSMUST00000021907	protein_coding	634	509	170	S/N	aGt/aAt	-1	1	P1	deleterious(0)
13:64437943-64437943	T	regulatory_region_variant	MODIFIER	-	-	RegulatoryFeature	ENSMUSR00000549490	open_chromatin_region	-	-	-	-	-	-	-	-	-
13:64437943-64437943	T	stop_gained	HIGH	Cdk20	ENSMUSG00000021483	Transcript	ENSMUST00000021939	protein_coding	1036	754	252	E/*	Gag/Tag	1	1	P1	-
13:65036104-65036104	A	missense_variant	MODERATE	Spata31d1c	ENSMUSG00000074849	Transcript	ENSMUST00000099427	protein_coding	1490	1459	487	L/I	Ctt/Att	1	1	P1	tolerated(0.79)
13:65036162-65036162	A	missense_variant	MODERATE	Spata31d1c	ENSMUSG00000074849	Transcript	ENSMUST00000099427	protein_coding	1548	1517	506	P/Q	cCa/cAa	1	1	P1	tolerated(0.47)
13:66731468-66731468	C	intergenic_variant	MODIFIER	-	-	-	-	-	-	-	-	-	-	-	-	-	-
13:67756105-67756105	G	upstream_gene_variant	MODIFIER	Zfp85	ENSMUSG00000058331	Transcript	ENSMUST00000144183	protein_coding	-	-	-	-	-	-1	1	P1	-
13:67756105-67756105	G	non_coding_transcript_exon_variant	MODIFIER	Zfp85os	ENSMUSG00000044081	Transcript	ENSMUST00000049518	antisense	1891	-	-	-	-	1	1	-	-
13:68260733-68260733	T	regulatory_region_variant	MODIFIER	-	-	RegulatoryFeature	ENSMUSR00000549660	CTCF_binding_site	-	-	-	-	-	-	-	-	-
13:68260733-68260733	T	intergenic_variant	MODIFIER	-	-	-	-	-	-	-	-	-	-	-	-	-	-
13:69810097-69810097	A	regulatory_region_variant	MODIFIER	-	-	RegulatoryFeature	ENSMUSR00000076387	promoter	-	-	-	-	-	-	-	-	-
13:69810097-69810097	A	non_coding_transcript_exon_variant	MODIFIER	Gm26819	ENSMUSG00000097033	Transcript	ENSMUST00000180656	lincRNA	4945	-	-	-	-	-1	5	-	-
13:69810097-69810097	A	intron_variant	MODIFIER	Med10	ENSMUSG00000021598	Transcript	ENSMUST00000022089	protein_coding	-	-	-	-	-	1	1	P1	-
13:70610558-70610558	A	missense_variant	MODERATE	Ice1	ENSMUSG00000034525	Transcript	ENSMUST00000043493	protein_coding	701	664	222	G/W	Ggg/Tgg	-1	5	P1	deleterious(0)
13:70730120-70730120	T	synonymous_variant	LOW	Adamts16	ENSMUSG00000049538	Transcript	ENSMUST00000080145	protein_coding	3787	3525	1175	T	acC/acA	-1	1	P1	-
13:70730120-70730120	T	intron_variant,non_coding_transcript_variant	MODIFIER	Gm36607	ENSMUSG00000113794	Transcript	ENSMUST00000222750	antisense	-	-	-	-	-	1	1	-	-
13:73937515-73937515	A	regulatory_region_variant	MODIFIER	-	-	RegulatoryFeature	ENSMUSR00000076763	promoter	-	-	-	-	-	-	-	-	-
13:73937515-73937515	A	upstream_gene_variant	MODIFIER	Brd9	ENSMUSG00000057649	Transcript	ENSMUST00000099384	protein_coding	-	-	-	-	-	1	1	P2	-
13:73937515-73937515	A	missense_variant	MODERATE	Trip13	ENSMUSG00000021569	Transcript	ENSMUST00000022053	protein_coding	270	67	23	V/L	Gtg/Ttg	-1	1	P1	deleterious(0.01)
13:74155014-74155014	T	intron_variant	MODIFIER	Slc9a3	ENSMUSG00000036123	Transcript	ENSMUST00000036208	protein_coding	-	-	-	-	-	1	2	P2	-
13:81283558-81283558	A	intron_variant	MODIFIER	Adgrv1	ENSMUSG00000069170	Transcript	ENSMUST00000095585	protein_coding	-	-	-	-	-	-1	1	P1	-
13:83662349-83662349	A	regulatory_region_variant	MODIFIER	-	-	RegulatoryFeature	ENSMUSR00000341777	promoter_flanking_region	-	-	-	-	-	-	-	-	-
13:83662349-83662349	A	regulatory_region_variant	MODIFIER	-	-	RegulatoryFeature	ENSMUSR00000551052	CTCF_binding_site	-	-	-	-	-	-	-	-	-
13:83662349-83662349	A	synonymous_variant	LOW	Mef2c	ENSMUSG00000005583	Transcript	ENSMUST00000199019	protein_coding	1828	1143	381	S	tcC/tcA	1	5	-	-
13:89601613-89601613	T	missense_variant	MODERATE	Hapln1	ENSMUSG00000021613	Transcript	ENSMUST00000022108	protein_coding	1417	276	92	R/S	agG/agT	1	1	P1	tolerated(0.47)
13:89689798-89689798	G	missense_variant	MODERATE	Vcan	ENSMUSG00000021614	Transcript	ENSMUST00000109546	protein_coding	8069	7626	2542	E/D	gaG/gaC	-1	1	-	deleterious(0.01)
13:89691515-89691515	C	missense_variant	MODERATE	Vcan	ENSMUSG00000021614	Transcript	ENSMUST00000109546	protein_coding	6352	5909	1970	P/R	cCc/cGc	-1	1	-	deleterious(0.03)
13:92439448-92439448	A	missense_variant	MODERATE	Ankrd34b	ENSMUSG00000045034	Transcript	ENSMUST00000061594	protein_coding	1803	1187	396	S/Y	tCc/tAc	1	1	P1	deleterious(0.04)
13:92439518-92439518	T	synonymous_variant	LOW	Ankrd34b	ENSMUSG00000045034	Transcript	ENSMUST00000061594	protein_coding	1873	1257	419	A	gcG/gcT	1	1	P1	-
13:92758166-92758166	C	regulatory_region_variant	MODIFIER	-	-	RegulatoryFeature	ENSMUSR00000551655	promoter_flanking_region	-	-	-	-	-	-	-	-	-
13:92758166-92758166	C	regulatory_region_variant	MODIFIER	-	-	RegulatoryFeature	ENSMUSR00000551656	CTCF_binding_site	-	-	-	-	-	-	-	-	-
13:92758166-92758166	C	intron_variant	MODIFIER	Thbs4	ENSMUSG00000021702	Transcript	ENSMUST00000022213	protein_coding	-	-	-	-	-	-1	1	P1	-
13:93095879-93095879	T	regulatory_region_variant	MODIFIER	-	-	RegulatoryFeature	ENSMUSR00000078193	promoter_flanking_region	-	-	-	-	-	-	-	-	-
13:93095879-93095879	T	non_coding_transcript_exon_variant	MODIFIER	A630019I02Rik	ENSMUSG00000114968	Transcript	ENSMUST00000224009	antisense	382	-	-	-	-	1	-	-	-
13:93095879-93095879	T	synonymous_variant	LOW	Cmya5	ENSMUSG00000047419	Transcript	ENSMUST00000062122	protein_coding	2918	2700	900	Q	caG/caA	-1	1	P1	-
13:94208145-94208145	T	missense_variant	MODERATE	Scamp1	ENSMUSG00000021687	Transcript	ENSMUST00000022197	protein_coding	1396	843	281	M/I	atG/atA	-1	1	P1	tolerated(0.06)
13:95245429-95245429	A	intron_variant	MODIFIER	Pde8b	ENSMUSG00000021684	Transcript	ENSMUST00000162153	protein_coding	-	-	-	-	-	-1	1	A2	-
13:95444245-95444245	T	regulatory_region_variant	MODIFIER	-	-	RegulatoryFeature	ENSMUSR00000552098	promoter_flanking_region	-	-	-	-	-	-	-	-	-
13:95444245-95444245	T	missense_variant	MODERATE	Crhbp	ENSMUSG00000021680	Transcript	ENSMUST00000221025	protein_coding	350	106	36	P/T	Cct/Act	-1	1	P1	tolerated(0.73)
13:95513516-95513516	A	missense_variant	MODERATE	F2rl1	ENSMUSG00000021678	Transcript	ENSMUST00000022185	protein_coding	957	857	286	R/M	aGg/aTg	-1	1	P1	deleterious(0)
13:95514218-95514218	G	missense_variant	MODERATE	F2rl1	ENSMUSG00000021678	Transcript	ENSMUST00000022185	protein_coding	255	155	52	G/A	gGg/gCg	-1	1	P1	tolerated(0.13)
13:95989158-95989158	A	missense_variant	MODERATE	Sv2c	ENSMUSG00000051111	Transcript	ENSMUST00000161263	protein_coding	1301	1070	357	W/L	tGg/tTg	-1	5	P1	tolerated(0.08)
13:96088203-96088203	A	intron_variant	MODIFIER	Sv2c	ENSMUSG00000051111	Transcript	ENSMUST00000161263	protein_coding	-	-	-	-	-	-1	5	P1	-
13:96088203-96088203	A	downstream_gene_variant	MODIFIER	Gm17190	ENSMUSG00000099115	Transcript	ENSMUST00000185178	protein_coding	-	-	-	-	-	1	-	P1	-
13:97245141-97245141	T	regulatory_region_variant	MODIFIER	-	-	RegulatoryFeature	ENSMUSR00000078890	promoter	-	-	-	-	-	-	-	-	-
13:97245141-97245141	T	missense_variant	MODERATE	Enc1	ENSMUSG00000041773	Transcript	ENSMUST00000041623	protein_coding	596	158	53	G/V	gGa/gTa	1	1	P1	deleterious(0.01)
13:97496035-97496035	T	non_coding_transcript_exon_variant	MODIFIER	Lncenc1	ENSMUSG00000078952	Transcript	ENSMUST00000179324	lincRNA	1792	-	-	-	-	1	2	-	-
13:97930995-97930995	T	missense_variant	MODERATE	Arhgef28	ENSMUSG00000021662	Transcript	ENSMUST00000109426	protein_coding	4527	4421	1474	R/H	cGt/cAt	-1	1	P1	tolerated(0.07)
13:98730823-98730823	A	upstream_gene_variant	MODIFIER	Gm47550	ENSMUSG00000114612	Transcript	ENSMUST00000225686	TEC	-	-	-	-	-	1	-	-	-
13:98730823-98730823	A	missense_variant	MODERATE	Fcho2	ENSMUSG00000041685	Transcript	ENSMUST00000040340	protein_coding	2472	2131	711	V/L	Gtg/Ttg	-1	1	P1	tolerated(0.31)
13:99229341-99229341	A	regulatory_region_variant	MODIFIER	-	-	RegulatoryFeature	ENSMUSR00000552804	enhancer	-	-	-	-	-	-	-	-	-
13:99229341-99229341	A	missense_variant	MODERATE	Zfp366	ENSMUSG00000050919	Transcript	ENSMUST00000056558	protein_coding	1065	1009	337	R/S	Cgc/Agc	1	1	P1	tolerated(0.29)
13:99431970-99431970	A	missense_variant	MODERATE	Map1b	ENSMUSG00000052727	Transcript	ENSMUST00000064762	protein_coding	4295	4242	1414	K/N	aaG/aaT	-1	1	P1	deleterious(0.02)
13:99433740-99433740	A	regulatory_region_variant	MODIFIER	-	-	RegulatoryFeature	ENSMUSR00000079299	promoter_flanking_region	-	-	-	-	-	-	-	-	-
13:99433740-99433740	A	missense_variant	MODERATE	Map1b	ENSMUSG00000052727	Transcript	ENSMUST00000064762	protein_coding	2525	2472	824	R/S	agG/agT	-1	1	P1	deleterious(0.01)
13:99516510-99516510	T	regulatory_region_variant	MODIFIER	-	-	RegulatoryFeature	ENSMUSR00000079318	promoter	-	-	-	-	-	-	-	-	-
13:99516510-99516510	T	5_prime_UTR_variant	MODIFIER	Map1b	ENSMUSG00000052727	Transcript	ENSMUST00000064762	protein_coding	31	-	-	-	-	-1	1	P1	-
13:99516510-99516510	T	upstream_gene_variant	MODIFIER	Gm26559	ENSMUSG00000097027	Transcript	ENSMUST00000181939	bidirectional_promoter_lncRNA	-	-	-	-	-	1	1	-	-
13:100409157-100409157	G	regulatory_region_variant	MODIFIER	-	-	RegulatoryFeature	ENSMUSR00000552990	open_chromatin_region	-	-	-	-	-	-	-	-	-
13:100409157-100409157	G	missense_variant	MODERATE	Naip1	ENSMUSG00000021640	Transcript	ENSMUST00000022142	protein_coding	4071	3862	1288	S/R	Agt/Cgt	-1	1	P1	tolerated(0.24)
13:102693870-102693870	A	intron_variant	MODIFIER	Cd180	ENSMUSG00000021624	Transcript	ENSMUST00000022124	protein_coding	-	-	-	-	-	1	1	P1	-
13:102736926-102736926	A	intron_variant	MODIFIER	Cd180	ENSMUSG00000021624	Transcript	ENSMUST00000172138	protein_coding	-	-	-	-	-	1	2	-	-
13:102736926-102736926	A	missense_variant	MODERATE	Mast4	ENSMUSG00000034751	Transcript	ENSMUST00000167058	protein_coding	6201	5933	1978	S/I	aGc/aTc	-1	1	P2	deleterious_low_confidence(0.01)
13:102737566-102737566	G	missense_variant	MODERATE	Mast4	ENSMUSG00000034751	Transcript	ENSMUST00000167058	protein_coding	5561	5293	1765	G/R	Gga/Cga	-1	1	P2	deleterious_low_confidence(0)
13:102737566-102737566	G	intron_variant	MODIFIER	Cd180	ENSMUSG00000021624	Transcript	ENSMUST00000172138	protein_coding	-	-	-	-	-	1	2	-	-
13:104109254-104109254	T	regulatory_region_variant	MODIFIER	-	-	RegulatoryFeature	ENSMUSR00000080033	promoter	-	-	-	-	-	-	-	-	-
13:104109254-104109254	T	intron_variant	MODIFIER	Nln	ENSMUSG00000021710	Transcript	ENSMUST00000109315	protein_coding	-	-	-	-	-	-1	1	P1	-
13:104109254-104109254	T	upstream_gene_variant	MODIFIER	Sgtb	ENSMUSG00000042743	Transcript	ENSMUST00000044385	protein_coding	-	-	-	-	-	1	1	P1	-
13:107472761-107472761	A	non_coding_transcript_exon_variant	MODIFIER	AI197445	ENSMUSG00000114780	Transcript	ENSMUST00000224171	lincRNA	420	-	-	-	-	1	-	-	-
13:107889853-107889853	G	regulatory_region_variant	MODIFIER	-	-	RegulatoryFeature	ENSMUSR00000080410	promoter	-	-	-	-	-	-	-	-	-
13:107889853-107889853	G	non_coding_transcript_exon_variant	MODIFIER	Zswim6	ENSMUSG00000032846	Transcript	ENSMUST00000105097	processed_transcript	212	-	-	-	-	-1	5	-	-
13:110399179-110399179	A	regulatory_region_variant	MODIFIER	-	-	RegulatoryFeature	ENSMUSR00000080811	promoter	-	-	-	-	-	-	-	-	-
13:110399179-110399179	A	missense_variant	MODERATE	Plk2	ENSMUSG00000021701	Transcript	ENSMUST00000022212	protein_coding	1665	1534	512	G/S	Ggc/Agc	1	1	P1	deleterious(0)
13:112356017-112356017	C	regulatory_region_variant	MODIFIER	-	-	RegulatoryFeature	ENSMUSR00000081169	promoter_flanking_region	-	-	-	-	-	-	-	-	-
13:112356017-112356017	C	downstream_gene_variant	MODIFIER	Gm48837	ENSMUSG00000114536	Transcript	ENSMUST00000224393	antisense	-	-	-	-	-	-1	-	-	-
13:112356017-112356017	C	missense_variant	MODERATE	Ankrd55	ENSMUSG00000049985	Transcript	ENSMUST00000022275	protein_coding	829	721	241	G/R	Ggt/Cgt	1	1	P3	deleterious(0)
13:113464485-113464485	T	regulatory_region_variant	MODIFIER	-	-	RegulatoryFeature	ENSMUSR00000554707	enhancer	-	-	-	-	-	-	-	-	-
13:113464485-113464485	T	intron_variant,non_coding_transcript_variant	MODIFIER	4921509O07Rik	ENSMUSG00000114790	Transcript	ENSMUST00000223835	lincRNA	-	-	-	-	-	-1	-	-	-
13:117130104-117130104	A	intron_variant,non_coding_transcript_variant	MODIFIER	Gm6416	ENSMUSG00000114792	Transcript	ENSMUST00000224375	lincRNA	-	-	-	-	-	1	-	-	-
13:119488358-119488359	-	regulatory_region_variant	MODIFIER	-	-	RegulatoryFeature	ENSMUSR00000081966	promoter	-	-	-	-	-	-	-	-	-
13:119488358-119488359	-	upstream_gene_variant	MODIFIER	Tmem267	ENSMUSG00000074634	Transcript	ENSMUST00000099147	protein_coding	-	-	-	-	-	1	5	P1	-
13:119488358-119488359	-	downstream_gene_variant	MODIFIER	4833420G17Rik	ENSMUSG00000062822	Transcript	ENSMUST00000224312	protein_coding	-	-	-	-	-	1	-	P1	-
13:119488358-119488359	-	5_prime_UTR_variant	MODIFIER	3110070M22Rik	ENSMUSG00000074635	Transcript	ENSMUST00000099148	protein_coding	25	-	-	-	-	-1	-	P1	-
14:8515340-8515340	T	missense_variant	MODERATE	4930452B06Rik	ENSMUSG00000021747	Transcript	ENSMUST00000102996	protein_coding	1374	1132	378	V/I	Gtt/Att	-1	1	P1	tolerated(0.43)
14:8518676-8518676	T	missense_variant	MODERATE	4930452B06Rik	ENSMUSG00000021747	Transcript	ENSMUST00000102996	protein_coding	1021	779	260	P/H	cCc/cAc	-1	1	P1	deleterious(0)
14:8792401-8792401	T	intergenic_variant	MODIFIER	-	-	-	-	-	-	-	-	-	-	-	-	-	-
14:14328522-14328522	C	non_coding_transcript_exon_variant	MODIFIER	Gm48860	ENSMUSG00000114883	Transcript	ENSMUST00000224991	antisense	586	-	-	-	-	-1	-	-	-
14:14328522-14328522	C	missense_variant	MODERATE	Olfr31	ENSMUSG00000072707	Transcript	ENSMUST00000217035	protein_coding	857	410	137	R/P	cGc/cCc	1	5	P1	tolerated(0.18)
14:14349372-14349372	A	upstream_gene_variant	MODIFIER	Gm48860	ENSMUSG00000114883	Transcript	ENSMUST00000224991	antisense	-	-	-	-	-	-1	-	-	-
14:14349372-14349372	A	missense_variant,splice_region_variant	MODERATE	Il3ra	ENSMUSG00000068758	Transcript	ENSMUST00000224163	protein_coding	1006	467	156	R/Q	cGg/cAg	1	-	P2	tolerated(0.13)
14:14350855-14350855	T	intron_variant	MODIFIER	Il3ra	ENSMUSG00000068758	Transcript	ENSMUST00000224163	protein_coding	-	-	-	-	-	1	-	P2	-
14:14350855-14350855	T	upstream_gene_variant	MODIFIER	Gm48860	ENSMUSG00000114883	Transcript	ENSMUST00000224991	antisense	-	-	-	-	-	-1	-	-	-
14:19798392-19798392	A	splice_region_variant,intron_variant	LOW	Nid2	ENSMUSG00000021806	Transcript	ENSMUST00000022340	protein_coding	-	-	-	-	-	1	1	P1	-
14:20695423-20695423	G	regulatory_region_variant	MODIFIER	-	-	RegulatoryFeature	ENSMUSR00000083641	promoter	-	-	-	-	-	-	-	-	-
14:20695423-20695423	G	intron_variant,non_coding_transcript_variant	MODIFIER	6230400D17Rik	ENSMUSG00000097577	Transcript	ENSMUST00000180987	antisense	-	-	-	-	-	-1	1	-	-
14:20695423-20695423	G	downstream_gene_variant	MODIFIER	Mir6946	ENSMUSG00000098602	Transcript	ENSMUST00000183515	miRNA	-	-	-	-	-	1	-	-	-
14:20695423-20695423	G	downstream_gene_variant	MODIFIER	Sec24c	ENSMUSG00000039367	Transcript	ENSMUST00000048657	protein_coding	-	-	-	-	-	1	1	P1	-
14:20695423-20695423	G	missense_variant	MODERATE	Fut11	ENSMUSG00000039357	Transcript	ENSMUST00000048016	protein_coding	456	421	141	L/V	Ctg/Gtg	1	1	P1	deleterious(0.01)
14:21001201-21001201	A	missense_variant	MODERATE	Vcl	ENSMUSG00000021823	Transcript	ENSMUST00000022369	protein_coding	1216	1093	365	A/T	Gcc/Acc	1	1	P1	tolerated(0.2)
14:21677002-21677002	T	regulatory_region_variant	MODIFIER	-	-	RegulatoryFeature	ENSMUSR00000083889	enhancer	-	-	-	-	-	-	-	-	-
14:21677002-21677002	T	downstream_gene_variant	MODIFIER	Kat6b	ENSMUSG00000021767	Transcript	ENSMUST00000182405	protein_coding	-	-	-	-	-	1	1	P2	-
14:21677002-21677002	T	synonymous_variant	LOW	Dupd1	ENSMUSG00000063821	Transcript	ENSMUST00000073870	protein_coding	673	577	193	R	Cga/Aga	-1	1	P1	-
14:21733825-21733825	A	missense_variant	MODERATE	Dusp13	ENSMUSG00000021768	Transcript	ENSMUST00000120956	protein_coding	640	616	206	G/W	Ggg/Tgg	-1	1	P3	deleterious(0)
14:24148261-24148261	G	missense_variant	MODERATE	Dlg5	ENSMUSG00000021782	Transcript	ENSMUST00000090398	protein_coding	5073	4603	1535	D/H	Gac/Cac	-1	1	P1	deleterious(0.01)
14:24245065-24245065	A	regulatory_region_variant	MODIFIER	-	-	RegulatoryFeature	ENSMUSR00000084185	promoter	-	-	-	-	-	-	-	-	-
14:24245065-24245065	A	upstream_gene_variant	MODIFIER	Gm17105	ENSMUSG00000091079	Transcript	ENSMUST00000163715	sense_intronic	-	-	-	-	-	-1	1	-	-
14:24245065-24245065	A	intron_variant	MODIFIER	Dlg5	ENSMUSG00000021782	Transcript	ENSMUST00000090398	protein_coding	-	-	-	-	-	-1	1	P1	-
14:24470649-24470649	A	missense_variant	MODERATE	Polr3a	ENSMUSG00000025280	Transcript	ENSMUST00000026322	protein_coding	1930	1794	598	K/N	aaG/aaT	-1	1	P1	deleterious(0)
14:25139907-25139907	A	downstream_gene_variant	MODIFIER	Gm32224	ENSMUSG00000114271	Transcript	ENSMUST00000224207	lincRNA	-	-	-	-	-	1	-	-	-
14:25139907-25139907	A	non_coding_transcript_exon_variant	MODIFIER	4930572O13Rik	ENSMUSG00000114916	Transcript	ENSMUST00000225429	lincRNA	662	-	-	-	-	-1	-	-	-
14:25643659-25643659	A	missense_variant	MODERATE	Zmiz1	ENSMUSG00000007817	Transcript	ENSMUST00000162645	protein_coding	1094	527	176	T/K	aCa/aAa	1	1	P3	deleterious(0.02)
14:25644797-25644797	T	missense_variant	MODERATE	Zmiz1	ENSMUSG00000007817	Transcript	ENSMUST00000162645	protein_coding	1249	682	228	G/C	Ggc/Tgc	1	1	P3	deleterious_low_confidence(0)
14:26629560-26629560	A	3_prime_UTR_variant	MODIFIER	Dennd6a	ENSMUSG00000040818	Transcript	ENSMUST00000037585	protein_coding	1876	-	-	-	-	1	1	P1	-
14:26629560-26629560	A	intron_variant,non_coding_transcript_variant	MODIFIER	Arf4os	ENSMUSG00000090861	Transcript	ENSMUST00000166902	antisense	-	-	-	-	-	-1	1	-	-
14:28141279-28141279	G	missense_variant	MODERATE	Erc2	ENSMUSG00000040640	Transcript	ENSMUST00000090302	protein_coding	2763	2450	817	A/G	gCa/gGa	1	1	-	tolerated(0.23)
14:30004368-30004368	T	intron_variant	MODIFIER	Actr8	ENSMUSG00000015971	Transcript	ENSMUST00000224797	protein_coding	-	-	-	-	-	1	-	P1	-
14:30004368-30004368	T	upstream_gene_variant	MODIFIER	Chdh	ENSMUSG00000015970	Transcript	ENSMUST00000067620	protein_coding	-	-	-	-	-	1	1	P1	-
14:30004368-30004368	T	missense_variant	MODERATE	Il17rb	ENSMUSG00000015966	Transcript	ENSMUST00000016110	protein_coding	367	262	88	V/M	Gtg/Atg	-1	1	P2	deleterious(0)
14:30045446-30045446	T	regulatory_region_variant	MODIFIER	-	-	RegulatoryFeature	ENSMUSR00000085079	enhancer	-	-	-	-	-	-	-	-	-
14:30045446-30045446	T	downstream_gene_variant	MODIFIER	Chdh	ENSMUSG00000015970	Transcript	ENSMUST00000067620	protein_coding	-	-	-	-	-	1	1	P1	-
14:30045446-30045446	T	intron_variant	MODIFIER	Cacna1d	ENSMUSG00000015968	Transcript	ENSMUST00000112250	protein_coding	-	-	-	-	-	-1	1	P4	-
14:30123251-30123251	C	intron_variant	MODIFIER	Cacna1d	ENSMUSG00000015968	Transcript	ENSMUST00000112250	protein_coding	-	-	-	-	-	-1	1	P4	-
14:30559715-30559715	C	regulatory_region_variant	MODIFIER	-	-	RegulatoryFeature	ENSMUSR00000558366	open_chromatin_region	-	-	-	-	-	-	-	-	-
14:30559715-30559715	C	intron_variant	MODIFIER	Tkt	ENSMUSG00000021957	Transcript	ENSMUST00000022529	protein_coding	-	-	-	-	-	1	1	P1	-
14:30896441-30896441	A	intron_variant	MODIFIER	Itih4	ENSMUSG00000021922	Transcript	ENSMUST00000120269	protein_coding	-	-	-	-	-	1	1	P3	-
14:30899410-30899410	T	missense_variant	MODERATE	Itih4	ENSMUSG00000021922	Transcript	ENSMUST00000120269	protein_coding	2482	2429	810	P/L	cCt/cTt	1	1	P3	deleterious(0.03)
14:30932846-30932846	A	intron_variant	MODIFIER	Itih1	ENSMUSG00000006529	Transcript	ENSMUST00000006704	protein_coding	-	-	-	-	-	-1	1	A2	-
14:30940896-30940896	C	missense_variant	MODERATE	Itih1	ENSMUSG00000006529	Transcript	ENSMUST00000006704	protein_coding	677	666	222	I/M	atC/atG	-1	1	A2	deleterious(0)
14:30941467-30941467	T	intron_variant	MODIFIER	Itih1	ENSMUSG00000006529	Transcript	ENSMUST00000006704	protein_coding	-	-	-	-	-	-1	1	A2	-
14:31019116-31019116	T	regulatory_region_variant	MODIFIER	-	-	RegulatoryFeature	ENSMUSR00000085284	promoter	-	-	-	-	-	-	-	-	-
14:31019116-31019116	T	upstream_gene_variant	MODIFIER	Snord69	ENSMUSG00000077212	Transcript	ENSMUST00000104024	snoRNA	-	-	-	-	-	-1	-	-	-
14:31019116-31019116	T	upstream_gene_variant	MODIFIER	Pbrm1	ENSMUSG00000042323	Transcript	ENSMUST00000112098	protein_coding	-	-	-	-	-	1	5	P2	-
14:31019116-31019116	T	upstream_gene_variant	MODIFIER	Snord19	ENSMUSG00000077797	Transcript	ENSMUST00000104609	snoRNA	-	-	-	-	-	-1	-	-	-
14:31019116-31019116	T	upstream_gene_variant	MODIFIER	Gm24916	ENSMUSG00000087912	Transcript	ENSMUST00000157287	snoRNA	-	-	-	-	-	-1	-	-	-
14:31019116-31019116	T	5_prime_UTR_variant	MODIFIER	Gnl3	ENSMUSG00000042354	Transcript	ENSMUST00000037739	protein_coding	37	-	-	-	-	-1	1	P1	-
14:31140447-31140447	T	missense_variant	MODERATE	Stab1	ENSMUSG00000042286	Transcript	ENSMUST00000036618	protein_coding	7078	6929	2310	R/Q	cGg/cAg	-1	1	P1	tolerated(0.12)
14:31140447-31140447	T	downstream_gene_variant	MODIFIER	Nt5dc2	ENSMUSG00000071547	Transcript	ENSMUST00000090212	protein_coding	-	-	-	-	-	1	1	-	-
14:31146598-31146598	T	intron_variant	MODIFIER	Stab1	ENSMUSG00000042286	Transcript	ENSMUST00000036618	protein_coding	-	-	-	-	-	-1	1	P1	-
14:31147256-31147256	G	missense_variant	MODERATE	Stab1	ENSMUSG00000042286	Transcript	ENSMUST00000036618	protein_coding	4663	4514	1505	H/P	cAc/cCc	-1	1	P1	deleterious(0.05)
14:31147257-31147257	T	missense_variant	MODERATE	Stab1	ENSMUSG00000042286	Transcript	ENSMUST00000036618	protein_coding	4662	4513	1505	H/N	Cac/Aac	-1	1	P1	tolerated(1)
14:31151327-31151327	G	intron_variant	MODIFIER	Stab1	ENSMUSG00000042286	Transcript	ENSMUST00000036618	protein_coding	-	-	-	-	-	-1	1	P1	-
14:31172546-31172546	A	regulatory_region_variant	MODIFIER	-	-	RegulatoryFeature	ENSMUSR00000558462	enhancer	-	-	-	-	-	-	-	-	-
14:31172546-31172546	A	upstream_gene_variant	MODIFIER	Stab1	ENSMUSG00000042286	Transcript	ENSMUST00000036618	protein_coding	-	-	-	-	-	-1	1	P1	-
14:31172546-31172546	A	synonymous_variant	LOW	Nisch	ENSMUSG00000021910	Transcript	ENSMUST00000022469	protein_coding	4201	4062	1354	T	acG/acT	-1	2	-	-
14:31210707-31210707	T	regulatory_region_variant	MODIFIER	-	-	RegulatoryFeature	ENSMUSR00000085312	promoter	-	-	-	-	-	-	-	-	-
14:31210707-31210707	T	intron_variant	MODIFIER	Tnnc1	ENSMUSG00000091898	Transcript	ENSMUST00000169169	protein_coding	-	-	-	-	-	1	1	P1	-
14:31210707-31210707	T	upstream_gene_variant	MODIFIER	Nisch	ENSMUSG00000021910	Transcript	ENSMUST00000022469	protein_coding	-	-	-	-	-	-1	2	-	-
14:31223656-31223656	A	regulatory_region_variant	MODIFIER	-	-	RegulatoryFeature	ENSMUSR00000085321	promoter_flanking_region	-	-	-	-	-	-	-	-	-
14:31223656-31223656	A	synonymous_variant	LOW	Sema3g	ENSMUSG00000021904	Transcript	ENSMUST00000090180	protein_coding	1473	1422	474	L	ttG/ttA	1	1	P1	-
14:31307947-31307947	A	missense_variant,splice_region_variant	MODERATE	Dnah1	ENSMUSG00000019027	Transcript	ENSMUST00000048603	protein_coding	1468	1400	467	G/V	gGg/gTg	-1	5	P1	deleterious(0.04)
14:31307947-31307947	A	intron_variant,non_coding_transcript_variant	MODIFIER	Gm35823	ENSMUSG00000115311	Transcript	ENSMUST00000228755	antisense	-	-	-	-	-	1	-	-	-
14:31307969-31307969	T	intron_variant,non_coding_transcript_variant	MODIFIER	Gm35823	ENSMUSG00000115311	Transcript	ENSMUST00000228755	antisense	-	-	-	-	-	1	-	-	-
14:31307969-31307969	T	intron_variant	MODIFIER	Dnah1	ENSMUSG00000019027	Transcript	ENSMUST00000048603	protein_coding	-	-	-	-	-	-1	5	P1	-
14:31315213-31315213	A	regulatory_region_variant	MODIFIER	-	-	RegulatoryFeature	ENSMUSR00000558484	CTCF_binding_site	-	-	-	-	-	-	-	-	-
14:31315213-31315213	A	intron_variant,non_coding_transcript_variant	MODIFIER	Gm35823	ENSMUSG00000115311	Transcript	ENSMUST00000228755	antisense	-	-	-	-	-	1	-	-	-
14:31315213-31315213	A	intron_variant	MODIFIER	Dnah1	ENSMUSG00000019027	Transcript	ENSMUST00000048603	protein_coding	-	-	-	-	-	-1	5	P1	-
14:31526004-31526004	A	missense_variant	MODERATE	Colq	ENSMUSG00000057606	Transcript	ENSMUST00000112027	protein_coding	1421	1286	429	C/F	tGc/tTc	-1	1	P1	deleterious(0)
14:31667874-31667874	T	regulatory_region_variant	MODIFIER	-	-	RegulatoryFeature	ENSMUSR00000085413	promoter_flanking_region	-	-	-	-	-	-	-	-	-
14:31667874-31667874	T	synonymous_variant	LOW	Btd	ENSMUSG00000021900	Transcript	ENSMUST00000090147	protein_coding	1619	1551	517	V	gtG/gtT	1	1	P1	-
14:32052346-32052346	T	stop_gained	HIGH	Galnt15	ENSMUSG00000021903	Transcript	ENSMUST00000022460	protein_coding	1942	1438	480	G/*	Gga/Tga	1	1	P1	-
14:32081471-32081471	C	3_prime_UTR_variant	MODIFIER	Dph3	ENSMUSG00000021905	Transcript	ENSMUST00000067955	protein_coding	2051	-	-	-	-	-1	1	P1	-
14:32081471-32081471	C	upstream_gene_variant	MODIFIER	Oxnad1	ENSMUSG00000021906	Transcript	ENSMUST00000022462	protein_coding	-	-	-	-	-	1	1	P1	-
14:32099541-32099541	A	missense_variant	MODERATE	Oxnad1	ENSMUSG00000021906	Transcript	ENSMUST00000022462	protein_coding	1231	582	194	H/Q	caC/caA	1	1	P1	deleterious(0.05)
14:32659913-32659913	A	missense_variant	MODERATE	3425401B19Rik	ENSMUSG00000071540	Transcript	ENSMUST00000096038	protein_coding	4753	4094	1365	R/L	cGg/cTg	-1	1	P1	tolerated(0.25)
14:32662090-32662090	A	synonymous_variant	LOW	3425401B19Rik	ENSMUSG00000071540	Transcript	ENSMUST00000096038	protein_coding	2576	1917	639	N	aaC/aaT	-1	1	P1	-
14:32786191-32786191	A	regulatory_region_variant	MODIFIER	-	-	RegulatoryFeature	ENSMUSR00000558698	promoter	-	-	-	-	-	-	-	-	-
14:32786191-32786191	A	intron_variant	MODIFIER	Tmem273	ENSMUSG00000041707	Transcript	ENSMUST00000039191	protein_coding	-	-	-	-	-	1	1	P1	-
14:32964538-32964538	T	splice_donor_variant	HIGH	Wdfy4	ENSMUSG00000051506	Transcript	ENSMUST00000061753	protein_coding	-	-	-	-	-	-1	5	P2	-
14:33023425-33023425	T	synonymous_variant	LOW	Wdfy4	ENSMUSG00000051506	Transcript	ENSMUST00000061753	protein_coding	7052	6837	2279	I	atC/atA	-1	5	P2	-
14:33068916-33068916	C	missense_variant	MODERATE	Wdfy4	ENSMUSG00000051506	Transcript	ENSMUST00000061753	protein_coding	6306	6091	2031	H/D	Cac/Gac	-1	5	P2	tolerated(0.14)
14:33070469-33070469	T	intron_variant	MODIFIER	Wdfy4	ENSMUSG00000051506	Transcript	ENSMUST00000061753	protein_coding	-	-	-	-	-	-1	5	P2	-
14:33083652-33083652	G	synonymous_variant	LOW	Wdfy4	ENSMUSG00000051506	Transcript	ENSMUST00000061753	protein_coding	5552	5337	1779	L	ctG/ctC	-1	5	P2	-
[truncated: 5,267 more rows]
