# Supplementary material for: Syngeneic animal models of tobacco-associated oral cancer reveal the activity of in situ anti-CTLA-4
Source: Nat Commun. 2019 Dec 5;10:5546. doi: 10.1038/s41467-019-13471-0 (PMC6895221; doi:10.1038/s41467-019-13471-0)
Supplement: Supplementary file 6 — Supplementary Data 4 [file 41467_2019_13471_MOESM6_ESM.xlsx]

## Sheet: 4MOSC4
Location	Allele	Consequence	IMPACT	SYMBOL	Gene	Feature_type	Feature	BIOTYPE	cDNA_position	CDS_position	Protein_position	Amino_acids	Codons	STRAND	TSL	APPRIS	SIFT
1:4524579-4524579	C	non_coding_transcript_exon_variant	MODIFIER	Gm7357	ENSMUSG00000102269	Transcript	ENSMUST00000195361	processed_pseudogene	833	-	-	-	-	1	-	-	-
1:4524579-4524579	C	upstream_gene_variant	MODIFIER	Gm22307	ENSMUSG00000096126	Transcript	ENSMUST00000180019	snRNA	-	-	-	-	-	1	-	-	-
1:5019381-5019381	T	regulatory_region_variant	MODIFIER	-	-	RegulatoryFeature	ENSMUSR00000476262	promoter	-	-	-	-	-	-	-	-	-
1:5019381-5019381	T	intron_variant	MODIFIER	Rgs20	ENSMUSG00000002459	Transcript	ENSMUST00000118000	protein_coding	-	-	-	-	-	-1	5	A2	-
1:5953001-5953001	G	intergenic_variant	MODIFIER	-	-	-	-	-	-	-	-	-	-	-	-	-	-
1:6807585-6807585	A	missense_variant	MODERATE	St18	ENSMUSG00000033740	Transcript	ENSMUST00000140079	protein_coding	1526	1106	369	P/H	cCt/cAt	1	1	P1	deleterious(0)
1:9558203-9558203	G	downstream_gene_variant	MODIFIER	2610203C22Rik	ENSMUSG00000079671	Transcript	ENSMUST00000115480	antisense	-	-	-	-	-	-1	1	-	-
1:9558203-9558203	G	missense_variant	MODERATE	Adhfe1	ENSMUSG00000025911	Transcript	ENSMUST00000144177	protein_coding	944	799	267	R/G	Cga/Gga	1	1	P1	deleterious(0)
1:9748457-9748457	A	regulatory_region_variant	MODIFIER	-	-	RegulatoryFeature	ENSMUSR00000000382	promoter	-	-	-	-	-	-	-	-	-
1:9748457-9748457	A	regulatory_region_variant	MODIFIER	-	-	RegulatoryFeature	ENSMUSR00000476468	CTCF_binding_site	-	-	-	-	-	-	-	-	-
1:9748457-9748457	A	non_coding_transcript_exon_variant	MODIFIER	1700034P13Rik	ENSMUSG00000097893	Transcript	ENSMUST00000181821	antisense	810	-	-	-	-	1	1	-	-
1:9748457-9748457	A	upstream_gene_variant	MODIFIER	Vcpip1	ENSMUSG00000045210	Transcript	ENSMUST00000057438	protein_coding	-	-	-	-	-	-1	1	P1	-
1:9944153-9944153	A	regulatory_region_variant	MODIFIER	-	-	RegulatoryFeature	ENSMUSR00000000426	promoter	-	-	-	-	-	-	-	-	-
1:9944153-9944153	A	upstream_gene_variant	MODIFIER	Snord87	ENSMUSG00000093178	Transcript	ENSMUST00000175437	snoRNA	-	-	-	-	-	-1	-	-	-
1:9944153-9944153	A	downstream_gene_variant	MODIFIER	Mcmdc2	ENSMUSG00000046101	Transcript	ENSMUST00000171802	protein_coding	-	-	-	-	-	1	5	P1	-
1:9944153-9944153	A	upstream_gene_variant	MODIFIER	Snhg6	ENSMUSG00000098234	Transcript	ENSMUST00000182819	lincRNA	-	-	-	-	-	-1	2	-	-
1:12871962-12871962	T	missense_variant	MODERATE	Slco5a1	ENSMUSG00000025938	Transcript	ENSMUST00000115403	protein_coding	3099	2459	820	P/Q	cCa/cAa	-1	5	P2	tolerated_low_confidence(1)
1:14755413-14755413	A	regulatory_region_variant	MODIFIER	-	-	RegulatoryFeature	ENSMUSR00000293964	promoter	-	-	-	-	-	-	-	-	-
1:14755413-14755413	A	upstream_gene_variant	MODIFIER	Gm9947	ENSMUSG00000054493	Transcript	ENSMUST00000067599	antisense	-	-	-	-	-	1	-	-	-
1:14755413-14755413	A	synonymous_variant	LOW	Msc	ENSMUSG00000025930	Transcript	ENSMUST00000027062	protein_coding	578	336	112	R	cgC/cgT	-1	1	P1	-
1:15312875-15312875	A	missense_variant	MODERATE	Kcnb2	ENSMUSG00000092083	Transcript	ENSMUST00000170146	protein_coding	424	424	142	H/N	Cat/Aat	1	1	P1	deleterious(0)
1:16768354-16768354	T	non_coding_transcript_exon_variant	MODIFIER	Gm5828	ENSMUSG00000091020	Transcript	ENSMUST00000071842	processed_pseudogene	1785	-	-	-	-	-1	-	-	-
1:17161439-17161439	A	missense_variant	MODERATE	Gdap1	ENSMUSG00000025777	Transcript	ENSMUST00000026879	protein_coding	1117	1007	336	A/E	gCa/gAa	1	1	P1	deleterious(0.02)
1:20201024-20201024	G	missense_variant	MODERATE	Pkhd1	ENSMUSG00000043760	Transcript	ENSMUST00000088448	protein_coding	9540	9304	3102	G/R	Ggt/Cgt	-1	1	P1	deleterious(0)
1:20935043-20935043	A	regulatory_region_variant	MODIFIER	-	-	RegulatoryFeature	ENSMUSR00000294152	promoter_flanking_region	-	-	-	-	-	-	-	-	-
1:20935043-20935043	A	missense_variant	MODERATE	Paqr8	ENSMUSG00000025931	Transcript	ENSMUST00000189400	protein_coding	723	420	140	H/Q	caC/caA	1	1	P1	deleterious(0)
1:23102260-23102260	T	upstream_gene_variant	MODIFIER	4933415F23Rik	ENSMUSG00000073730	Transcript	ENSMUST00000073179	protein_coding	-	-	-	-	-	-1	-	P1	-
1:23102260-23102260	T	intron_variant,non_coding_transcript_variant	MODIFIER	Gm29506	ENSMUSG00000101227	Transcript	ENSMUST00000191045	sense_overlapping	-	-	-	-	-	-1	1	-	-
1:24005597-24005597	A	regulatory_region_variant	MODIFIER	-	-	RegulatoryFeature	ENSMUSR00000001463	promoter	-	-	-	-	-	-	-	-	-
1:24005597-24005597	A	missense_variant	MODERATE	Sdhaf4	ENSMUSG00000026154	Transcript	ENSMUST00000027338	protein_coding	60	4	2	V/F	Gtc/Ttc	-1	1	P1	deleterious_low_confidence(0.03)
1:24005597-24005597	A	non_coding_transcript_exon_variant	MODIFIER	Gm26524	ENSMUSG00000102495	Transcript	ENSMUST00000192339	TEC	93	-	-	-	-	1	-	-	-
1:24251842-24251842	T	missense_variant	MODERATE	Col9a1	ENSMUSG00000026147	Transcript	ENSMUST00000054588	protein_coding	2992	2747	916	S/I	aGc/aTc	1	1	P3	tolerated_low_confidence(0.09)
1:24312320-24312320	T	missense_variant	MODERATE	Col19a1	ENSMUSG00000026141	Transcript	ENSMUST00000115244	protein_coding	2371	2212	738	G/R	Ggg/Agg	-1	1	P1	deleterious(0)
1:25532011-25532011	A	missense_variant	MODERATE	Adgrb3	ENSMUSG00000033569	Transcript	ENSMUST00000151309	protein_coding	1645	1384	462	G/C	Ggt/Tgt	-1	1	P1	tolerated(0.06)
1:31164558-31164558	T	regulatory_region_variant	MODIFIER	-	-	RegulatoryFeature	ENSMUSR00000477925	promoter_flanking_region	-	-	-	-	-	-	-	-	-
1:31164558-31164558	T	non_coding_transcript_exon_variant	MODIFIER	Gm7893	ENSMUSG00000099796	Transcript	ENSMUST00000189666	processed_pseudogene	10	-	-	-	-	1	-	-	-
1:31164558-31164558	T	intron_variant	MODIFIER	4931428L18Rik	ENSMUSG00000086727	Transcript	ENSMUST00000233331	protein_coding	-	-	-	-	-	-1	-	P1	-
1:34263343-34263343	T	synonymous_variant	LOW	Dst	ENSMUSG00000026131	Transcript	ENSMUST00000183034	protein_coding	18833	18786	6262	L	ctG/ctT	1	5	A2	-
1:34439874-34439874	T	regulatory_region_variant	MODIFIER	-	-	RegulatoryFeature	ENSMUSR00000001946	promoter	-	-	-	-	-	-	-	-	-
1:34439874-34439874	T	intron_variant,non_coding_transcript_variant	MODIFIER	Gm28306	ENSMUSG00000101711	Transcript	ENSMUST00000191315	antisense	-	-	-	-	-	-1	5	-	-
1:34439874-34439874	T	5_prime_UTR_variant	MODIFIER	Imp4	ENSMUSG00000026127	Transcript	ENSMUST00000027303	protein_coding	24	-	-	-	-	1	1	P1	-
1:34439874-34439874	T	upstream_gene_variant	MODIFIER	Ccdc115	ENSMUSG00000042111	Transcript	ENSMUST00000042493	protein_coding	-	-	-	-	-	-1	1	P1	-
1:34471740-34471740	A	intron_variant	MODIFIER	Ptpn18	ENSMUSG00000026126	Transcript	ENSMUST00000027302	protein_coding	-	-	-	-	-	1	1	P1	-
1:34471740-34471740	A	upstream_gene_variant	MODIFIER	Gm28417	ENSMUSG00000100280	Transcript	ENSMUST00000191357	retained_intron	-	-	-	-	-	-1	-	-	-
1:34472848-34472848	T	regulatory_region_variant	MODIFIER	-	-	RegulatoryFeature	ENSMUSR00000001954	promoter	-	-	-	-	-	-	-	-	-
1:34472848-34472848	T	missense_variant	MODERATE	Ptpn18	ENSMUSG00000026126	Transcript	ENSMUST00000027302	protein_coding	1158	1099	367	G/W	Ggg/Tgg	1	1	P1	deleterious(0.05)
1:34472848-34472848	T	upstream_gene_variant	MODIFIER	Gm28417	ENSMUSG00000100280	Transcript	ENSMUST00000191357	retained_intron	-	-	-	-	-	-1	-	-	-
1:34472848-34472848	T	downstream_gene_variant	MODIFIER	4930568A12Rik	ENSMUSG00000101223	Transcript	ENSMUST00000188292	lincRNA	-	-	-	-	-	-1	1	-	-
1:34552761-34552761	T	missense_variant	MODERATE	Prss40	ENSMUSG00000037529	Transcript	ENSMUST00000047840	protein_coding	848	832	278	V/M	Gtg/Atg	-1	1	P1	deleterious(0.05)
1:36318403-36318403	C	intron_variant	MODIFIER	Arid5a	ENSMUSG00000037447	Transcript	ENSMUST00000097778	protein_coding	-	-	-	-	-	1	1	A2	-
1:36406986-36406986	A	missense_variant	MODERATE	Fer1l5	ENSMUSG00000037432	Transcript	ENSMUST00000179162	protein_coding	2577	2577	859	N/K	aaC/aaA	1	1	P1	deleterious(0)
1:36408813-36408813	T	missense_variant	MODERATE	Fer1l5	ENSMUSG00000037432	Transcript	ENSMUST00000179162	protein_coding	2954	2954	985	G/V	gGc/gTc	1	1	P1	deleterious(0.04)
1:36792897-36792897	A	3_prime_UTR_variant	MODIFIER	Tmem131	ENSMUSG00000026116	Transcript	ENSMUST00000194563	protein_coding	5995	-	-	-	-	-1	5	P1	-
1:37358112-37358112	A	intron_variant	MODIFIER	Inpp4a	ENSMUSG00000026113	Transcript	ENSMUST00000137266	protein_coding	-	-	-	-	-	1	5	A2	-
1:37614499-37614499	A	regulatory_region_variant	MODIFIER	-	-	RegulatoryFeature	ENSMUSR00000294938	promoter_flanking_region	-	-	-	-	-	-	-	-	-
1:37614499-37614499	A	intron_variant,non_coding_transcript_variant	MODIFIER	4930556I23Rik	ENSMUSG00000089767	Transcript	ENSMUST00000160659	antisense	-	-	-	-	-	1	1	-	-
1:37614499-37614499	A	missense_variant	MODERATE	2010300C02Rik	ENSMUSG00000026090	Transcript	ENSMUST00000162875	protein_coding	3751	3225	1075	K/N	aaG/aaT	-1	1	P1	deleterious(0)
1:38210444-38210444	A	regulatory_region_variant	MODIFIER	-	-	RegulatoryFeature	ENSMUSR00000478783	promoter_flanking_region	-	-	-	-	-	-	-	-	-
1:38210444-38210444	A	missense_variant	MODERATE	Aff3	ENSMUSG00000037138	Transcript	ENSMUST00000095027	protein_coding	1625	1581	527	K/N	aaG/aaT	-1	5	P2	tolerated(0.12)
1:38210446-38210446	G	regulatory_region_variant	MODIFIER	-	-	RegulatoryFeature	ENSMUSR00000478783	promoter_flanking_region	-	-	-	-	-	-	-	-	-
1:38210446-38210446	G	missense_variant	MODERATE	Aff3	ENSMUSG00000037138	Transcript	ENSMUST00000095027	protein_coding	1623	1579	527	K/Q	Aag/Cag	-1	5	P2	tolerated(0.3)
1:38535119-38535119	A	synonymous_variant	LOW	Aff3	ENSMUSG00000037138	Transcript	ENSMUST00000095027	protein_coding	704	660	220	L	ctG/ctT	-1	5	P2	-
1:40023497-40023497	C	missense_variant	MODERATE	Map4k4	ENSMUSG00000026074	Transcript	ENSMUST00000195860	protein_coding	3672	3621	1207	W/C	tgG/tgC	1	1	A2	deleterious_low_confidence(0)
1:40185417-40185417	A	intergenic_variant	MODIFIER	-	-	-	-	-	-	-	-	-	-	-	-	-	-
1:40619001-40619001	C	regulatory_region_variant	MODIFIER	-	-	RegulatoryFeature	ENSMUSR00000295289	CTCF_binding_site	-	-	-	-	-	-	-	-	-
1:40619001-40619001	C	intron_variant	MODIFIER	Slc9a4	ENSMUSG00000026065	Transcript	ENSMUST00000027233	protein_coding	-	-	-	-	-	1	1	P1	-
1:40629465-40629465	G	missense_variant	MODERATE	Slc9a4	ENSMUSG00000026065	Transcript	ENSMUST00000027233	protein_coding	2702	2267	756	A/G	gCc/gGc	1	1	P1	tolerated_low_confidence(0.16)
1:40629467-40629467	T	stop_gained	HIGH	Slc9a4	ENSMUSG00000026065	Transcript	ENSMUST00000027233	protein_coding	2704	2269	757	E/*	Gag/Tag	1	1	P1	-
1:40726171-40726171	G	intron_variant	MODIFIER	Slc9a2	ENSMUSG00000026062	Transcript	ENSMUST00000027231	protein_coding	-	-	-	-	-	1	1	P1	-
1:40767824-40767824	C	missense_variant	MODERATE	Slc9a2	ENSMUSG00000026062	Transcript	ENSMUST00000027231	protein_coding	3570	2270	757	G/A	gGc/gCc	1	1	P1	tolerated(0.22)
1:40767824-40767824	C	upstream_gene_variant	MODIFIER	Gm37915	ENSMUSG00000103270	Transcript	ENSMUST00000195134	antisense	-	-	-	-	-	1	1	-	-
1:40767824-40767824	C	downstream_gene_variant	MODIFIER	Mfsd9	ENSMUSG00000041945	Transcript	ENSMUST00000039672	protein_coding	-	-	-	-	-	-1	1	P1	-
1:43032824-43032824	C	upstream_gene_variant	MODIFIER	Gm24001	ENSMUSG00000089088	Transcript	ENSMUST00000158463	miRNA	-	-	-	-	-	1	-	-	-
1:43032824-43032824	C	missense_variant	MODERATE	Gpr45	ENSMUSG00000041907	Transcript	ENSMUST00000179766	protein_coding	1144	626	209	G/A	gGc/gCc	1	1	P1	tolerated(0.5)
1:43053541-43053541	A	synonymous_variant	LOW	Tgfbrap1	ENSMUSG00000070939	Transcript	ENSMUST00000095014	protein_coding	2407	1842	614	I	atC/atT	-1	1	P1	-
1:43053541-43053541	A	upstream_gene_variant	MODIFIER	Gm28782	ENSMUSG00000100269	Transcript	ENSMUST00000185980	antisense	-	-	-	-	-	1	3	-	-
1:43805214-43805214	A	intron_variant	MODIFIER	Uxs1	ENSMUSG00000057363	Transcript	ENSMUST00000126008	protein_coding	-	-	-	-	-	-1	1	P1	-
1:43898623-43898623	C	upstream_gene_variant	MODIFIER	Gm26352	ENSMUSG00000088848	Transcript	ENSMUST00000158223	snoRNA	-	-	-	-	-	1	-	-	-
1:43898623-43898623	C	non_coding_transcript_exon_variant	MODIFIER	Gm8241	ENSMUSG00000101395	Transcript	ENSMUST00000189286	processed_pseudogene	330	-	-	-	-	1	-	-	-
1:46819270-46819270	A	missense_variant	MODERATE	Slc39a10	ENSMUSG00000025986	Transcript	ENSMUST00000027131	protein_coding	2453	1866	622	E/D	gaG/gaT	-1	1	P1	tolerated(1)
1:47915121-47915121	C	non_coding_transcript_exon_variant	MODIFIER	Gm19206	ENSMUSG00000101996	Transcript	ENSMUST00000186401	processed_pseudogene	695	-	-	-	-	-1	-	-	-
1:47915285-47915285	A	non_coding_transcript_exon_variant	MODIFIER	Gm19206	ENSMUSG00000101996	Transcript	ENSMUST00000186401	processed_pseudogene	531	-	-	-	-	-1	-	-	-
1:47915371-47915371	A	non_coding_transcript_exon_variant	MODIFIER	Gm19206	ENSMUSG00000101996	Transcript	ENSMUST00000186401	processed_pseudogene	445	-	-	-	-	-1	-	-	-
1:51071499-51071499	A	synonymous_variant	LOW	Tmeff2	ENSMUSG00000026109	Transcript	ENSMUST00000081851	protein_coding	900	471	157	K	aaG/aaA	1	1	P1	-
1:52479229-52479229	C	intron_variant	MODIFIER	Nab1	ENSMUSG00000002881	Transcript	ENSMUST00000069792	protein_coding	-	-	-	-	-	-1	1	P2	-
1:52490314-52490314	A	regulatory_region_variant	MODIFIER	-	-	RegulatoryFeature	ENSMUSR00000004020	enhancer	-	-	-	-	-	-	-	-	-
1:52490314-52490314	A	missense_variant	MODERATE	Nab1	ENSMUSG00000002881	Transcript	ENSMUST00000069792	protein_coding	912	423	141	Q/H	caG/caT	-1	1	P2	tolerated(0.16)
1:53925532-53925532	G	regulatory_region_variant	MODIFIER	-	-	RegulatoryFeature	ENSMUSR00000480262	promoter_flanking_region	-	-	-	-	-	-	-	-	-
1:53925532-53925532	G	missense_variant	MODERATE	Hecw2	ENSMUSG00000042807	Transcript	ENSMUST00000120904	protein_coding	2314	2134	712	V/L	Gtg/Ctg	-1	5	P1	tolerated_low_confidence(0.82)
1:53926551-53926551	A	missense_variant	MODERATE	Hecw2	ENSMUSG00000042807	Transcript	ENSMUST00000120904	protein_coding	1295	1115	372	S/F	tCc/tTc	-1	5	P1	tolerated_low_confidence(0.69)
1:55027342-55027342	A	regulatory_region_variant	MODIFIER	-	-	RegulatoryFeature	ENSMUSR00000296065	promoter	-	-	-	-	-	-	-	-	-
1:55027342-55027342	A	stop_gained	HIGH	Sf3b1	ENSMUSG00000025982	Transcript	ENSMUST00000027127	protein_coding	140	25	9	E/*	Gaa/Taa	-1	1	P1	-
1:55363304-55363304	T	regulatory_region_variant	MODIFIER	-	-	RegulatoryFeature	ENSMUSR00000480425	promoter_flanking_region	-	-	-	-	-	-	-	-	-
1:55363304-55363304	T	synonymous_variant	LOW	Boll	ENSMUSG00000025977	Transcript	ENSMUST00000087585	protein_coding	16	16	6	R	Cgg/Agg	-1	1	P1	-
1:56871455-56871455	T	missense_variant	MODERATE	Satb2	ENSMUSG00000038331	Transcript	ENSMUST00000114415	protein_coding	1836	1030	344	P/T	Ccc/Acc	-1	1	P1	deleterious(0)
1:56948115-56948115	T	missense_variant	MODERATE	Satb2	ENSMUSG00000038331	Transcript	ENSMUST00000114415	protein_coding	1116	310	104	L/M	Ctg/Atg	-1	1	P1	deleterious(0)
1:58049253-58049253	T	intron_variant	MODIFIER	Aox1	ENSMUSG00000063558	Transcript	ENSMUST00000001027	protein_coding	-	-	-	-	-	1	1	P1	-
1:58049288-58049288	T	intron_variant	MODIFIER	Aox1	ENSMUSG00000063558	Transcript	ENSMUST00000001027	protein_coding	-	-	-	-	-	1	1	P1	-
1:58121097-58121097	A	synonymous_variant	LOW	Aox3	ENSMUSG00000064294	Transcript	ENSMUST00000040999	protein_coding	561	438	146	T	acC/acA	1	1	P1	-
1:58221866-58221866	A	regulatory_region_variant	MODIFIER	-	-	RegulatoryFeature	ENSMUSR00000480723	promoter_flanking_region	-	-	-	-	-	-	-	-	-
1:58221866-58221866	A	missense_variant	MODERATE	Aox4	ENSMUSG00000038242	Transcript	ENSMUST00000040442	protein_coding	535	357	119	F/L	ttC/ttA	1	1	P1	deleterious(0)
1:58285627-58285627	A	intron_variant,non_coding_transcript_variant	MODIFIER	Gm15759	ENSMUSG00000089822	Transcript	ENSMUST00000161126	antisense	-	-	-	-	-	-1	1	-	-
1:58285627-58285627	A	synonymous_variant	LOW	Aox2	ENSMUSG00000079554	Transcript	ENSMUST00000114366	protein_coding	471	378	126	V	gtG/gtA	1	1	P1	-
1:58659315-58659315	T	downstream_gene_variant	MODIFIER	Gm20257	ENSMUSG00000102059	Transcript	ENSMUST00000185352	processed_transcript	-	-	-	-	-	1	1	-	-
1:58659315-58659315	T	splice_region_variant,intron_variant	LOW	Als2cr12	ENSMUSG00000047528	Transcript	ENSMUST00000191565	protein_coding	-	-	-	-	-	-1	1	A2	-
1:59114110-59114110	T	missense_variant	MODERATE	Tmem237	ENSMUSG00000038079	Transcript	ENSMUST00000094917	protein_coding	352	272	91	R/K	aGg/aAg	-1	1	P4	tolerated(0.15)
1:59129932-59129932	A	synonymous_variant	LOW	Mpp4	ENSMUSG00000079550	Transcript	ENSMUST00000114275	protein_coding	2046	1347	449	V	gtG/gtT	-1	2	P4	-
1:59149606-59149606	A	upstream_gene_variant	MODIFIER	Gm29017	ENSMUSG00000101586	Transcript	ENSMUST00000190598	antisense	-	-	-	-	-	1	1	-	-
1:59149606-59149606	A	missense_variant	MODERATE	Mpp4	ENSMUSG00000079550	Transcript	ENSMUST00000114275	protein_coding	1160	461	154	P/L	cCc/cTc	-1	2	P4	deleterious(0)
1:59541411-59541411	A	regulatory_region_variant	MODIFIER	-	-	RegulatoryFeature	ENSMUSR00000480928	enhancer	-	-	-	-	-	-	-	-	-
1:59541411-59541411	A	upstream_gene_variant	MODIFIER	1700122D07Rik	ENSMUSG00000101409	Transcript	ENSMUST00000186973	antisense	-	-	-	-	-	-1	1	-	-
1:59541411-59541411	A	missense_variant	MODERATE	Gm973	ENSMUSG00000047361	Transcript	ENSMUST00000114243	protein_coding	620	452	151	R/K	aGa/aAa	1	1	P1	deleterious(0.01)
1:59541411-59541411	A	intron_variant,non_coding_transcript_variant	MODIFIER	Gm28411	ENSMUSG00000099811	Transcript	ENSMUST00000191318	antisense	-	-	-	-	-	-1	1	-	-
1:59551282-59551282	T	regulatory_region_variant	MODIFIER	-	-	RegulatoryFeature	ENSMUSR00000296490	promoter_flanking_region	-	-	-	-	-	-	-	-	-
1:59551282-59551282	T	missense_variant	MODERATE	Gm973	ENSMUSG00000047361	Transcript	ENSMUST00000114243	protein_coding	1115	947	316	C/F	tGt/tTt	1	1	P1	deleterious(0)
1:59551282-59551282	T	upstream_gene_variant	MODIFIER	Gm28411	ENSMUSG00000099811	Transcript	ENSMUST00000191318	antisense	-	-	-	-	-	-1	1	-	-
1:59670797-59670797	A	regulatory_region_variant	MODIFIER	-	-	RegulatoryFeature	ENSMUSR00000005040	promoter	-	-	-	-	-	-	-	-	-
1:59670797-59670797	A	5_prime_UTR_variant	MODIFIER	Sumo1	ENSMUSG00000026021	Transcript	ENSMUST00000091374	protein_coding	38	-	-	-	-	-1	1	P1	-
1:59670797-59670797	A	upstream_gene_variant	MODIFIER	Gm29596	ENSMUSG00000101400	Transcript	ENSMUST00000185710	processed_pseudogene	-	-	-	-	-	1	-	-	-
1:62763056-62763056	T	intron_variant	MODIFIER	Nrp2	ENSMUSG00000025969	Transcript	ENSMUST00000114157	protein_coding	-	-	-	-	-	1	1	P4	-
1:65311753-65311753	C	regulatory_region_variant	MODIFIER	-	-	RegulatoryFeature	ENSMUSR00000005897	promoter_flanking_region	-	-	-	-	-	-	-	-	-
1:65311753-65311753	C	regulatory_region_variant	MODIFIER	-	-	RegulatoryFeature	ENSMUSR00000481768	CTCF_binding_site	-	-	-	-	-	-	-	-	-
1:65311753-65311753	C	intron_variant	MODIFIER	Pth2r	ENSMUSG00000025946	Transcript	ENSMUST00000027083	protein_coding	-	-	-	-	-	1	1	P1	-
1:65383818-65383818	C	intron_variant	MODIFIER	Pth2r	ENSMUSG00000025946	Transcript	ENSMUST00000027083	protein_coding	-	-	-	-	-	1	1	P1	-
1:65550591-65550591	T	upstream_gene_variant	MODIFIER	Gm8805	ENSMUSG00000082774	Transcript	ENSMUST00000117848	processed_pseudogene	-	-	-	-	-	1	-	-	-
1:65550591-65550591	T	non_coding_transcript_exon_variant	MODIFIER	Gm5255	ENSMUSG00000082565	Transcript	ENSMUST00000120125	processed_pseudogene	515	-	-	-	-	-1	-	-	-
1:66438860-66438860	T	downstream_gene_variant	MODIFIER	Gm25411	ENSMUSG00000065694	Transcript	ENSMUST00000083760	snRNA	-	-	-	-	-	1	-	-	-
1:66438860-66438860	T	synonymous_variant	LOW	Map2	ENSMUSG00000015222	Transcript	ENSMUST00000114013	protein_coding	5930	5340	1780	I	atC/atT	1	1	P1	-
1:66509338-66509338	C	missense_variant	MODERATE	Unc80	ENSMUSG00000055567	Transcript	ENSMUST00000061620	protein_coding	1848	1768	590	A/P	Gcg/Ccg	1	1	P1	deleterious_low_confidence(0)
1:70724891-70724891	A	synonymous_variant	LOW	Spag16	ENSMUSG00000053153	Transcript	ENSMUST00000065425	protein_coding	1885	1869	623	G	ggG/ggA	1	1	P1	-
1:70724891-70724891	A	upstream_gene_variant	MODIFIER	Vwc2l	ENSMUSG00000045648	Transcript	ENSMUST00000053922	protein_coding	-	-	-	-	-	1	1	P1	-
1:71249857-71249857	T	missense_variant,splice_region_variant	MODERATE	Abca12	ENSMUSG00000050296	Transcript	ENSMUST00000087268	protein_coding	7669	7341	2447	H/Q	caC/caA	-1	1	P1	deleterious(0)
1:72301163-72301163	T	missense_variant	MODERATE	Tmem169	ENSMUSG00000026188	Transcript	ENSMUST00000027380	protein_coding	987	751	251	G/C	Ggc/Tgc	1	1	P1	deleterious(0)
1:73015262-73015262	A	3_prime_UTR_variant	MODIFIER	Tnp1	ENSMUSG00000026182	Transcript	ENSMUST00000027374	protein_coding	249	-	-	-	-	-1	1	P1	-
1:73015262-73015262	A	upstream_gene_variant	MODIFIER	1700027A15Rik	ENSMUSG00000101968	Transcript	ENSMUST00000191122	antisense	-	-	-	-	-	1	1	-	-
1:73017543-73017543	T	upstream_gene_variant	MODIFIER	Tnp1	ENSMUSG00000026182	Transcript	ENSMUST00000027374	protein_coding	-	-	-	-	-	-1	1	P1	-
1:73017543-73017543	T	non_coding_transcript_exon_variant	MODIFIER	1700027A15Rik	ENSMUSG00000101968	Transcript	ENSMUST00000191122	antisense	97	-	-	-	-	1	1	-	-
1:73430680-73430680	A	non_coding_transcript_exon_variant	MODIFIER	D530049I02Rik	ENSMUSG00000101812	Transcript	ENSMUST00000186582	lincRNA	452	-	-	-	-	1	1	-	-
1:73953338-73953338	A	missense_variant	MODERATE	Tns1	ENSMUSG00000055322	Transcript	ENSMUST00000169786	protein_coding	2180	2180	727	G/V	gGc/gTc	-1	5	A2	deleterious(0.04)
1:73990310-73990310	T	splice_donor_variant	HIGH	Tns1	ENSMUSG00000055322	Transcript	ENSMUST00000169786	protein_coding	-	-	-	-	-	-1	5	A2	-
1:74121192-74121192	T	intron_variant	MODIFIER	Tns1	ENSMUSG00000055322	Transcript	ENSMUST00000169786	protein_coding	-	-	-	-	-	-1	5	A2	-
1:74121192-74121192	T	upstream_gene_variant	MODIFIER	Rufy4	ENSMUSG00000061815	Transcript	ENSMUST00000127134	protein_coding	-	-	-	-	-	1	1	P1	-
1:74133095-74133095	T	stop_gained	HIGH	Rufy4	ENSMUSG00000061815	Transcript	ENSMUST00000127134	protein_coding	1098	976	326	E/*	Gaa/Taa	1	1	P1	-
1:74159098-74159098	T	synonymous_variant	LOW	Cxcr2	ENSMUSG00000026180	Transcript	ENSMUST00000106899	protein_coding	898	750	250	R	cgG/cgT	1	1	P1	-
1:74192190-74192190	A	synonymous_variant	LOW	Cxcr1	ENSMUSG00000048480	Transcript	ENSMUST00000190313	protein_coding	1046	672	224	L	ctG/ctT	-1	-	P1	-
1:74419873-74419873	A	missense_variant	MODERATE	Vil1	ENSMUSG00000026175	Transcript	ENSMUST00000027366	protein_coding	607	535	179	G/R	Ggg/Agg	1	1	P1	deleterious(0)
1:74423019-74423019	T	regulatory_region_variant	MODIFIER	-	-	RegulatoryFeature	ENSMUSR00000482633	promoter_flanking_region	-	-	-	-	-	-	-	-	-
1:74423019-74423019	T	missense_variant	MODERATE	Vil1	ENSMUSG00000026175	Transcript	ENSMUST00000027366	protein_coding	1113	1041	347	Q/H	caG/caT	1	1	P1	deleterious(0)
1:74748838-74748838	T	regulatory_region_variant	MODIFIER	-	-	RegulatoryFeature	ENSMUSR00000006774	promoter	-	-	-	-	-	-	-	-	-
1:74748838-74748838	T	regulatory_region_variant	MODIFIER	-	-	RegulatoryFeature	ENSMUSR00000297603	CTCF_binding_site	-	-	-	-	-	-	-	-	-
1:74748838-74748838	T	missense_variant	MODERATE	Prkag3	ENSMUSG00000006542	Transcript	ENSMUST00000188073	protein_coding	118	13	5	L/M	Ctg/Atg	-1	1	P1	tolerated_low_confidence(0.14)
1:74800681-74800681	A	regulatory_region_variant	MODIFIER	-	-	RegulatoryFeature	ENSMUSR00000006792	TF_binding_site	-	-	-	-	-	-	-	-	-
1:74800681-74800681	A	missense_variant	MODERATE	Wnt10a	ENSMUSG00000026167	Transcript	ENSMUST00000006718	protein_coding	1180	525	175	H/Q	caC/caA	1	1	P1	tolerated(0.36)
1:74905930-74905930	A	synonymous_variant	LOW	Cfap65	ENSMUSG00000047021	Transcript	ENSMUST00000094844	protein_coding	4451	4332	1444	A	gcC/gcT	-1	1	P1	-
1:74905930-74905930	A	intron_variant,non_coding_transcript_variant	MODIFIER	Gm15841	ENSMUSG00000089653	Transcript	ENSMUST00000160540	antisense	-	-	-	-	-	1	3	-	-
1:74917359-74917359	A	synonymous_variant	LOW	Cfap65	ENSMUSG00000047021	Transcript	ENSMUST00000094844	protein_coding	3179	3060	1020	S	agC/agT	-1	1	P1	-
1:74929192-74929192	G	intron_variant	MODIFIER	Cfap65	ENSMUSG00000047021	Transcript	ENSMUST00000094844	protein_coding	-	-	-	-	-	-1	1	P1	-
1:75136518-75136518	T	regulatory_region_variant	MODIFIER	-	-	RegulatoryFeature	ENSMUSR00000006853	promoter_flanking_region	-	-	-	-	-	-	-	-	-
1:75136518-75136518	T	upstream_gene_variant	MODIFIER	Slc23a3	ENSMUSG00000026205	Transcript	ENSMUST00000027405	protein_coding	-	-	-	-	-	-1	1	P1	-
1:75136518-75136518	T	missense_variant	MODERATE	Cnppd1	ENSMUSG00000033159	Transcript	ENSMUST00000168720	protein_coding	1705	1105	369	G/S	Ggc/Agc	-1	1	P1	tolerated_low_confidence(0.25)
1:75212741-75212741	T	regulatory_region_variant	MODIFIER	-	-	RegulatoryFeature	ENSMUSR00000006867	promoter	-	-	-	-	-	-	-	-	-
1:75212741-75212741	T	downstream_gene_variant	MODIFIER	Tuba4a	ENSMUSG00000026202	Transcript	ENSMUST00000186213	protein_coding	-	-	-	-	-	-1	1	P1	-
1:75212741-75212741	T	upstream_gene_variant	MODIFIER	Glb1l	ENSMUSG00000026200	Transcript	ENSMUST00000113623	protein_coding	-	-	-	-	-	-1	5	P1	-
1:75212741-75212741	T	upstream_gene_variant	MODIFIER	Gm27943	ENSMUSG00000099204	Transcript	ENSMUST00000184844	miRNA	-	-	-	-	-	-1	-	-	-
1:75212741-75212741	T	splice_region_variant,intron_variant	LOW	Stk16	ENSMUSG00000026201	Transcript	ENSMUST00000027401	protein_coding	-	-	-	-	-	1	1	P1	-
1:75239407-75239407	T	regulatory_region_variant	MODIFIER	-	-	RegulatoryFeature	ENSMUSR00000297676	promoter_flanking_region	-	-	-	-	-	-	-	-	-
1:75239407-75239407	T	intron_variant	MODIFIER	Dnajb2	ENSMUSG00000026203	Transcript	ENSMUST00000188931	protein_coding	-	-	-	-	-	1	1	A1	-
1:75240975-75240975	T	missense_variant	MODERATE	Dnajb2	ENSMUSG00000026203	Transcript	ENSMUST00000188931	protein_coding	652	436	146	A/S	Gcc/Tcc	1	1	A1	tolerated(0.55)
1:75315284-75315284	G	intron_variant	MODIFIER	Dnpep	ENSMUSG00000026209	Transcript	ENSMUST00000185797	protein_coding	-	-	-	-	-	-1	1	A1	-
1:75366973-75366973	A	downstream_gene_variant	MODIFIER	Gm15179	ENSMUSG00000085653	Transcript	ENSMUST00000152799	antisense	-	-	-	-	-	-1	1	-	-
1:75366973-75366973	A	intron_variant	MODIFIER	Des	ENSMUSG00000026208	Transcript	ENSMUST00000027409	protein_coding	-	-	-	-	-	1	1	P1	-
1:75404944-75404944	C	missense_variant	MODERATE	Speg	ENSMUSG00000026207	Transcript	ENSMUST00000087122	protein_coding	3097	2954	985	G/A	gGg/gCg	1	1	P1	tolerated(0.09)
1:75423040-75423040	T	regulatory_region_variant	MODIFIER	-	-	RegulatoryFeature	ENSMUSR00000482800	promoter	-	-	-	-	-	-	-	-	-
1:75423040-75423040	T	missense_variant	MODERATE	Speg	ENSMUSG00000026207	Transcript	ENSMUST00000087122	protein_coding	7273	7130	2377	R/L	cGg/cTg	1	1	P1	deleterious(0)
1:75475160-75475160	G	downstream_gene_variant	MODIFIER	Asic4	ENSMUSG00000033007	Transcript	ENSMUST00000037708	protein_coding	-	-	-	-	-	1	1	P2	-
1:75475160-75475160	G	downstream_gene_variant	MODIFIER	Obsl1	ENSMUSG00000026211	Transcript	ENSMUST00000156499	retained_intron	-	-	-	-	-	-1	3	-	-
1:75475160-75475160	G	missense_variant	MODERATE	Chpf	ENSMUSG00000032997	Transcript	ENSMUST00000079205	protein_coding	2301	2135	712	R/P	cGc/cCc	-1	1	P1	deleterious(0.01)
1:75475160-75475160	G	upstream_gene_variant	MODIFIER	Gm37264	ENSMUSG00000102605	Transcript	ENSMUST00000194916	TEC	-	-	-	-	-	-1	-	-	-
1:75475160-75475160	G	upstream_gene_variant	MODIFIER	Tmem198	ENSMUSG00000051703	Transcript	ENSMUST00000050899	protein_coding	-	-	-	-	-	1	1	P1	-
1:75487814-75487814	T	regulatory_region_variant	MODIFIER	-	-	RegulatoryFeature	ENSMUSR00000006924	promoter	-	-	-	-	-	-	-	-	-
1:75487814-75487814	T	intron_variant	MODIFIER	Obsl1	ENSMUSG00000026211	Transcript	ENSMUST00000113567	protein_coding	-	-	-	-	-	-1	1	P1	-
1:75487814-75487814	T	downstream_gene_variant	MODIFIER	Tmem198	ENSMUSG00000051703	Transcript	ENSMUST00000050899	protein_coding	-	-	-	-	-	1	1	P1	-
1:75556040-75556040	A	missense_variant	MODERATE	Slc4a3	ENSMUSG00000006576	Transcript	ENSMUST00000124341	protein_coding	3159	2943	981	M/I	atG/atA	1	1	P1	tolerated(0.07)
1:78488892-78488892	A	regulatory_region_variant	MODIFIER	-	-	RegulatoryFeature	ENSMUSR00000007186	promoter	-	-	-	-	-	-	-	-	-
1:78488892-78488892	A	upstream_gene_variant	MODIFIER	Farsb	ENSMUSG00000026245	Transcript	ENSMUST00000170217	protein_coding	-	-	-	-	-	-1	1	P1	-
1:78652730-78652730	A	intergenic_variant	MODIFIER	-	-	-	-	-	-	-	-	-	-	-	-	-	-
1:79761544-79761544	A	regulatory_region_variant	MODIFIER	-	-	RegulatoryFeature	ENSMUSR00000007297	promoter	-	-	-	-	-	-	-	-	-
1:79761544-79761544	A	upstream_gene_variant	MODIFIER	Gm10555	ENSMUSG00000104497	Transcript	ENSMUST00000193178	TEC	-	-	-	-	-	1	-	-	-
1:79761544-79761544	A	intron_variant	MODIFIER	Wdfy1	ENSMUSG00000073643	Transcript	ENSMUST00000113512	protein_coding	-	-	-	-	-	-1	1	P1	-
1:79957993-79957993	T	non_coding_transcript_exon_variant	MODIFIER	Gm28071	ENSMUSG00000100397	Transcript	ENSMUST00000190355	processed_pseudogene	414	-	-	-	-	1	-	-	-
1:80200198-80200198	T	synonymous_variant	LOW	Fam124b	ENSMUSG00000043230	Transcript	ENSMUST00000058748	protein_coding	1363	1083	361	K	aaG/aaA	-1	1	P1	-
1:84899906-84899906	T	intron_variant	MODIFIER	Fbxo36	ENSMUSG00000073633	Transcript	ENSMUST00000097672	protein_coding	-	-	-	-	-	1	1	P1	-
1:85075686-85075686	G	intron_variant,non_coding_transcript_variant	MODIFIER	C130026I21Rik	ENSMUSG00000052477	Transcript	ENSMUST00000159114	processed_transcript	-	-	-	-	-	-1	5	-	-
1:85075686-85075686	G	intron_variant,non_coding_transcript_variant	MODIFIER	Gm18342	ENSMUSG00000101279	Transcript	ENSMUST00000186987	unprocessed_pseudogene	-	-	-	-	-	-1	-	-	-
1:86387874-86387874	T	missense_variant	MODERATE	Nmur1	ENSMUSG00000026237	Transcript	ENSMUST00000212058	protein_coding	337	337	113	G/S	Ggc/Agc	-1	5	P3	deleterious(0)
1:87127149-87127149	A	intron_variant	MODIFIER	Akp3	ENSMUSG00000036500	Transcript	ENSMUST00000044878	protein_coding	-	-	-	-	-	1	1	P1	-
1:87149717-87149717	T	regulatory_region_variant	MODIFIER	-	-	RegulatoryFeature	ENSMUSR00000484263	CTCF_binding_site	-	-	-	-	-	-	-	-	-
1:87149717-87149717	T	upstream_gene_variant	MODIFIER	Gm29374	ENSMUSG00000099839	Transcript	ENSMUST00000187198	lincRNA	-	-	-	-	-	-1	3	-	-
1:87149717-87149717	T	intron_variant	MODIFIER	Ecel1	ENSMUSG00000026247	Transcript	ENSMUST00000161002	protein_coding	-	-	-	-	-	-1	1	P1	-
1:87197811-87197811	A	intron_variant	MODIFIER	Chrnd	ENSMUSG00000026251	Transcript	ENSMUST00000073252	protein_coding	-	-	-	-	-	1	1	P1	-
1:87198600-87198600	A	synonymous_variant	LOW	Chrnd	ENSMUSG00000026251	Transcript	ENSMUST00000073252	protein_coding	1455	1401	467	Q	caG/caA	1	1	P1	-
1:87206342-87206342	T	regulatory_region_variant	MODIFIER	-	-	RegulatoryFeature	ENSMUSR00000298629	CTCF_binding_site	-	-	-	-	-	-	-	-	-
1:87206342-87206342	T	regulatory_region_variant	MODIFIER	-	-	RegulatoryFeature	ENSMUSR00000484278	promoter_flanking_region	-	-	-	-	-	-	-	-	-
1:87206342-87206342	T	intron_variant	MODIFIER	Chrng	ENSMUSG00000026253	Transcript	ENSMUST00000027470	protein_coding	-	-	-	-	-	1	1	P1	-
1:88211967-88211967	G	regulatory_region_variant	MODIFIER	-	-	RegulatoryFeature	ENSMUSR00000008478	promoter_flanking_region	-	-	-	-	-	-	-	-	-
1:88211967-88211967	G	intron_variant	MODIFIER	Ugt1a6a	ENSMUSG00000054545	Transcript	ENSMUST00000113134	protein_coding	-	-	-	-	-	1	1	P1	-
1:88211967-88211967	G	intron_variant	MODIFIER	Ugt1a6b	ENSMUSG00000090145	Transcript	ENSMUST00000113138	protein_coding	-	-	-	-	-	1	5	P1	-
1:88211967-88211967	G	intron_variant	MODIFIER	Ugt1a7c	ENSMUSG00000090124	Transcript	ENSMUST00000113135	protein_coding	-	-	-	-	-	1	1	A2	-
1:88211967-88211967	G	intron_variant	MODIFIER	Ugt1a8	ENSMUSG00000089675	Transcript	ENSMUST00000113139	protein_coding	-	-	-	-	-	1	5	P1	-
1:88211967-88211967	G	5_prime_UTR_variant	MODIFIER	Ugt1a1	ENSMUSG00000089960	Transcript	ENSMUST00000073049	protein_coding	9	-	-	-	-	1	1	P1	-
1:88211967-88211967	G	intron_variant	MODIFIER	Ugt1a10	ENSMUSG00000090165	Transcript	ENSMUST00000113142	protein_coding	-	-	-	-	-	1	1	P1	-
1:88211967-88211967	G	intron_variant	MODIFIER	Ugt1a2	ENSMUSG00000090171	Transcript	ENSMUST00000049289	protein_coding	-	-	-	-	-	1	1	P1	-
1:88211967-88211967	G	downstream_gene_variant	MODIFIER	Gm20528	ENSMUSG00000092220	Transcript	ENSMUST00000174821	processed_transcript	-	-	-	-	-	-1	3	-	-
1:88211967-88211967	G	intron_variant	MODIFIER	Ugt1a5	ENSMUSG00000089943	Transcript	ENSMUST00000097659	protein_coding	-	-	-	-	-	1	1	P1	-
1:88211967-88211967	G	intron_variant	MODIFIER	Ugt1a9	ENSMUSG00000090175	Transcript	ENSMUST00000073772	protein_coding	-	-	-	-	-	1	1	P1	-
1:88216158-88216161	-	regulatory_region_variant	MODIFIER	-	-	RegulatoryFeature	ENSMUSR00000484452	open_chromatin_region	-	-	-	-	-	-	-	-	-
1:88216158-88216161	-	inframe_deletion	MODERATE	Ugt1a7c	ENSMUSG00000090124	Transcript	ENSMUST00000113135	protein_coding	1228-1230	1100-1102	367-368	FI/F	tTCAtc/ttc	1	1	A2	-
1:88216158-88216161	-	inframe_deletion	MODERATE	Ugt1a6b	ENSMUSG00000090145	Transcript	ENSMUST00000113138	protein_coding	1228-1230	1100-1102	367-368	FI/F	tTCAtc/ttc	1	5	P1	-
1:88216158-88216161	-	inframe_deletion	MODERATE	Ugt1a6a	ENSMUSG00000054545	Transcript	ENSMUST00000113134	protein_coding	1228-1230	1100-1102	367-368	FI/F	tTCAtc/ttc	1	1	P1	-
1:88216158-88216161	-	inframe_deletion	MODERATE	Ugt1a5	ENSMUSG00000089943	Transcript	ENSMUST00000097659	protein_coding	1134-1136	1094-1096	365-366	FI/F	tTCAtc/ttc	1	1	P1	-
1:88216158-88216161	-	inframe_deletion	MODERATE	Ugt1a9	ENSMUSG00000090175	Transcript	ENSMUST00000073772	protein_coding	1121-1123	1091-1093	364-365	FI/F	tTCAtc/ttc	1	1	P1	-
1:88216158-88216161	-	intron_variant,non_coding_transcript_variant	MODIFIER	Gm20528	ENSMUSG00000092220	Transcript	ENSMUST00000174821	processed_transcript	-	-	-	-	-	-1	3	-	-
1:88216158-88216161	-	inframe_deletion	MODERATE	Ugt1a2	ENSMUSG00000090171	Transcript	ENSMUST00000049289	protein_coding	1142-1144	1106-1108	369-370	FI/F	tTCAtc/ttc	1	1	P1	-
1:88216158-88216161	-	inframe_deletion	MODERATE	Ugt1a1	ENSMUSG00000089960	Transcript	ENSMUST00000073049	protein_coding	1155-1157	1112-1114	371-372	FI/F	tTCAtc/ttc	1	1	P1	-
1:88216158-88216161	-	inframe_deletion	MODERATE	Ugt1a10	ENSMUSG00000090165	Transcript	ENSMUST00000113142	protein_coding	1168-1170	1097-1099	366-367	FI/F	tTCAtc/ttc	1	1	P1	-
1:88216158-88216161	-	inframe_deletion	MODERATE	Ugt1a8	ENSMUSG00000089675	Transcript	ENSMUST00000113139	protein_coding	1151-1153	1097-1099	366-367	FI/F	tTCAtc/ttc	1	5	P1	-
1:88216162-88216162	C	regulatory_region_variant	MODIFIER	-	-	RegulatoryFeature	ENSMUSR00000484452	open_chromatin_region	-	-	-	-	-	-	-	-	-
1:88216162-88216162	C	missense_variant	MODERATE	Ugt1a1	ENSMUSG00000089960	Transcript	ENSMUST00000073049	protein_coding	1158	1115	372	I/T	aTc/aCc	1	1	P1	deleterious(0)
1:88216162-88216162	C	missense_variant	MODERATE	Ugt1a10	ENSMUSG00000090165	Transcript	ENSMUST00000113142	protein_coding	1171	1100	367	I/T	aTc/aCc	1	1	P1	deleterious(0)
1:88216162-88216162	C	missense_variant	MODERATE	Ugt1a8	ENSMUSG00000089675	Transcript	ENSMUST00000113139	protein_coding	1154	1100	367	I/T	aTc/aCc	1	5	P1	deleterious(0)
1:88216162-88216162	C	missense_variant	MODERATE	Ugt1a2	ENSMUSG00000090171	Transcript	ENSMUST00000049289	protein_coding	1145	1109	370	I/T	aTc/aCc	1	1	P1	deleterious(0)
1:88216162-88216162	C	missense_variant	MODERATE	Ugt1a5	ENSMUSG00000089943	Transcript	ENSMUST00000097659	protein_coding	1137	1097	366	I/T	aTc/aCc	1	1	P1	deleterious(0)
1:88216162-88216162	C	missense_variant	MODERATE	Ugt1a9	ENSMUSG00000090175	Transcript	ENSMUST00000073772	protein_coding	1124	1094	365	I/T	aTc/aCc	1	1	P1	deleterious(0)
1:88216162-88216162	C	intron_variant,non_coding_transcript_variant	MODIFIER	Gm20528	ENSMUSG00000092220	Transcript	ENSMUST00000174821	processed_transcript	-	-	-	-	-	-1	3	-	-
1:88216162-88216162	C	missense_variant	MODERATE	Ugt1a6a	ENSMUSG00000054545	Transcript	ENSMUST00000113134	protein_coding	1231	1103	368	I/T	aTc/aCc	1	1	P1	deleterious(0)
1:88216162-88216162	C	missense_variant	MODERATE	Ugt1a7c	ENSMUSG00000090124	Transcript	ENSMUST00000113135	protein_coding	1231	1103	368	I/T	aTc/aCc	1	1	A2	deleterious(0)
1:88216162-88216162	C	missense_variant	MODERATE	Ugt1a6b	ENSMUSG00000090145	Transcript	ENSMUST00000113138	protein_coding	1231	1103	368	I/T	aTc/aCc	1	5	P1	deleterious(0)
1:88216273-88216273	C	regulatory_region_variant	MODIFIER	-	-	RegulatoryFeature	ENSMUSR00000484452	open_chromatin_region	-	-	-	-	-	-	-	-	-
1:88216273-88216273	C	missense_variant	MODERATE	Ugt1a8	ENSMUSG00000089675	Transcript	ENSMUST00000113139	protein_coding	1265	1211	404	R/P	cGg/cCg	1	5	P1	deleterious(0)
1:88216273-88216273	C	missense_variant	MODERATE	Ugt1a1	ENSMUSG00000089960	Transcript	ENSMUST00000073049	protein_coding	1269	1226	409	R/P	cGg/cCg	1	1	P1	deleterious(0)
1:88216273-88216273	C	missense_variant	MODERATE	Ugt1a10	ENSMUSG00000090165	Transcript	ENSMUST00000113142	protein_coding	1282	1211	404	R/P	cGg/cCg	1	1	P1	deleterious(0)
1:88216273-88216273	C	missense_variant	MODERATE	Ugt1a2	ENSMUSG00000090171	Transcript	ENSMUST00000049289	protein_coding	1256	1220	407	R/P	cGg/cCg	1	1	P1	deleterious(0)
1:88216273-88216273	C	intron_variant,non_coding_transcript_variant	MODIFIER	Gm20528	ENSMUSG00000092220	Transcript	ENSMUST00000174821	processed_transcript	-	-	-	-	-	-1	3	-	-
1:88216273-88216273	C	missense_variant	MODERATE	Ugt1a5	ENSMUSG00000089943	Transcript	ENSMUST00000097659	protein_coding	1248	1208	403	R/P	cGg/cCg	1	1	P1	deleterious(0)
1:88216273-88216273	C	missense_variant	MODERATE	Ugt1a9	ENSMUSG00000090175	Transcript	ENSMUST00000073772	protein_coding	1235	1205	402	R/P	cGg/cCg	1	1	P1	deleterious(0)
1:88216273-88216273	C	missense_variant	MODERATE	Ugt1a6a	ENSMUSG00000054545	Transcript	ENSMUST00000113134	protein_coding	1342	1214	405	R/P	cGg/cCg	1	1	P1	deleterious(0)
1:88216273-88216273	C	missense_variant	MODERATE	Ugt1a6b	ENSMUSG00000090145	Transcript	ENSMUST00000113138	protein_coding	1342	1214	405	R/P	cGg/cCg	1	5	P1	deleterious(0)
1:88216273-88216273	C	missense_variant	MODERATE	Ugt1a7c	ENSMUSG00000090124	Transcript	ENSMUST00000113135	protein_coding	1342	1214	405	R/P	cGg/cCg	1	1	A2	deleterious(0)
1:88230321-88230321	C	regulatory_region_variant	MODIFIER	-	-	RegulatoryFeature	ENSMUSR00000484462	open_chromatin_region	-	-	-	-	-	-	-	-	-
1:88230321-88230321	C	intron_variant	MODIFIER	Mroh2a	ENSMUSG00000079429	Transcript	ENSMUST00000113130	protein_coding	-	-	-	-	-	1	5	P2	-
1:88230622-88230622	T	regulatory_region_variant	MODIFIER	-	-	RegulatoryFeature	ENSMUSR00000484462	open_chromatin_region	-	-	-	-	-	-	-	-	-
1:88230622-88230622	T	regulatory_region_variant	MODIFIER	-	-	RegulatoryFeature	ENSMUSR00000484463	CTCF_binding_site	-	-	-	-	-	-	-	-	-
1:88230622-88230622	T	splice_region_variant,intron_variant	LOW	Mroh2a	ENSMUSG00000079429	Transcript	ENSMUST00000113130	protein_coding	-	-	-	-	-	1	5	P2	-
1:88232424-88232424	G	regulatory_region_variant	MODIFIER	-	-	RegulatoryFeature	ENSMUSR00000484465	open_chromatin_region	-	-	-	-	-	-	-	-	-
1:88232424-88232424	G	intron_variant	MODIFIER	Mroh2a	ENSMUSG00000079429	Transcript	ENSMUST00000113130	protein_coding	-	-	-	-	-	1	5	P2	-
1:88233526-88233526	C	regulatory_region_variant	MODIFIER	-	-	RegulatoryFeature	ENSMUSR00000484466	open_chromatin_region	-	-	-	-	-	-	-	-	-
1:88233526-88233526	C	intron_variant	MODIFIER	Mroh2a	ENSMUSG00000079429	Transcript	ENSMUST00000113130	protein_coding	-	-	-	-	-	1	5	P2	-
1:88234120-88234120	A	regulatory_region_variant	MODIFIER	-	-	RegulatoryFeature	ENSMUSR00000484466	open_chromatin_region	-	-	-	-	-	-	-	-	-
1:88234120-88234120	A	missense_variant	MODERATE	Mroh2a	ENSMUSG00000079429	Transcript	ENSMUST00000113130	protein_coding	1138	926	309	G/D	gGc/gAc	1	5	P2	tolerated(0.32)
1:88234872-88234872	A	regulatory_region_variant	MODIFIER	-	-	RegulatoryFeature	ENSMUSR00000008483	open_chromatin_region	-	-	-	-	-	-	-	-	-
1:88234872-88234872	A	intron_variant	MODIFIER	Mroh2a	ENSMUSG00000079429	Transcript	ENSMUST00000113130	protein_coding	-	-	-	-	-	1	5	P2	-
1:88234944-88234944	G	regulatory_region_variant	MODIFIER	-	-	RegulatoryFeature	ENSMUSR00000008483	open_chromatin_region	-	-	-	-	-	-	-	-	-
1:88234944-88234944	G	intron_variant	MODIFIER	Mroh2a	ENSMUSG00000079429	Transcript	ENSMUST00000113130	protein_coding	-	-	-	-	-	1	5	P2	-
1:88235461-88235461	A	regulatory_region_variant	MODIFIER	-	-	RegulatoryFeature	ENSMUSR00000008483	open_chromatin_region	-	-	-	-	-	-	-	-	-
1:88235461-88235461	A	synonymous_variant	LOW	Mroh2a	ENSMUSG00000079429	Transcript	ENSMUST00000113130	protein_coding	1424	1212	404	L	ctG/ctA	1	5	P2	-
1:88240031-88240031	T	regulatory_region_variant	MODIFIER	-	-	RegulatoryFeature	ENSMUSR00000008483	open_chromatin_region	-	-	-	-	-	-	-	-	-
1:88240031-88240031	T	intron_variant	MODIFIER	Mroh2a	ENSMUSG00000079429	Transcript	ENSMUST00000113130	protein_coding	-	-	-	-	-	1	5	P2	-
1:88241228-88241228	G	regulatory_region_variant	MODIFIER	-	-	RegulatoryFeature	ENSMUSR00000008483	open_chromatin_region	-	-	-	-	-	-	-	-	-
1:88241228-88241228	G	intron_variant	MODIFIER	Mroh2a	ENSMUSG00000079429	Transcript	ENSMUST00000113130	protein_coding	-	-	-	-	-	1	5	P2	-
1:88241713-88241713	A	regulatory_region_variant	MODIFIER	-	-	RegulatoryFeature	ENSMUSR00000008483	open_chromatin_region	-	-	-	-	-	-	-	-	-
1:88241713-88241713	A	intron_variant	MODIFIER	Mroh2a	ENSMUSG00000079429	Transcript	ENSMUST00000113130	protein_coding	-	-	-	-	-	1	5	P2	-
1:88242692-88242692	A	regulatory_region_variant	MODIFIER	-	-	RegulatoryFeature	ENSMUSR00000484470	open_chromatin_region	-	-	-	-	-	-	-	-	-
1:88242692-88242692	A	synonymous_variant	LOW	Mroh2a	ENSMUSG00000079429	Transcript	ENSMUST00000113130	protein_coding	2393	2181	727	L	ctG/ctA	1	5	P2	-
1:88243950-88243950	A	regulatory_region_variant	MODIFIER	-	-	RegulatoryFeature	ENSMUSR00000484472	open_chromatin_region	-	-	-	-	-	-	-	-	-
1:88243950-88243950	A	missense_variant	MODERATE	Mroh2a	ENSMUSG00000079429	Transcript	ENSMUST00000113130	protein_coding	2512	2300	767	R/Q	cGa/cAa	1	5	P2	deleterious(0)
1:88244002-88244002	T	regulatory_region_variant	MODIFIER	-	-	RegulatoryFeature	ENSMUSR00000484472	open_chromatin_region	-	-	-	-	-	-	-	-	-
1:88244002-88244002	T	synonymous_variant	LOW	Mroh2a	ENSMUSG00000079429	Transcript	ENSMUST00000113130	protein_coding	2564	2352	784	Y	taC/taT	1	5	P2	-
1:88244083-88244083	A	regulatory_region_variant	MODIFIER	-	-	RegulatoryFeature	ENSMUSR00000484472	open_chromatin_region	-	-	-	-	-	-	-	-	-
1:88244083-88244083	A	splice_region_variant,synonymous_variant	LOW	Mroh2a	ENSMUSG00000079429	Transcript	ENSMUST00000113130	protein_coding	2645	2433	811	Q	caG/caA	1	5	P2	-
1:88245099-88245099	T	regulatory_region_variant	MODIFIER	-	-	RegulatoryFeature	ENSMUSR00000008484	open_chromatin_region	-	-	-	-	-	-	-	-	-
1:88245099-88245099	T	intron_variant	MODIFIER	Mroh2a	ENSMUSG00000079429	Transcript	ENSMUST00000113130	protein_coding	-	-	-	-	-	1	5	P2	-
1:88245290-88245290	C	regulatory_region_variant	MODIFIER	-	-	RegulatoryFeature	ENSMUSR00000008484	open_chromatin_region	-	-	-	-	-	-	-	-	-
1:88245290-88245290	C	intron_variant	MODIFIER	Mroh2a	ENSMUSG00000079429	Transcript	ENSMUST00000113130	protein_coding	-	-	-	-	-	1	5	P2	-
1:88246017-88246017	T	regulatory_region_variant	MODIFIER	-	-	RegulatoryFeature	ENSMUSR00000008484	open_chromatin_region	-	-	-	-	-	-	-	-	-
1:88246017-88246017	T	synonymous_variant	LOW	Mroh2a	ENSMUSG00000079429	Transcript	ENSMUST00000113130	protein_coding	2798	2586	862	H	caC/caT	1	5	P2	-
1:88246042-88246042	C	regulatory_region_variant	MODIFIER	-	-	RegulatoryFeature	ENSMUSR00000008484	open_chromatin_region	-	-	-	-	-	-	-	-	-
1:88246042-88246042	C	missense_variant	MODERATE	Mroh2a	ENSMUSG00000079429	Transcript	ENSMUST00000113130	protein_coding	2823	2611	871	A/P	Gca/Cca	1	5	P2	deleterious(0)
1:88247139-88247139	A	regulatory_region_variant	MODIFIER	-	-	RegulatoryFeature	ENSMUSR00000008484	open_chromatin_region	-	-	-	-	-	-	-	-	-
1:88247139-88247139	A	synonymous_variant	LOW	Mroh2a	ENSMUSG00000079429	Transcript	ENSMUST00000113130	protein_coding	2852	2640	880	T	acG/acA	1	5	P2	-
1:88247844-88247844	A	regulatory_region_variant	MODIFIER	-	-	RegulatoryFeature	ENSMUSR00000484473	open_chromatin_region	-	-	-	-	-	-	-	-	-
1:88247844-88247844	A	splice_donor_variant	HIGH	Mroh2a	ENSMUSG00000079429	Transcript	ENSMUST00000113130	protein_coding	-	-	-	-	-	1	5	P2	-
1:88248530-88248530	A	regulatory_region_variant	MODIFIER	-	-	RegulatoryFeature	ENSMUSR00000484473	open_chromatin_region	-	-	-	-	-	-	-	-	-
1:88248530-88248530	A	intron_variant	MODIFIER	Mroh2a	ENSMUSG00000079429	Transcript	ENSMUST00000113130	protein_coding	-	-	-	-	-	1	5	P2	-
1:88251365-88251365	T	regulatory_region_variant	MODIFIER	-	-	RegulatoryFeature	ENSMUSR00000484474	open_chromatin_region	-	-	-	-	-	-	-	-	-
1:88251365-88251365	T	missense_variant	MODERATE	Mroh2a	ENSMUSG00000079429	Transcript	ENSMUST00000113130	protein_coding	3522	3310	1104	L/F	Ctc/Ttc	1	5	P2	deleterious(0)
1:88251374-88251374	T	regulatory_region_variant	MODIFIER	-	-	RegulatoryFeature	ENSMUSR00000484474	open_chromatin_region	-	-	-	-	-	-	-	-	-
1:88251374-88251374	T	missense_variant	MODERATE	Mroh2a	ENSMUSG00000079429	Transcript	ENSMUST00000113130	protein_coding	3531	3319	1107	R/W	Cgg/Tgg	1	5	P2	tolerated(0.08)
1:88255179-88255179	T	regulatory_region_variant	MODIFIER	-	-	RegulatoryFeature	ENSMUSR00000008491	promoter_flanking_region	-	-	-	-	-	-	-	-	-
1:88255179-88255179	T	synonymous_variant	LOW	Mroh2a	ENSMUSG00000079429	Transcript	ENSMUST00000113130	protein_coding	3959	3747	1249	L	ctG/ctT	1	5	P2	-
1:88255427-88255427	A	regulatory_region_variant	MODIFIER	-	-	RegulatoryFeature	ENSMUSR00000008491	promoter_flanking_region	-	-	-	-	-	-	-	-	-
1:88255427-88255427	A	intron_variant	MODIFIER	Mroh2a	ENSMUSG00000079429	Transcript	ENSMUST00000113130	protein_coding	-	-	-	-	-	1	5	P2	-
1:88255977-88255977	A	regulatory_region_variant	MODIFIER	-	-	RegulatoryFeature	ENSMUSR00000008491	promoter_flanking_region	-	-	-	-	-	-	-	-	-
1:88255977-88255977	A	intron_variant	MODIFIER	Mroh2a	ENSMUSG00000079429	Transcript	ENSMUST00000113130	protein_coding	-	-	-	-	-	1	5	P2	-
1:88256013-88256013	A	regulatory_region_variant	MODIFIER	-	-	RegulatoryFeature	ENSMUSR00000008491	promoter_flanking_region	-	-	-	-	-	-	-	-	-
1:88256013-88256013	A	regulatory_region_variant	MODIFIER	-	-	RegulatoryFeature	ENSMUSR00000484478	CTCF_binding_site	-	-	-	-	-	-	-	-	-
1:88256013-88256013	A	intron_variant	MODIFIER	Mroh2a	ENSMUSG00000079429	Transcript	ENSMUST00000113130	protein_coding	-	-	-	-	-	1	5	P2	-
1:88256096-88256096	A	regulatory_region_variant	MODIFIER	-	-	RegulatoryFeature	ENSMUSR00000008491	promoter_flanking_region	-	-	-	-	-	-	-	-	-
1:88256096-88256096	A	regulatory_region_variant	MODIFIER	-	-	RegulatoryFeature	ENSMUSR00000484478	CTCF_binding_site	-	-	-	-	-	-	-	-	-
1:88256096-88256096	A	synonymous_variant	LOW	Mroh2a	ENSMUSG00000079429	Transcript	ENSMUST00000113130	protein_coding	4241	4029	1343	L	ctG/ctA	1	5	P2	-
1:88256166-88256166	T	regulatory_region_variant	MODIFIER	-	-	RegulatoryFeature	ENSMUSR00000008491	promoter_flanking_region	-	-	-	-	-	-	-	-	-
1:88256166-88256166	T	regulatory_region_variant	MODIFIER	-	-	RegulatoryFeature	ENSMUSR00000484478	CTCF_binding_site	-	-	-	-	-	-	-	-	-
1:88256166-88256166	T	frameshift_variant	HIGH	Mroh2a	ENSMUSG00000079429	Transcript	ENSMUST00000113130	protein_coding	4311-4312	4099-4100	1367	V/VX	gta/gTta	1	5	P2	-
1:88259499-88259499	A	regulatory_region_variant	MODIFIER	-	-	RegulatoryFeature	ENSMUSR00000008491	promoter_flanking_region	-	-	-	-	-	-	-	-	-
1:88259499-88259499	A	downstream_gene_variant	MODIFIER	Hjurp	ENSMUSG00000044783	Transcript	ENSMUST00000054674	protein_coding	-	-	-	-	-	-1	1	P2	-
1:88259499-88259499	A	intron_variant	MODIFIER	Mroh2a	ENSMUSG00000079429	Transcript	ENSMUST00000113130	protein_coding	-	-	-	-	-	1	5	P2	-
1:88260004-88260004	T	regulatory_region_variant	MODIFIER	-	-	RegulatoryFeature	ENSMUSR00000008491	promoter_flanking_region	-	-	-	-	-	-	-	-	-
1:88260004-88260004	T	downstream_gene_variant	MODIFIER	Hjurp	ENSMUSG00000044783	Transcript	ENSMUST00000054674	protein_coding	-	-	-	-	-	-1	1	P2	-
1:88260004-88260004	T	missense_variant	MODERATE	Mroh2a	ENSMUSG00000079429	Transcript	ENSMUST00000113130	protein_coding	5206	4994	1665	A/V	gCg/gTg	1	5	P2	tolerated_low_confidence(0.07)
1:88260005-88260005	A	regulatory_region_variant	MODIFIER	-	-	RegulatoryFeature	ENSMUSR00000008491	promoter_flanking_region	-	-	-	-	-	-	-	-	-
1:88260005-88260005	A	downstream_gene_variant	MODIFIER	Hjurp	ENSMUSG00000044783	Transcript	ENSMUST00000054674	protein_coding	-	-	-	-	-	-1	1	P2	-
1:88260005-88260005	A	synonymous_variant	LOW	Mroh2a	ENSMUSG00000079429	Transcript	ENSMUST00000113130	protein_coding	5207	4995	1665	A	gcG/gcA	1	5	P2	-
1:88265291-88265291	A	regulatory_region_variant	MODIFIER	-	-	RegulatoryFeature	ENSMUSR00000008491	promoter_flanking_region	-	-	-	-	-	-	-	-	-
1:88265291-88265291	A	downstream_gene_variant	MODIFIER	Mroh2a	ENSMUSG00000079429	Transcript	ENSMUST00000113130	protein_coding	-	-	-	-	-	1	5	P2	-
1:88265291-88265291	A	missense_variant	MODERATE	Hjurp	ENSMUSG00000044783	Transcript	ENSMUST00000054674	protein_coding	2058	1894	632	L/F	Ctt/Ttt	-1	1	P2	tolerated(0.74)
1:88265892-88265892	G	regulatory_region_variant	MODIFIER	-	-	RegulatoryFeature	ENSMUSR00000008491	promoter_flanking_region	-	-	-	-	-	-	-	-	-
1:88265892-88265892	G	synonymous_variant	LOW	Hjurp	ENSMUSG00000044783	Transcript	ENSMUST00000054674	protein_coding	1457	1293	431	L	ctG/ctC	-1	1	P2	-
1:88265892-88265892	G	downstream_gene_variant	MODIFIER	Mroh2a	ENSMUSG00000079429	Transcript	ENSMUST00000113130	protein_coding	-	-	-	-	-	1	5	P2	-
1:88277296-88277296	T	regulatory_region_variant	MODIFIER	-	-	RegulatoryFeature	ENSMUSR00000008495	promoter	-	-	-	-	-	-	-	-	-
1:88277296-88277296	T	upstream_gene_variant	MODIFIER	Trpm8	ENSMUSG00000036251	Transcript	ENSMUST00000148138	processed_transcript	-	-	-	-	-	1	2	-	-
1:88277296-88277296	T	intron_variant	MODIFIER	Hjurp	ENSMUSG00000044783	Transcript	ENSMUST00000054674	protein_coding	-	-	-	-	-	-1	1	P2	-
1:88277410-88277410	A	regulatory_region_variant	MODIFIER	-	-	RegulatoryFeature	ENSMUSR00000008495	promoter	-	-	-	-	-	-	-	-	-
1:88277410-88277410	A	synonymous_variant	LOW	Hjurp	ENSMUSG00000044783	Transcript	ENSMUST00000054674	protein_coding	224	60	20	S	agC/agT	-1	1	P2	-
1:88277410-88277410	A	upstream_gene_variant	MODIFIER	Trpm8	ENSMUSG00000036251	Transcript	ENSMUST00000148138	processed_transcript	-	-	-	-	-	1	2	-	-
1:88277618-88277618	G	regulatory_region_variant	MODIFIER	-	-	RegulatoryFeature	ENSMUSR00000008495	promoter	-	-	-	-	-	-	-	-	-
1:88277618-88277618	G	regulatory_region_variant	MODIFIER	-	-	RegulatoryFeature	ENSMUSR00000484481	CTCF_binding_site	-	-	-	-	-	-	-	-	-
1:88277618-88277618	G	upstream_gene_variant	MODIFIER	Trpm8	ENSMUSG00000036251	Transcript	ENSMUST00000148138	processed_transcript	-	-	-	-	-	1	2	-	-
1:88277618-88277618	G	5_prime_UTR_variant	MODIFIER	Hjurp	ENSMUSG00000044783	Transcript	ENSMUST00000054674	protein_coding	16	-	-	-	-	-1	1	P2	-
1:88337163-88337163	A	synonymous_variant	LOW	Trpm8	ENSMUSG00000036251	Transcript	ENSMUST00000040210	protein_coding	1031	993	331	G	ggC/ggA	1	5	P1	-
1:88412371-88412371	T	regulatory_region_variant	MODIFIER	-	-	RegulatoryFeature	ENSMUSR00000484530	promoter_flanking_region	-	-	-	-	-	-	-	-	-
1:88412371-88412371	T	intron_variant	MODIFIER	Spp2	ENSMUSG00000026295	Transcript	ENSMUST00000027518	protein_coding	-	-	-	-	-	1	1	P1	-
1:90066819-90066819	T	missense_variant	MODERATE	Iqca	ENSMUSG00000026301	Transcript	ENSMUST00000113094	protein_coding	2001	1775	592	T/K	aCa/aAa	-1	5	P2	deleterious(0)
1:90144892-90144892	A	stop_gained	HIGH	Iqca	ENSMUSG00000026301	Transcript	ENSMUST00000113094	protein_coding	491	265	89	E/*	Gag/Tag	-1	5	P2	-
1:90789031-90789031	T	splice_region_variant,synonymous_variant	LOW	Col6a3	ENSMUSG00000048126	Transcript	ENSMUST00000097653	protein_coding	5095	4860	1620	Q	caG/caA	-1	5	P1	-
1:90813402-90813402	T	regulatory_region_variant	MODIFIER	-	-	RegulatoryFeature	ENSMUSR00000485063	open_chromatin_region	-	-	-	-	-	-	-	-	-
1:90813402-90813402	T	intron_variant	MODIFIER	Col6a3	ENSMUSG00000048126	Transcript	ENSMUST00000097653	protein_coding	-	-	-	-	-	-1	5	P1	-
1:90922021-90922021	C	regulatory_region_variant	MODIFIER	-	-	RegulatoryFeature	ENSMUSR00000008972	open_chromatin_region	-	-	-	-	-	-	-	-	-
1:90922021-90922021	C	intron_variant	MODIFIER	Mlph	ENSMUSG00000026303	Transcript	ENSMUST00000027528	protein_coding	-	-	-	-	-	1	1	P1	-
1:90953169-90953169	G	downstream_gene_variant	MODIFIER	Rab17	ENSMUSG00000026304	Transcript	ENSMUST00000027529	protein_coding	-	-	-	-	-	-1	1	P1	-
1:90953169-90953169	G	downstream_gene_variant	MODIFIER	Mlph	ENSMUSG00000026303	Transcript	ENSMUST00000027528	protein_coding	-	-	-	-	-	1	1	P1	-
1:90953169-90953169	G	missense_variant	MODERATE	Prlh	ENSMUSG00000090550	Transcript	ENSMUST00000166281	protein_coding	62	62	21	S/C	tCc/tGc	1	1	P1	deleterious(0.05)
1:90998917-90998917	T	regulatory_region_variant	MODIFIER	-	-	RegulatoryFeature	ENSMUSR00000299101	promoter	-	-	-	-	-	-	-	-	-
1:90998917-90998917	T	intron_variant	MODIFIER	Lrrfip1	ENSMUSG00000026305	Transcript	ENSMUST00000068116	protein_coding	-	-	-	-	-	1	5	A2	-
1:92886160-92886160	T	missense_variant	MODERATE	Ankmy1	ENSMUSG00000034212	Transcript	ENSMUST00000160548	protein_coding	1390	1296	432	N/K	aaC/aaA	-1	2	A2	deleterious(0)
1:93007030-93007030	T	intron_variant	MODIFIER	Aqp12	ENSMUSG00000045091	Transcript	ENSMUST00000059676	protein_coding	-	-	-	-	-	1	1	P1	-
1:93007030-93007030	T	upstream_gene_variant	MODIFIER	Gm18697	ENSMUSG00000100021	Transcript	ENSMUST00000191179	processed_pseudogene	-	-	-	-	-	-1	-	-	-
1:93019900-93019900	T	missense_variant	MODERATE	Kif1a	ENSMUSG00000014602	Transcript	ENSMUST00000112958	protein_coding	4970	4842	1614	M/I	atG/atA	-1	1	-	tolerated(1)
1:93055758-93055758	A	missense_variant	MODERATE	Kif1a	ENSMUSG00000014602	Transcript	ENSMUST00000112958	protein_coding	2144	2016	672	E/D	gaG/gaT	-1	1	-	tolerated(0.29)
1:93056205-93056205	A	missense_variant	MODERATE	Kif1a	ENSMUSG00000014602	Transcript	ENSMUST00000112958	protein_coding	1945	1817	606	R/L	cGa/cTa	-1	1	-	tolerated(0.08)
1:93060231-93060231	T	stop_gained	HIGH	Kif1a	ENSMUSG00000014602	Transcript	ENSMUST00000112958	protein_coding	1751	1623	541	C/*	tgC/tgA	-1	1	-	-
1:93073817-93073817	T	synonymous_variant	LOW	Kif1a	ENSMUSG00000014602	Transcript	ENSMUST00000112958	protein_coding	917	789	263	T	acG/acA	-1	1	-	-
1:93274577-93274577	T	intron_variant	MODIFIER	Sned1	ENSMUSG00000047793	Transcript	ENSMUST00000062202	protein_coding	-	-	-	-	-	1	1	P1	-
1:93274577-93274577	T	non_coding_transcript_exon_variant	MODIFIER	Mir6901	ENSMUSG00000098997	Transcript	ENSMUST00000185062	miRNA	29	-	-	-	-	1	-	-	-
1:93274736-93274736	T	intron_variant	MODIFIER	Sned1	ENSMUSG00000047793	Transcript	ENSMUST00000062202	protein_coding	-	-	-	-	-	1	1	P1	-
1:93274736-93274736	T	downstream_gene_variant	MODIFIER	Mir6901	ENSMUSG00000098997	Transcript	ENSMUST00000185062	miRNA	-	-	-	-	-	1	-	-	-
1:93286897-93286897	C	intron_variant	MODIFIER	Sned1	ENSMUSG00000047793	Transcript	ENSMUST00000062202	protein_coding	-	-	-	-	-	1	1	P1	-
1:93302770-93302770	T	downstream_gene_variant	MODIFIER	Sned1	ENSMUSG00000047793	Transcript	ENSMUST00000062202	protein_coding	-	-	-	-	-	1	1	P1	-
1:93302770-93302770	T	downstream_gene_variant	MODIFIER	Gm7867	ENSMUSG00000100351	Transcript	ENSMUST00000189856	processed_pseudogene	-	-	-	-	-	-1	-	-	-
1:93302770-93302770	T	missense_variant	MODERATE	Mterf4	ENSMUSG00000026273	Transcript	ENSMUST00000027492	protein_coding	723	653	218	R/K	aGa/aAa	-1	1	P1	tolerated(0.11)
1:93302770-93302770	T	upstream_gene_variant	MODIFIER	Gm28535	ENSMUSG00000101172	Transcript	ENSMUST00000188069	antisense	-	-	-	-	-	1	3	-	-
1:93305925-93305925	G	regulatory_region_variant	MODIFIER	-	-	RegulatoryFeature	ENSMUSR00000009397	promoter	-	-	-	-	-	-	-	-	-
1:93305925-93305925	G	upstream_gene_variant	MODIFIER	Mterf4	ENSMUSG00000026273	Transcript	ENSMUST00000027492	protein_coding	-	-	-	-	-	-1	1	P1	-
1:93305925-93305925	G	downstream_gene_variant	MODIFIER	Gm7867	ENSMUSG00000100351	Transcript	ENSMUST00000189856	processed_pseudogene	-	-	-	-	-	-1	-	-	-
1:93305925-93305925	G	downstream_gene_variant	MODIFIER	Pask	ENSMUSG00000026274	Transcript	ENSMUST00000027493	protein_coding	-	-	-	-	-	-1	1	P1	-
1:93305925-93305925	G	upstream_gene_variant	MODIFIER	Gm28535	ENSMUSG00000101172	Transcript	ENSMUST00000188069	antisense	-	-	-	-	-	1	3	-	-
1:93305925-93305925	G	downstream_gene_variant	MODIFIER	Sned1	ENSMUSG00000047793	Transcript	ENSMUST00000062202	protein_coding	-	-	-	-	-	1	1	P1	-
1:93321209-93321209	A	downstream_gene_variant	MODIFIER	Gm28535	ENSMUSG00000101172	Transcript	ENSMUST00000188069	antisense	-	-	-	-	-	1	3	-	-
1:93321209-93321209	A	missense_variant	MODERATE	Pask	ENSMUSG00000026274	Transcript	ENSMUST00000027493	protein_coding	2781	2468	823	S/F	tCc/tTc	-1	1	P1	deleterious(0.03)
1:93384898-93384898	A	missense_variant	MODERATE	Ano7	ENSMUSG00000034107	Transcript	ENSMUST00000186641	protein_coding	510	385	129	R/S	Cgc/Agc	1	5	P3	tolerated(1)
1:93390392-93390392	A	missense_variant	MODERATE	Ano7	ENSMUSG00000034107	Transcript	ENSMUST00000186641	protein_coding	950	825	275	D/E	gaC/gaA	1	5	P3	tolerated(0.06)
1:93391469-93391469	A	missense_variant	MODERATE	Ano7	ENSMUSG00000034107	Transcript	ENSMUST00000186641	protein_coding	1071	946	316	L/M	Ctg/Atg	1	5	P3	tolerated(0.1)
1:93413459-93413459	A	intron_variant	MODIFIER	Hdlbp	ENSMUSG00000034088	Transcript	ENSMUST00000170883	protein_coding	-	-	-	-	-	-1	1	P1	-
1:93754953-93754953	G	regulatory_region_variant	MODIFIER	-	-	RegulatoryFeature	ENSMUSR00000009465	promoter	-	-	-	-	-	-	-	-	-
1:93754953-93754953	G	upstream_gene_variant	MODIFIER	Thap4	ENSMUSG00000026279	Transcript	ENSMUST00000190116	protein_coding	-	-	-	-	-	-1	1	P1	-
1:93754953-93754953	G	downstream_gene_variant	MODIFIER	Gm10550	ENSMUSG00000101952	Transcript	ENSMUST00000188846	antisense	-	-	-	-	-	1	2	-	-
1:93754953-93754953	G	5_prime_UTR_variant	MODIFIER	Atg4b	ENSMUSG00000026280	Transcript	ENSMUST00000027502	protein_coding	49	-	-	-	-	1	1	P1	-
1:93803858-93803858	C	regulatory_region_variant	MODIFIER	-	-	RegulatoryFeature	ENSMUSR00000299433	promoter	-	-	-	-	-	-	-	-	-
1:93803858-93803858	C	upstream_gene_variant	MODIFIER	Dtymk	ENSMUSG00000026281	Transcript	ENSMUST00000027503	protein_coding	-	-	-	-	-	-1	1	P1	-
1:93803858-93803858	C	upstream_gene_variant	MODIFIER	Ing5	ENSMUSG00000026283	Transcript	ENSMUST00000027505	protein_coding	-	-	-	-	-	1	1	P1	-
1:93803858-93803858	C	downstream_gene_variant	MODIFIER	Gm22089	ENSMUSG00000088961	Transcript	ENSMUST00000158336	snRNA	-	-	-	-	-	-1	-	-	-
1:94022672-94022672	A	intron_variant	MODIFIER	Neu4	ENSMUSG00000034000	Transcript	ENSMUST00000190212	protein_coding	-	-	-	-	-	1	1	A2	-
1:94024876-94024876	T	synonymous_variant	LOW	Neu4	ENSMUSG00000034000	Transcript	ENSMUST00000190212	protein_coding	1179	966	322	T	acC/acT	1	1	A2	-
1:94041252-94041252	T	synonymous_variant	LOW	Pdcd1	ENSMUSG00000026285	Transcript	ENSMUST00000027507	protein_coding	403	340	114	R	Cgg/Agg	-1	1	P1	-
1:98542569-98542569	A	intergenic_variant	MODIFIER	-	-	-	-	-	-	-	-	-	-	-	-	-	-
1:100050778-100050778	C	missense_variant	MODERATE	Cntnap5b	ENSMUSG00000067028	Transcript	ENSMUST00000086738	protein_coding	518	518	173	G/A	gGa/gCa	1	2	P1	deleterious(0)
1:102519477-102519477	A	non_coding_transcript_exon_variant	MODIFIER	Gm3116	ENSMUSG00000101890	Transcript	ENSMUST00000189440	unprocessed_pseudogene	776	-	-	-	-	1	-	-	-
1:106171428-106171428	A	regulatory_region_variant	MODIFIER	-	-	RegulatoryFeature	ENSMUSR00000010110	promoter	-	-	-	-	-	-	-	-	-
1:106171428-106171428	A	regulatory_region_variant	MODIFIER	-	-	RegulatoryFeature	ENSMUSR00000486216	CTCF_binding_site	-	-	-	-	-	-	-	-	-
1:106171428-106171428	A	non_coding_transcript_exon_variant	MODIFIER	Gm20753	ENSMUSG00000101583	Transcript	ENSMUST00000190105	lincRNA	97	-	-	-	-	-1	1	-	-
1:106171428-106171428	A	upstream_gene_variant	MODIFIER	Phlpp1	ENSMUSG00000044340	Transcript	ENSMUST00000061047	protein_coding	-	-	-	-	-	1	1	P1	-
1:106281439-106281439	T	regulatory_region_variant	MODIFIER	-	-	RegulatoryFeature	ENSMUSR00000010142	promoter_flanking_region	-	-	-	-	-	-	-	-	-
1:106281439-106281439	T	missense_variant	MODERATE	Phlpp1	ENSMUSG00000044340	Transcript	ENSMUST00000061047	protein_coding	1773	1521	507	Q/H	caG/caT	1	1	P1	tolerated(0.12)
1:106392985-106392985	A	missense_variant	MODERATE	Phlpp1	ENSMUSG00000044340	Transcript	ENSMUST00000061047	protein_coding	4961	4709	1570	A/D	gCt/gAt	1	1	P1	tolerated(0.06)
1:116446452-116446452	A	intron_variant	MODIFIER	Cntnap5a	ENSMUSG00000070695	Transcript	ENSMUST00000043725	protein_coding	-	-	-	-	-	1	2	P1	-
1:117751442-117751442	A	intron_variant,non_coding_transcript_variant	MODIFIER	Gm28359	ENSMUSG00000100527	Transcript	ENSMUST00000187470	unprocessed_pseudogene	-	-	-	-	-	1	-	-	-
1:117751442-117751442	A	upstream_gene_variant	MODIFIER	Gm18182	ENSMUSG00000099571	Transcript	ENSMUST00000191380	unprocessed_pseudogene	-	-	-	-	-	-1	-	-	-
1:118321784-118321784	A	regulatory_region_variant	MODIFIER	-	-	RegulatoryFeature	ENSMUSR00000010549	promoter	-	-	-	-	-	-	-	-	-
1:118321784-118321784	A	regulatory_region_variant	MODIFIER	-	-	RegulatoryFeature	ENSMUSR00000300049	CTCF_binding_site	-	-	-	-	-	-	-	-	-
1:118321784-118321784	A	upstream_gene_variant	MODIFIER	Nifk	ENSMUSG00000026377	Transcript	ENSMUST00000027626	protein_coding	-	-	-	-	-	1	1	P1	-
1:118854701-118854701	A	intron_variant	MODIFIER	Gli2	ENSMUSG00000048402	Transcript	ENSMUST00000062483	protein_coding	-	-	-	-	-	-1	1	P1	-
1:119526710-119526710	C	regulatory_region_variant	MODIFIER	-	-	RegulatoryFeature	ENSMUSR00000010742	promoter	-	-	-	-	-	-	-	-	-
1:119526710-119526710	C	upstream_gene_variant	MODIFIER	Gm27184	ENSMUSG00000098447	Transcript	ENSMUST00000185095	antisense	-	-	-	-	-	-1	1	-	-
1:119526710-119526710	C	downstream_gene_variant	MODIFIER	3830432H09Rik	ENSMUSG00000101731	Transcript	ENSMUST00000188909	lincRNA	-	-	-	-	-	-1	1	-	-
1:119526710-119526710	C	upstream_gene_variant	MODIFIER	Gm25322	ENSMUSG00000084505	Transcript	ENSMUST00000122556	snRNA	-	-	-	-	-	1	-	-	-
1:119526710-119526710	C	missense_variant	MODERATE	Tmem185b	ENSMUSG00000098923	Transcript	ENSMUST00000183952	protein_coding	551	200	67	R/P	cGc/cCc	1	-	P1	deleterious(0)
1:119529724-119529724	T	downstream_gene_variant	MODIFIER	Tmem185b	ENSMUSG00000098923	Transcript	ENSMUST00000183952	protein_coding	-	-	-	-	-	1	-	P1	-
1:119529724-119529724	T	upstream_gene_variant	MODIFIER	Gm25322	ENSMUSG00000084505	Transcript	ENSMUST00000122556	snRNA	-	-	-	-	-	1	-	-	-
1:119529724-119529724	T	non_coding_transcript_exon_variant	MODIFIER	3830432H09Rik	ENSMUSG00000101731	Transcript	ENSMUST00000188909	lincRNA	2170	-	-	-	-	-1	1	-	-
1:119529724-119529724	T	upstream_gene_variant	MODIFIER	Gm27184	ENSMUSG00000098447	Transcript	ENSMUST00000185095	antisense	-	-	-	-	-	-1	1	-	-
1:119531503-119531503	C	regulatory_region_variant	MODIFIER	-	-	RegulatoryFeature	ENSMUSR00000486813	enhancer	-	-	-	-	-	-	-	-	-
1:119531503-119531503	C	non_coding_transcript_exon_variant	MODIFIER	3830432H09Rik	ENSMUSG00000101731	Transcript	ENSMUST00000188909	lincRNA	391	-	-	-	-	-1	1	-	-
1:119531503-119531503	C	downstream_gene_variant	MODIFIER	Gm25322	ENSMUSG00000084505	Transcript	ENSMUST00000122556	snRNA	-	-	-	-	-	1	-	-	-
1:119531503-119531503	C	downstream_gene_variant	MODIFIER	Tmem185b	ENSMUSG00000098923	Transcript	ENSMUST00000183952	protein_coding	-	-	-	-	-	1	-	P1	-
1:119932762-119932762	T	intron_variant	MODIFIER	Cfap221	ENSMUSG00000036962	Transcript	ENSMUST00000174370	protein_coding	-	-	-	-	-	-1	5	P1	-
1:120244059-120244059	C	regulatory_region_variant	MODIFIER	-	-	RegulatoryFeature	ENSMUSR00000486942	CTCF_binding_site	-	-	-	-	-	-	-	-	-
1:120244059-120244059	C	synonymous_variant	LOW	Steap3	ENSMUSG00000026389	Transcript	ENSMUST00000112641	protein_coding	631	201	67	L	ctC/ctG	-1	1	P1	-
1:120341083-120341083	C	regulatory_region_variant	MODIFIER	-	-	RegulatoryFeature	ENSMUSR00000486958	open_chromatin_region	-	-	-	-	-	-	-	-	-
1:120341083-120341083	C	5_prime_UTR_variant	MODIFIER	C1ql2	ENSMUSG00000036907	Transcript	ENSMUST00000037286	protein_coding	502	-	-	-	-	1	1	P1	-
1:120494186-120494186	T	synonymous_variant	LOW	Marco	ENSMUSG00000026390	Transcript	ENSMUST00000027639	protein_coding	535	288	96	P	ccC/ccA	-1	1	P1	-
1:120495318-120495318	T	intron_variant	MODIFIER	Marco	ENSMUSG00000026390	Transcript	ENSMUST00000027639	protein_coding	-	-	-	-	-	-1	1	P1	-
1:121497030-121497030	T	upstream_gene_variant	MODIFIER	Gm15392	ENSMUSG00000085857	Transcript	ENSMUST00000152863	antisense	-	-	-	-	-	-1	3	-	-
1:121497030-121497030	T	stop_gained	HIGH	Ccdc93	ENSMUSG00000026339	Transcript	ENSMUST00000036025	protein_coding	1851	1684	562	E/*	Gaa/Taa	1	1	P4	-
1:121527700-121527700	T	missense_variant	MODERATE	Htr5b	ENSMUSG00000050534	Transcript	ENSMUST00000055884	protein_coding	766	490	164	L/M	Ctg/Atg	-1	1	P1	tolerated(0.05)
1:121527768-121527768	T	missense_variant	MODERATE	Htr5b	ENSMUSG00000050534	Transcript	ENSMUST00000055884	protein_coding	698	422	141	S/N	aGc/aAc	-1	1	P1	deleterious(0)
1:123402750-123402750	T	intron_variant	MODIFIER	Dpp10	ENSMUSG00000036815	Transcript	ENSMUST00000112606	protein_coding	-	-	-	-	-	-1	1	P2	-
1:123402756-123402756	C	intron_variant	MODIFIER	Dpp10	ENSMUSG00000036815	Transcript	ENSMUST00000112606	protein_coding	-	-	-	-	-	-1	1	P2	-
1:123433003-123433003	T	regulatory_region_variant	MODIFIER	-	-	RegulatoryFeature	ENSMUSR00000487179	CTCF_binding_site	-	-	-	-	-	-	-	-	-
1:123433003-123433003	T	synonymous_variant	LOW	Dpp10	ENSMUSG00000036815	Transcript	ENSMUST00000112606	protein_coding	908	792	264	L	ttG/ttA	-1	1	P2	-
1:126026205-126026205	C	missense_variant	MODERATE	Nckap5	ENSMUSG00000049690	Transcript	ENSMUST00000112583	protein_coding	3189	2813	938	S/C	tCc/tGc	-1	5	P3	deleterious(0.04)
1:128301230-128301230	A	missense_variant	MODERATE	Lct	ENSMUSG00000026354	Transcript	ENSMUST00000073490	protein_coding	2540	2525	842	S/I	aGc/aTc	-1	2	P1	tolerated(0.06)
1:130116644-130116644	A	synonymous_variant	LOW	Thsd7b	ENSMUSG00000042581	Transcript	ENSMUST00000073527	protein_coding	3651	3360	1120	A	gcC/gcA	1	1	P1	-
1:130162882-130162882	T	synonymous_variant	LOW	Thsd7b	ENSMUSG00000042581	Transcript	ENSMUST00000073527	protein_coding	3922	3631	1211	L	Ctg/Ttg	1	1	P1	-
1:130422848-130422848	T	intron_variant	MODIFIER	Cd55b	ENSMUSG00000026401	Transcript	ENSMUST00000112488	protein_coding	-	-	-	-	-	-1	1	P1	-
1:130422848-130422848	T	non_coding_transcript_exon_variant	MODIFIER	Gm15674	ENSMUSG00000087691	Transcript	ENSMUST00000143266	antisense	25	-	-	-	-	1	1	-	-
1:131019992-131019992	A	regulatory_region_variant	MODIFIER	-	-	RegulatoryFeature	ENSMUSR00000487868	promoter_flanking_region	-	-	-	-	-	-	-	-	-
1:131019992-131019992	A	missense_variant	MODERATE	Il10	ENSMUSG00000016529	Transcript	ENSMUST00000016673	protein_coding	148	81	27	D/E	gaC/gaA	1	1	P1	tolerated(1)
1:131217880-131217880	T	intron_variant	MODIFIER	Rassf5	ENSMUSG00000026430	Transcript	ENSMUST00000027688	protein_coding	-	-	-	-	-	-1	1	P1	-
1:131217880-131217880	T	non_coding_transcript_exon_variant	MODIFIER	Gm17796	ENSMUSG00000101729	Transcript	ENSMUST00000189015	processed_pseudogene	1004	-	-	-	-	1	-	-	-
1:131292800-131292800	T	synonymous_variant	LOW	Srgap2	ENSMUSG00000026425	Transcript	ENSMUST00000097588	protein_coding	3257	2553	851	R	cgG/cgA	-1	5	P1	-
1:131317215-131317215	A	missense_variant	MODERATE	Srgap2	ENSMUSG00000026425	Transcript	ENSMUST00000097588	protein_coding	2492	1788	596	E/D	gaG/gaT	-1	5	P1	tolerated(0.09)
1:131756305-131756305	A	missense_variant	MODERATE	Slc26a9	ENSMUSG00000042268	Transcript	ENSMUST00000049027	protein_coding	944	834	278	H/Q	caC/caA	1	1	P1	tolerated(0.23)
1:131756383-131756383	T	intron_variant	MODIFIER	Slc26a9	ENSMUSG00000042268	Transcript	ENSMUST00000049027	protein_coding	-	-	-	-	-	1	1	P1	-
1:131758524-131758524	A	missense_variant	MODERATE	Slc26a9	ENSMUSG00000042268	Transcript	ENSMUST00000049027	protein_coding	1265	1155	385	H/Q	caC/caA	1	1	P1	tolerated(0.06)
1:131816035-131816035	T	missense_variant	MODERATE	Pm20d1	ENSMUSG00000042251	Transcript	ENSMUST00000112393	protein_coding	1474	1437	479	Q/H	caG/caT	1	1	P1	tolerated(0.54)
1:131978911-131978911	A	regulatory_region_variant	MODIFIER	-	-	RegulatoryFeature	ENSMUSR00000488027	promoter_flanking_region	-	-	-	-	-	-	-	-	-
1:131978911-131978911	A	intron_variant,non_coding_transcript_variant	MODIFIER	Gm29103	ENSMUSG00000100037	Transcript	ENSMUST00000191034	processed_transcript	-	-	-	-	-	1	5	-	-
1:131978911-131978911	A	missense_variant	MODERATE	Slc45a3	ENSMUSG00000026435	Transcript	ENSMUST00000027695	protein_coding	1564	1122	374	S/R	agC/agA	1	1	P1	deleterious(0)
1:131979021-131979021	A	regulatory_region_variant	MODIFIER	-	-	RegulatoryFeature	ENSMUSR00000488027	promoter_flanking_region	-	-	-	-	-	-	-	-	-
1:131979021-131979021	A	intron_variant,non_coding_transcript_variant	MODIFIER	Gm29103	ENSMUSG00000100037	Transcript	ENSMUST00000191034	processed_transcript	-	-	-	-	-	1	5	-	-
1:131979021-131979021	A	splice_region_variant,intron_variant	LOW	Slc45a3	ENSMUSG00000026435	Transcript	ENSMUST00000027695	protein_coding	-	-	-	-	-	1	1	P1	-
1:132302997-132302997	T	missense_variant	MODERATE	Klhdc8a	ENSMUSG00000042115	Transcript	ENSMUST00000046071	protein_coding	1250	599	200	R/L	cGg/cTg	1	1	P1	deleterious(0)
1:132325107-132325107	A	intron_variant	MODIFIER	Nuak2	ENSMUSG00000009772	Transcript	ENSMUST00000072177	protein_coding	-	-	-	-	-	1	1	A2	-
1:132522479-132522479	T	intron_variant	MODIFIER	Cntn2	ENSMUSG00000053024	Transcript	ENSMUST00000086521	protein_coding	-	-	-	-	-	-1	1	P1	-
1:132570351-132570351	A	regulatory_region_variant	MODIFIER	-	-	RegulatoryFeature	ENSMUSR00000488167	enhancer	-	-	-	-	-	-	-	-	-
1:132570351-132570351	A	3_prime_UTR_variant	MODIFIER	Nfasc	ENSMUSG00000026442	Transcript	ENSMUST00000094569	protein_coding	4078	-	-	-	-	-1	1	P3	-
1:132634179-132634179	A	missense_variant	MODERATE	Nfasc	ENSMUSG00000026442	Transcript	ENSMUST00000094569	protein_coding	810	524	175	W/L	tGg/tTg	-1	1	P3	deleterious(0)
1:132937906-132937906	C	synonymous_variant	LOW	Lrrn2	ENSMUSG00000026443	Transcript	ENSMUST00000027706	protein_coding	1329	708	236	L	ctG/ctC	1	1	P1	-
1:133088348-133088348	A	regulatory_region_variant	MODIFIER	-	-	RegulatoryFeature	ENSMUSR00000012252	promoter_flanking_region	-	-	-	-	-	-	-	-	-
1:133088348-133088348	A	regulatory_region_variant	MODIFIER	-	-	RegulatoryFeature	ENSMUSR00000301134	CTCF_binding_site	-	-	-	-	-	-	-	-	-
1:133088348-133088348	A	missense_variant	MODERATE	Pik3c2b	ENSMUSG00000026447	Transcript	ENSMUST00000077730	protein_coding	3147	2647	883	Q/K	Caa/Aaa	1	5	P1	deleterious(0.02)
1:133274839-133274839	A	missense_variant	MODERATE	Plekha6	ENSMUSG00000041757	Transcript	ENSMUST00000038295	protein_coding	1702	1571	524	P/H	cCc/cAc	1	1	P3	tolerated(0.29)
1:133298924-133298924	T	regulatory_region_variant	MODIFIER	-	-	RegulatoryFeature	ENSMUSR00000488310	promoter_flanking_region	-	-	-	-	-	-	-	-	-
1:133298924-133298924	T	missense_variant	MODERATE	Plekha6	ENSMUSG00000041757	Transcript	ENSMUST00000038295	protein_coding	3542	3411	1137	Q/H	caG/caT	1	1	P3	deleterious(0)
1:133365554-133365554	A	regulatory_region_variant	MODIFIER	-	-	RegulatoryFeature	ENSMUSR00000488330	CTCF_binding_site	-	-	-	-	-	-	-	-	-
1:133365554-133365554	A	intron_variant	MODIFIER	Etnk2	ENSMUSG00000070644	Transcript	ENSMUST00000135222	protein_coding	-	-	-	-	-	1	1	P2	-
1:133688821-133688821	A	regulatory_region_variant	MODIFIER	-	-	RegulatoryFeature	ENSMUSR00000488380	promoter_flanking_region	-	-	-	-	-	-	-	-	-
1:133688821-133688821	A	missense_variant,splice_region_variant	MODERATE	Lax1	ENSMUSG00000051998	Transcript	ENSMUST00000169295	protein_coding	484	86	29	G/V	gGa/gTa	-1	1	P1	tolerated(0.08)
1:133901081-133901081	A	regulatory_region_variant	MODIFIER	-	-	RegulatoryFeature	ENSMUSR00000488419	open_chromatin_region	-	-	-	-	-	-	-	-	-
1:133901081-133901081	A	synonymous_variant	LOW	Optc	ENSMUSG00000010311	Transcript	ENSMUST00000124051	protein_coding	924	786	262	L	ctG/ctT	-1	1	P1	-
1:133905154-133905154	A	upstream_gene_variant	MODIFIER	Gm15851	ENSMUSG00000090208	Transcript	ENSMUST00000160564	antisense	-	-	-	-	-	1	3	-	-
1:133905154-133905154	A	missense_variant	MODERATE	Optc	ENSMUSG00000010311	Transcript	ENSMUST00000124051	protein_coding	345	207	69	K/N	aaG/aaT	-1	1	P1	tolerated(0.11)
1:134199814-134199814	G	missense_variant	MODERATE	Mybph	ENSMUSG00000042451	Transcript	ENSMUST00000191577	protein_coding	1259	1212	404	S/R	agC/agG	1	5	P1	deleterious(0)
1:134199814-134199814	G	3_prime_UTR_variant	MODIFIER	Adora1	ENSMUSG00000042429	Transcript	ENSMUST00000086465	protein_coding	4379	-	-	-	-	-1	1	P1	-
1:134424005-134424005	C	regulatory_region_variant	MODIFIER	-	-	RegulatoryFeature	ENSMUSR00000488531	promoter_flanking_region	-	-	-	-	-	-	-	-	-
1:134424005-134424005	C	missense_variant	MODERATE	Adipor1	ENSMUSG00000026457	Transcript	ENSMUST00000112237	protein_coding	817	189	63	E/D	gaG/gaC	1	1	P1	tolerated(0.48)
1:134541832-134541832	A	missense_variant	MODERATE	Mgat4e	ENSMUSG00000046367	Transcript	ENSMUST00000172898	protein_coding	844	473	158	T/M	aCg/aTg	-1	2	P1	deleterious(0)
1:135109892-135109892	A	regulatory_region_variant	MODIFIER	-	-	RegulatoryFeature	ENSMUSR00000301450	CTCF_binding_site	-	-	-	-	-	-	-	-	-
1:135109892-135109892	A	regulatory_region_variant	MODIFIER	-	-	RegulatoryFeature	ENSMUSR00000488692	promoter_flanking_region	-	-	-	-	-	-	-	-	-
1:135109892-135109892	A	upstream_gene_variant	MODIFIER	Lgr6	ENSMUSG00000042793	Transcript	ENSMUST00000044828	protein_coding	-	-	-	-	-	-1	1	P1	-
1:135109892-135109892	A	non_coding_transcript_exon_variant	MODIFIER	Ptprv	ENSMUSG00000097993	Transcript	ENSMUST00000183317	processed_transcript	5410	-	-	-	-	-1	1	-	-
1:135109892-135109892	A	intron_variant,non_coding_transcript_variant	MODIFIER	Gm10535	ENSMUSG00000097988	Transcript	ENSMUST00000182275	antisense	-	-	-	-	-	1	1	-	-
1:135120391-135120391	G	non_coding_transcript_exon_variant	MODIFIER	Ptprv	ENSMUSG00000097993	Transcript	ENSMUST00000183317	processed_transcript	3224	-	-	-	-	-1	1	-	-
1:135161161-135161161	T	missense_variant	MODERATE	Gpr37l1	ENSMUSG00000026424	Transcript	ENSMUST00000027682	protein_coding	1342	1165	389	L/I	Ctc/Atc	-1	1	P1	tolerated(0.26)
1:135161161-135161161	T	downstream_gene_variant	MODIFIER	Arl8a	ENSMUSG00000026426	Transcript	ENSMUST00000027684	protein_coding	-	-	-	-	-	1	1	P1	-
1:135161688-135161688	A	missense_variant	MODERATE	Gpr37l1	ENSMUSG00000026424	Transcript	ENSMUST00000027682	protein_coding	815	638	213	S/F	tCc/tTc	-1	1	P1	deleterious(0)
1:135166991-135166991	A	synonymous_variant	LOW	Gpr37l1	ENSMUSG00000026424	Transcript	ENSMUST00000027682	protein_coding	691	514	172	L	Ctg/Ttg	-1	1	P1	-
1:135363919-135363919	C	regulatory_region_variant	MODIFIER	-	-	RegulatoryFeature	ENSMUSR00000012759	promoter_flanking_region	-	-	-	-	-	-	-	-	-
1:135363919-135363919	C	missense_variant	MODERATE	Lmod1	ENSMUSG00000048096	Transcript	ENSMUST00000059352	protein_coding	714	511	171	E/Q	Gag/Cag	1	1	P1	tolerated(0.13)
1:135745520-135745520	T	intron_variant	MODIFIER	Csrp1	ENSMUSG00000026421	Transcript	ENSMUST00000097561	protein_coding	-	-	-	-	-	1	1	P1	-
1:135954774-135954774	T	missense_variant	MODERATE	Igfn1	ENSMUSG00000051985	Transcript	ENSMUST00000166193	protein_coding	8332	8332	2778	V/M	Gtg/Atg	-1	1	P2	deleterious(0)
1:135962041-135962041	T	missense_variant	MODERATE	Igfn1	ENSMUSG00000051985	Transcript	ENSMUST00000166193	protein_coding	7267	7267	2423	G/S	Ggc/Agc	-1	1	P2	deleterious(0)
1:135963109-135963109	T	synonymous_variant	LOW	Igfn1	ENSMUSG00000051985	Transcript	ENSMUST00000166193	protein_coding	7152	7152	2384	G	ggG/ggA	-1	1	P2	-
1:136077614-136077614	A	intron_variant	MODIFIER	Cacna1s	ENSMUSG00000026407	Transcript	ENSMUST00000112064	protein_coding	-	-	-	-	-	1	2	P3	-
1:136092512-136092512	T	intron_variant	MODIFIER	Cacna1s	ENSMUSG00000026407	Transcript	ENSMUST00000112064	protein_coding	-	-	-	-	-	1	2	P3	-
1:136098690-136098690	T	missense_variant,splice_region_variant	MODERATE	Cacna1s	ENSMUSG00000026407	Transcript	ENSMUST00000112064	protein_coding	3414	3414	1138	Q/H	caG/caT	1	2	P3	deleterious(0)
1:136108259-136108259	T	intron_variant	MODIFIER	Cacna1s	ENSMUSG00000026407	Transcript	ENSMUST00000112064	protein_coding	-	-	-	-	-	1	2	P3	-
1:136152236-136152236	A	synonymous_variant	LOW	Kif21b	ENSMUSG00000041642	Transcript	ENSMUST00000075164	protein_coding	1842	1509	503	L	ctC/ctA	1	2	P1	-
1:136662782-136662782	A	regulatory_region_variant	MODIFIER	-	-	RegulatoryFeature	ENSMUSR00000013037	promoter_flanking_region	-	-	-	-	-	-	-	-	-
1:136662782-136662782	A	intergenic_variant	MODIFIER	-	-	-	-	-	-	-	-	-	-	-	-	-	-
1:136793398-136793398	T	regulatory_region_variant	MODIFIER	-	-	RegulatoryFeature	ENSMUSR00000489043	promoter	-	-	-	-	-	-	-	-	-
1:136793398-136793398	T	upstream_gene_variant	MODIFIER	Gm8762	ENSMUSG00000104360	Transcript	ENSMUST00000193486	processed_pseudogene	-	-	-	-	-	-1	-	-	-
1:136793398-136793398	T	non_coding_transcript_exon_variant	MODIFIER	Gm29718	ENSMUSG00000103953	Transcript	ENSMUST00000193396	processed_pseudogene	365	-	-	-	-	1	-	-	-
1:136793398-136793398	T	downstream_gene_variant	MODIFIER	Gm17781	ENSMUSG00000104261	Transcript	ENSMUST00000195232	processed_pseudogene	-	-	-	-	-	-1	-	-	-
1:138067965-138067965	A	missense_variant	MODERATE	Ptprc	ENSMUSG00000026395	Transcript	ENSMUST00000183301	protein_coding	3493	3394	1132	D/Y	Gac/Tac	-1	5	A2	deleterious(0.01)
1:138120079-138120079	A	regulatory_region_variant	MODIFIER	-	-	RegulatoryFeature	ENSMUSR00000301826	CTCF_binding_site	-	-	-	-	-	-	-	-	-
1:138120079-138120079	A	regulatory_region_variant	MODIFIER	-	-	RegulatoryFeature	ENSMUSR00000489230	open_chromatin_region	-	-	-	-	-	-	-	-	-
1:138120079-138120079	A	missense_variant	MODERATE	Ptprc	ENSMUSG00000026395	Transcript	ENSMUST00000183301	protein_coding	413	314	105	S/I	aGc/aTc	-1	5	A2	deleterious_low_confidence(0)
1:138657439-138657439	T	non_coding_transcript_exon_variant	MODIFIER	Gm5833	ENSMUSG00000100459	Transcript	ENSMUST00000190707	lincRNA	753	-	-	-	-	-1	1	-	-
1:138657785-138657785	T	non_coding_transcript_exon_variant	MODIFIER	Gm5833	ENSMUSG00000100459	Transcript	ENSMUST00000190707	lincRNA	407	-	-	-	-	-1	1	-	-
1:139248876-139248876	T	synonymous_variant	LOW	Crb1	ENSMUSG00000063681	Transcript	ENSMUST00000059825	protein_coding	1535	1368	456	I	atC/atA	-1	1	P2	-
1:139441781-139441781	T	missense_variant	MODERATE	Zbtb41	ENSMUSG00000033964	Transcript	ENSMUST00000039867	protein_coding	2054	1895	632	C/F	tGt/tTt	1	1	P1	deleterious(0.02)
1:139458137-139458137	A	synonymous_variant	LOW	Aspm	ENSMUSG00000033952	Transcript	ENSMUST00000053364	protein_coding	1675	1518	506	L	ctG/ctA	1	1	P1	-
1:139458210-139458210	T	stop_gained	HIGH	Aspm	ENSMUSG00000033952	Transcript	ENSMUST00000053364	protein_coding	1748	1591	531	E/*	Gaa/Taa	1	1	P1	-
1:139928958-139928958	G	non_coding_transcript_exon_variant	MODIFIER	Gm5837	ENSMUSG00000104496	Transcript	ENSMUST00000191844	processed_pseudogene	651	-	-	-	-	-1	-	-	-
1:139928958-139928958	G	intron_variant,non_coding_transcript_variant	MODIFIER	Gm16332	ENSMUSG00000089991	Transcript	ENSMUST00000134229	unprocessed_pseudogene	-	-	-	-	-	-1	-	-	-
1:150075500-150075500	T	non_coding_transcript_exon_variant	MODIFIER	Ptgs2os	ENSMUSG00000097028	Transcript	ENSMUST00000181915	antisense	2310	-	-	-	-	-1	1	-	-
1:151354036-151354036	T	missense_variant	MODERATE	Ivns1abp	ENSMUSG00000023150	Transcript	ENSMUST00000023918	protein_coding	999	474	158	Q/H	caG/caT	1	1	P1	tolerated(0.05)
1:151405334-151405334	A	intron_variant	MODIFIER	Swt1	ENSMUSG00000052748	Transcript	ENSMUST00000064771	protein_coding	-	-	-	-	-	-1	1	P1	-
1:152484904-152484904	T	missense_variant	MODERATE	Colgalt2	ENSMUSG00000032649	Transcript	ENSMUST00000044311	protein_coding	999	691	231	V/F	Gtc/Ttc	1	1	P1	deleterious(0)
1:153723803-153723803	T	regulatory_region_variant	MODIFIER	-	-	RegulatoryFeature	ENSMUSR00000490419	TF_binding_site	-	-	-	-	-	-	-	-	-
1:153723803-153723803	T	non_coding_transcript_exon_variant	MODIFIER	C230024C17Rik	ENSMUSG00000100334	Transcript	ENSMUST00000190663	lincRNA	774	-	-	-	-	-1	1	-	-
1:153743725-153743725	A	non_coding_transcript_exon_variant	MODIFIER	Gm28513	ENSMUSG00000099568	Transcript	ENSMUST00000191474	antisense	440	-	-	-	-	-1	3	-	-
1:153743725-153743725	A	missense_variant	MODERATE	Rgs16	ENSMUSG00000026475	Transcript	ENSMUST00000027748	protein_coding	596	476	159	R/H	cGc/cAc	1	1	P1	tolerated(0.53)
1:153754200-153754200	T	regulatory_region_variant	MODIFIER	-	-	RegulatoryFeature	ENSMUSR00000490424	CTCF_binding_site	-	-	-	-	-	-	-	-	-
1:153754200-153754200	T	upstream_gene_variant	MODIFIER	Gm28513	ENSMUSG00000099568	Transcript	ENSMUST00000191474	antisense	-	-	-	-	-	-1	3	-	-
1:153754200-153754200	T	missense_variant	MODERATE	Rnasel	ENSMUSG00000066800	Transcript	ENSMUST00000086209	protein_coding	1080	461	154	R/L	cGa/cTa	1	5	P1	tolerated(0.1)
1:153754200-153754200	T	downstream_gene_variant	MODIFIER	Gm28512	ENSMUSG00000100183	Transcript	ENSMUST00000187415	sense_intronic	-	-	-	-	-	1	3	-	-
1:153825426-153825426	A	missense_variant	MODERATE	Rgsl1	ENSMUSG00000042641	Transcript	ENSMUST00000124558	protein_coding	1309	1281	427	M/I	atG/atT	-1	5	P1	tolerated(0.19)
1:154398666-154398666	T	synonymous_variant	LOW	Cacna1e	ENSMUSG00000004110	Transcript	ENSMUST00000187541	protein_coding	6986	6549	2183	S	tcC/tcA	-1	1	P2	-
1:154421020-154421020	A	splice_region_variant,intron_variant	LOW	Cacna1e	ENSMUSG00000004110	Transcript	ENSMUST00000187541	protein_coding	-	-	-	-	-	-1	1	P2	-
1:154633650-154633650	T	synonymous_variant	LOW	Cacna1e	ENSMUSG00000004110	Transcript	ENSMUST00000187541	protein_coding	1295	858	286	P	ccC/ccA	-1	1	P2	-
1:154633669-154633669	A	missense_variant	MODERATE	Cacna1e	ENSMUSG00000004110	Transcript	ENSMUST00000187541	protein_coding	1276	839	280	C/F	tGt/tTt	-1	1	P2	deleterious(0)
1:156078881-156078881	T	3_prime_UTR_variant	MODIFIER	Fam163a	ENSMUSG00000015484	Transcript	ENSMUST00000015628	protein_coding	967	-	-	-	-	-1	1	P1	-
1:156310966-156310966	A	regulatory_region_variant	MODIFIER	-	-	RegulatoryFeature	ENSMUSR00000490817	open_chromatin_region	-	-	-	-	-	-	-	-	-
1:156310966-156310966	A	missense_variant	MODERATE	Nphs2	ENSMUSG00000026602	Transcript	ENSMUST00000027896	protein_coding	240	179	60	P/H	cCc/cAc	1	1	P1	tolerated(0.1)
1:157546224-157546224	T	missense_variant	MODERATE	Sec16b	ENSMUSG00000026589	Transcript	ENSMUST00000086130	protein_coding	1895	1465	489	D/Y	Gac/Tac	1	1	P1	deleterious(0)
1:158249439-158249439	T	regulatory_region_variant	MODIFIER	-	-	RegulatoryFeature	ENSMUSR00000491093	promoter_flanking_region	-	-	-	-	-	-	-	-	-
1:158249439-158249439	T	stop_gained	HIGH	Brinp2	ENSMUSG00000004031	Transcript	ENSMUST00000004133	protein_coding	1971	1085	362	W/*	tGg/tAg	-1	1	P1	-
1:158579755-158579755	C	intron_variant	MODIFIER	Astn1	ENSMUSG00000026587	Transcript	ENSMUST00000193042	protein_coding	-	-	-	-	-	1	1	-	-
1:158602046-158602046	T	missense_variant	MODERATE	Astn1	ENSMUSG00000026587	Transcript	ENSMUST00000193042	protein_coding	2693	2383	795	D/Y	Gac/Tac	1	1	-	deleterious(0)
1:158956663-158956663	T	missense_variant	MODERATE	Pappa2	ENSMUSG00000073530	Transcript	ENSMUST00000159861	protein_coding	1705	776	259	G/E	gGa/gAa	-1	5	P1	tolerated(0.23)
1:159683993-159683993	T	intron_variant	MODIFIER	Tnr	ENSMUSG00000015829	Transcript	ENSMUST00000192069	protein_coding	-	-	-	-	-	1	1	P1	-
1:159683993-159683993	T	intron_variant,non_coding_transcript_variant	MODIFIER	Gm10530	ENSMUSG00000073528	Transcript	ENSMUST00000097514	sense_intronic	-	-	-	-	-	1	1	-	-
1:159850484-159850484	T	missense_variant	MODERATE	Tnr	ENSMUSG00000015829	Transcript	ENSMUST00000192069	protein_coding	1047	438	146	R/S	agG/agT	1	1	P1	deleterious(0.02)
1:159897022-159897022	A	synonymous_variant	LOW	Tnr	ENSMUSG00000015829	Transcript	ENSMUST00000192069	protein_coding	3891	3282	1094	I	atC/atA	1	1	P1	-
1:160125547-160125547	T	regulatory_region_variant	MODIFIER	-	-	RegulatoryFeature	ENSMUSR00000491285	open_chromatin_region	-	-	-	-	-	-	-	-	-
1:160125547-160125547	T	missense_variant	MODERATE	Tnn	ENSMUSG00000026725	Transcript	ENSMUST00000039178	protein_coding	2054	1922	641	P/H	cCt/cAt	-1	1	P1	deleterious(0.02)
1:162220328-162220328	C	regulatory_region_variant	MODIFIER	-	-	RegulatoryFeature	ENSMUSR00000016061	promoter	-	-	-	-	-	-	-	-	-
1:162220328-162220328	C	upstream_gene_variant	MODIFIER	Mir214	ENSMUSG00000065516	Transcript	ENSMUST00000083582	miRNA	-	-	-	-	-	1	-	-	-
1:162220328-162220328	C	non_coding_transcript_exon_variant	MODIFIER	Dnm3os	ENSMUSG00000078190	Transcript	ENSMUST00000139662	antisense	2706	-	-	-	-	1	-	-	-
1:162220328-162220328	C	downstream_gene_variant	MODIFIER	Mir199a-2	ENSMUSG00000070126	Transcript	ENSMUST00000093618	miRNA	-	-	-	-	-	1	-	-	-
1:162220328-162220328	C	intron_variant	MODIFIER	Dnm3	ENSMUSG00000040265	Transcript	ENSMUST00000070330	protein_coding	-	-	-	-	-	-1	1	P2	-
1:162221801-162221801	A	regulatory_region_variant	MODIFIER	-	-	RegulatoryFeature	ENSMUSR00000016061	promoter	-	-	-	-	-	-	-	-	-
1:162221801-162221801	A	downstream_gene_variant	MODIFIER	Mir199a-2	ENSMUSG00000070126	Transcript	ENSMUST00000093618	miRNA	-	-	-	-	-	1	-	-	-
1:162221801-162221801	A	intron_variant	MODIFIER	Dnm3	ENSMUSG00000040265	Transcript	ENSMUST00000070330	protein_coding	-	-	-	-	-	-1	1	P2	-
1:162221801-162221801	A	upstream_gene_variant	MODIFIER	Mir214	ENSMUSG00000065516	Transcript	ENSMUST00000083582	miRNA	-	-	-	-	-	1	-	-	-
1:162221801-162221801	A	non_coding_transcript_exon_variant	MODIFIER	Dnm3os	ENSMUSG00000078190	Transcript	ENSMUST00000139662	antisense	4179	-	-	-	-	1	-	-	-
1:162648637-162648637	T	intron_variant	MODIFIER	Myocos	ENSMUSG00000091060	Transcript	ENSMUST00000169439	protein_coding	-	-	-	-	-	-1	1	P2	-
1:162648637-162648637	T	synonymous_variant	LOW	Myoc	ENSMUSG00000026697	Transcript	ENSMUST00000028020	protein_coding	1018	909	303	V	gtG/gtT	1	1	P1	-
1:162679568-162679568	A	stop_gained	HIGH	Prrc2c	ENSMUSG00000040225	Transcript	ENSMUST00000182660	protein_coding	7817	7531	2511	G/*	Gga/Tga	-1	5	P2	-
1:162887734-162887734	T	regulatory_region_variant	MODIFIER	-	-	RegulatoryFeature	ENSMUSR00000016170	promoter_flanking_region	-	-	-	-	-	-	-	-	-
1:162887734-162887734	T	splice_region_variant,intron_variant	LOW	Fmo2	ENSMUSG00000040170	Transcript	ENSMUST00000045902	protein_coding	-	-	-	-	-	-1	1	P1	-
1:165142528-165142528	C	regulatory_region_variant	MODIFIER	-	-	RegulatoryFeature	ENSMUSR00000492027	promoter_flanking_region	-	-	-	-	-	-	-	-	-
1:165142528-165142528	C	missense_variant	MODERATE	Tbx19	ENSMUSG00000026572	Transcript	ENSMUST00000027859	protein_coding	1002	791	264	T/R	aCg/aGg	-1	1	P1	tolerated(0.06)
1:165153650-165153650	A	regulatory_region_variant	MODIFIER	-	-	RegulatoryFeature	ENSMUSR00000492029	promoter_flanking_region	-	-	-	-	-	-	-	-	-
1:165153650-165153650	A	missense_variant	MODERATE	Tbx19	ENSMUSG00000026572	Transcript	ENSMUST00000027859	protein_coding	485	274	92	V/F	Gtc/Ttc	-1	1	P1	deleterious(0.01)
1:165153650-165153650	A	upstream_gene_variant	MODIFIER	Gm16550	ENSMUSG00000089967	Transcript	ENSMUST00000162550	processed_pseudogene	-	-	-	-	-	-1	-	-	-
1:165510245-165510245	A	regulatory_region_variant	MODIFIER	-	-	RegulatoryFeature	ENSMUSR00000492092	open_chromatin_region	-	-	-	-	-	-	-	-	-
1:165510245-165510245	A	intron_variant	MODIFIER	Adcy10	ENSMUSG00000026567	Transcript	ENSMUST00000027852	protein_coding	-	-	-	-	-	1	1	P2	-
1:165543195-165543195	T	missense_variant	MODERATE	Adcy10	ENSMUSG00000026567	Transcript	ENSMUST00000027852	protein_coding	2255	2042	681	C/F	tGt/tTt	1	1	P2	deleterious(0)
1:165767712-165767712	A	regulatory_region_variant	MODIFIER	-	-	RegulatoryFeature	ENSMUSR00000303873	promoter	-	-	-	-	-	-	-	-	-
1:165767712-165767712	A	intron_variant	MODIFIER	Creg1	ENSMUSG00000040713	Transcript	ENSMUST00000111432	protein_coding	-	-	-	-	-	1	1	P1	-
1:165788752-165788752	T	regulatory_region_variant	MODIFIER	-	-	RegulatoryFeature	ENSMUSR00000016646	promoter	-	-	-	-	-	-	-	-	-
1:165788752-165788752	T	5_prime_UTR_variant	MODIFIER	Cd247	ENSMUSG00000005763	Transcript	ENSMUST00000187313	protein_coding	72	-	-	-	-	1	1	-	-
1:165788752-165788752	T	upstream_gene_variant	MODIFIER	Gm24808	ENSMUSG00000088618	Transcript	ENSMUST00000157993	rRNA	-	-	-	-	-	-1	-	-	-
1:165788752-165788752	T	non_coding_transcript_exon_variant	MODIFIER	Gm16565	ENSMUSG00000089829	Transcript	ENSMUST00000159138	sense_overlapping	1566	-	-	-	-	1	1	-	-
1:165858381-165858381	T	intron_variant	MODIFIER	Cd247	ENSMUSG00000005763	Transcript	ENSMUST00000187313	protein_coding	-	-	-	-	-	1	1	-	-
1:165911306-165911306	T	synonymous_variant	LOW	Pou2f1	ENSMUSG00000026565	Transcript	ENSMUST00000160260	protein_coding	632	576	192	Q	caG/caA	-1	1	A2	-
1:166099716-166099716	A	missense_variant	MODERATE	Dusp27	ENSMUSG00000026564	Transcript	ENSMUST00000192369	protein_coding	2477	2326	776	V/L	Gtg/Ttg	-1	1	P1	tolerated(0.23)
1:166101226-166101226	A	synonymous_variant	LOW	Dusp27	ENSMUSG00000026564	Transcript	ENSMUST00000192369	protein_coding	967	816	272	R	cgG/cgT	-1	1	P1	-
1:167001876-167001876	A	regulatory_region_variant	MODIFIER	-	-	RegulatoryFeature	ENSMUSR00000016835	promoter	-	-	-	-	-	-	-	-	-
1:167001876-167001876	A	upstream_gene_variant	MODIFIER	Gm16701	ENSMUSG00000097823	Transcript	ENSMUST00000181309	lincRNA	-	-	-	-	-	-1	1	-	-
1:167001876-167001876	A	intron_variant	MODIFIER	Fam78b	ENSMUSG00000060568	Transcript	ENSMUST00000165874	protein_coding	-	-	-	-	-	1	1	P1	-
1:167001876-167001876	A	upstream_gene_variant	MODIFIER	Gm16701	ENSMUSG00000102548	Transcript	ENSMUST00000180995	lincRNA	-	-	-	-	-	-1	1	-	-
1:167079125-167079125	A	3_prime_UTR_variant	MODIFIER	Fam78b	ENSMUSG00000060568	Transcript	ENSMUST00000165874	protein_coding	1001	-	-	-	-	1	1	P1	-
1:167635764-167635764	A	synonymous_variant	LOW	Rxrg	ENSMUSG00000015843	Transcript	ENSMUST00000015987	protein_coding	1571	1203	401	L	ctG/ctA	1	1	P1	-
1:169692240-169692240	T	missense_variant	MODERATE	Rgs5	ENSMUSG00000026678	Transcript	ENSMUST00000027997	protein_coding	523	446	149	R/L	cGc/cTc	1	1	P1	deleterious(0.01)
1:170301604-170301604	C	missense_variant	MODERATE	Gm7694	ENSMUSG00000102752	Transcript	ENSMUST00000179801	protein_coding	422	355	119	P/A	Cct/Gct	-1	2	P1	deleterious(0)
1:170301604-170301604	C	downstream_gene_variant	MODIFIER	Nos1ap	ENSMUSG00000038473	Transcript	ENSMUST00000161221	processed_transcript	-	-	-	-	-	-1	3	-	-
1:171215010-171215010	A	synonymous_variant	LOW	Nr1i3	ENSMUSG00000005677	Transcript	ENSMUST00000005820	protein_coding	414	204	68	A	gcC/gcA	1	1	P3	-
1:171215010-171215010	A	downstream_gene_variant	MODIFIER	Tomm40l	ENSMUSG00000005674	Transcript	ENSMUST00000005817	protein_coding	-	-	-	-	-	-1	1	P1	-
1:171247185-171247185	G	regulatory_region_variant	MODIFIER	-	-	RegulatoryFeature	ENSMUSR00000017467	promoter	-	-	-	-	-	-	-	-	-
1:171247185-171247185	G	upstream_gene_variant	MODIFIER	Adamts4	ENSMUSG00000006403	Transcript	ENSMUST00000219033	protein_coding	-	-	-	-	-	1	1	P2	-
1:171247185-171247185	G	upstream_gene_variant	MODIFIER	Ndufs2	ENSMUSG00000013593	Transcript	ENSMUST00000013737	protein_coding	-	-	-	-	-	-1	1	P1	-
1:171256171-171256171	T	regulatory_region_variant	MODIFIER	-	-	RegulatoryFeature	ENSMUSR00000017468	promoter_flanking_region	-	-	-	-	-	-	-	-	-
1:171256171-171256171	T	regulatory_region_variant	MODIFIER	-	-	RegulatoryFeature	ENSMUSR00000304327	CTCF_binding_site	-	-	-	-	-	-	-	-	-
1:171256171-171256171	T	stop_gained	HIGH	Adamts4	ENSMUSG00000006403	Transcript	ENSMUST00000219033	protein_coding	1699	1309	437	E/*	Gag/Tag	1	1	P2	-
1:171256171-171256171	T	upstream_gene_variant	MODIFIER	Ndufs2	ENSMUSG00000013593	Transcript	ENSMUST00000194778	protein_coding	-	-	-	-	-	-1	5	-	-
1:171256296-171256296	T	regulatory_region_variant	MODIFIER	-	-	RegulatoryFeature	ENSMUSR00000017468	promoter_flanking_region	-	-	-	-	-	-	-	-	-
1:171256296-171256296	T	regulatory_region_variant	MODIFIER	-	-	RegulatoryFeature	ENSMUSR00000304327	CTCF_binding_site	-	-	-	-	-	-	-	-	-
1:171256296-171256296	T	upstream_gene_variant	MODIFIER	Ndufs2	ENSMUSG00000013593	Transcript	ENSMUST00000191871	protein_coding	-	-	-	-	-	-1	5	-	-
1:171256296-171256296	T	synonymous_variant	LOW	Adamts4	ENSMUSG00000006403	Transcript	ENSMUST00000219033	protein_coding	1824	1434	478	L	ctC/ctT	1	1	P2	-
1:171256837-171256837	A	regulatory_region_variant	MODIFIER	-	-	RegulatoryFeature	ENSMUSR00000017468	promoter_flanking_region	-	-	-	-	-	-	-	-	-
1:171256837-171256837	A	intron_variant	MODIFIER	Adamts4	ENSMUSG00000006403	Transcript	ENSMUST00000219033	protein_coding	-	-	-	-	-	1	1	P2	-
1:171271868-171271868	T	regulatory_region_variant	MODIFIER	-	-	RegulatoryFeature	ENSMUSR00000017474	promoter	-	-	-	-	-	-	-	-	-
1:171271868-171271868	T	synonymous_variant	LOW	B4galt3	ENSMUSG00000052423	Transcript	ENSMUST00000111313	protein_coding	519	126	42	P	ccG/ccT	1	1	P1	-
1:171271868-171271868	T	downstream_gene_variant	MODIFIER	Ppox	ENSMUSG00000062729	Transcript	ENSMUST00000155083	retained_intron	-	-	-	-	-	-1	2	-	-
1:171285636-171285636	G	downstream_gene_variant	MODIFIER	Ufc1	ENSMUSG00000062963	Transcript	ENSMUST00000080001	protein_coding	-	-	-	-	-	-1	1	P1	-
1:171285636-171285636	G	intron_variant	MODIFIER	Usp21	ENSMUSG00000053483	Transcript	ENSMUST00000111305	protein_coding	-	-	-	-	-	-1	5	P2	-
1:171285636-171285636	G	upstream_gene_variant	MODIFIER	Ppox	ENSMUSG00000062729	Transcript	ENSMUST00000073120	protein_coding	-	-	-	-	-	-1	1	P1	-
1:171358915-171358915	A	regulatory_region_variant	MODIFIER	-	-	RegulatoryFeature	ENSMUSR00000492930	CTCF_binding_site	-	-	-	-	-	-	-	-	-
1:171358915-171358915	A	downstream_gene_variant	MODIFIER	Gm37154	ENSMUSG00000102929	Transcript	ENSMUST00000192266	TEC	-	-	-	-	-	1	-	-	-
1:171358915-171358915	A	3_prime_UTR_variant	MODIFIER	Pfdn2	ENSMUSG00000006412	Transcript	ENSMUST00000135941	protein_coding	1396	-	-	-	-	1	1	P1	-
1:171358915-171358915	A	upstream_gene_variant	MODIFIER	Gm37097	ENSMUSG00000103727	Transcript	ENSMUST00000193676	processed_pseudogene	-	-	-	-	-	1	-	-	-
1:171358915-171358915	A	missense_variant	MODERATE	Klhdc9	ENSMUSG00000045259	Transcript	ENSMUST00000061878	protein_coding	1089	952	318	R/W	Cgg/Tgg	-1	1	P1	tolerated(0.05)
1:171404093-171404093	T	missense_variant	MODERATE	Arhgap30	ENSMUSG00000048865	Transcript	ENSMUST00000056449	protein_coding	1212	899	300	G/V	gGa/gTa	1	1	P1	deleterious(0.04)
1:171409146-171409146	A	missense_variant	MODERATE	Arhgap30	ENSMUSG00000048865	Transcript	ENSMUST00000056449	protein_coding	3400	3087	1029	S/R	agC/agA	1	1	P1	tolerated_low_confidence(0.1)
1:171409146-171409146	A	upstream_gene_variant	MODIFIER	Usf1	ENSMUSG00000026641	Transcript	ENSMUST00000161241	protein_coding	-	-	-	-	-	1	1	P1	-
1:171577236-171577236	A	splice_region_variant,intron_variant	LOW	Cd244a	ENSMUSG00000004709	Transcript	ENSMUST00000004829	protein_coding	-	-	-	-	-	1	1	P1	-
1:171939247-171939247	T	intron_variant	MODIFIER	Slamf6	ENSMUSG00000015314	Transcript	ENSMUST00000195656	protein_coding	-	-	-	-	-	1	1	A2	-
1:172074984-172074984	T	missense_variant	MODERATE	Ncstn	ENSMUSG00000003458	Transcript	ENSMUST00000003550	protein_coding	477	364	122	V/M	Gtg/Atg	-1	1	P1	deleterious(0)
1:172117232-172117232	C	missense_variant	MODERATE	Copa	ENSMUSG00000026553	Transcript	ENSMUST00000135192	protein_coding	2993	2612	871	G/A	gGa/gCa	1	1	P1	tolerated(0.84)
1:172234391-172234391	A	upstream_gene_variant	MODIFIER	Gm37950	ENSMUSG00000103617	Transcript	ENSMUST00000191616	antisense	-	-	-	-	-	1	3	-	-
1:172234391-172234391	A	intron_variant	MODIFIER	Atp1a4	ENSMUSG00000007107	Transcript	ENSMUST00000111243	protein_coding	-	-	-	-	-	-1	5	P1	-
1:172279729-172279729	A	regulatory_region_variant	MODIFIER	-	-	RegulatoryFeature	ENSMUSR00000493082	enhancer	-	-	-	-	-	-	-	-	-
1:172279729-172279729	A	missense_variant	MODERATE	Atp1a2	ENSMUSG00000007097	Transcript	ENSMUST00000085913	protein_coding	2395	2223	741	Q/H	caG/caT	-1	1	P1	deleterious(0.01)
1:172279729-172279729	A	intron_variant,non_coding_transcript_variant	MODIFIER	Igsf8	ENSMUSG00000038034	Transcript	ENSMUST00000155363	retained_intron	-	-	-	-	-	1	1	-	-
1:172286467-172286467	A	intron_variant	MODIFIER	Atp1a2	ENSMUSG00000007097	Transcript	ENSMUST00000085913	protein_coding	-	-	-	-	-	-1	1	P1	-
1:172286467-172286467	A	intron_variant,non_coding_transcript_variant	MODIFIER	Igsf8	ENSMUSG00000038034	Transcript	ENSMUST00000155363	retained_intron	-	-	-	-	-	1	1	-	-
1:172497601-172497601	T	upstream_gene_variant	MODIFIER	Tagln2	ENSMUSG00000026547	Transcript	ENSMUST00000111230	protein_coding	-	-	-	-	-	1	1	P1	-
1:172497601-172497601	T	missense_variant	MODERATE	Igsf9	ENSMUSG00000037995	Transcript	ENSMUST00000111235	protein_coding	3410	3085	1029	G/C	Ggc/Tgc	1	1	P1	deleterious(0)
1:172534050-172534050	A	missense_variant	MODERATE	Cfap45	ENSMUSG00000026546	Transcript	ENSMUST00000085894	protein_coding	828	693	231	M/I	atG/atA	1	1	P1	tolerated(0.05)
1:172534050-172534050	A	downstream_gene_variant	MODIFIER	4933439K11Rik	ENSMUSG00000085184	Transcript	ENSMUST00000132370	lincRNA	-	-	-	-	-	-1	1	-	-
1:173216531-173216531	T	downstream_gene_variant	MODIFIER	Fcer1a	ENSMUSG00000005339	Transcript	ENSMUST00000049706	protein_coding	-	-	-	-	-	-1	1	P1	-
1:173216531-173216531	T	synonymous_variant	LOW	Olfr1404	ENSMUSG00000049456	Transcript	ENSMUST00000217374	protein_coding	1634	879	293	L	ctG/ctT	1	5	P1	-
1:174050825-174050825	C	upstream_gene_variant	MODIFIER	Olfr431-ps1	ENSMUSG00000102603	Transcript	ENSMUST00000192435	unprocessed_pseudogene	-	-	-	-	-	1	-	-	-
1:174050825-174050825	C	missense_variant	MODERATE	Olfr432	ENSMUSG00000047048	Transcript	ENSMUST00000213381	protein_coding	606	451	151	A/P	Gct/Cct	1	5	P1	deleterious(0.03)
1:174099893-174099893	A	missense_variant	MODERATE	Olfr427	ENSMUSG00000059371	Transcript	ENSMUST00000213832	protein_coding	535	434	145	S/Y	tCc/tAc	1	5	P1	deleterious(0.01)
1:174099893-174099893	A	downstream_gene_variant	MODIFIER	Olfr428-ps1	ENSMUSG00000106975	Transcript	ENSMUST00000201135	unprocessed_pseudogene	-	-	-	-	-	1	-	-	-
1:174212590-174212590	T	missense_variant	MODERATE	Spta1	ENSMUSG00000026532	Transcript	ENSMUST00000027817	protein_coding	3781	3616	1206	A/S	Gct/Tct	1	1	P1	tolerated(0.77)
1:174213441-174213441	C	missense_variant	MODERATE	Spta1	ENSMUSG00000026532	Transcript	ENSMUST00000027817	protein_coding	3971	3806	1269	W/S	tGg/tCg	1	1	P1	deleterious(0)
1:175793029-175793029	A	missense_variant	MODERATE	Wdr64	ENSMUSG00000026523	Transcript	ENSMUST00000094288	protein_coding	2550	2356	786	V/M	Gtg/Atg	1	5	P2	tolerated(0.27)
1:178821534-178821534	C	regulatory_region_variant	MODIFIER	-	-	RegulatoryFeature	ENSMUSR00000493795	promoter_flanking_region	-	-	-	-	-	-	-	-	-
1:178821534-178821534	C	synonymous_variant	LOW	Kif26b	ENSMUSG00000026494	Transcript	ENSMUST00000161017	protein_coding	1656	1218	406	S	tcG/tcC	1	1	P2	-
1:179411777-179411777	A	synonymous_variant	LOW	Smyd3	ENSMUSG00000055067	Transcript	ENSMUST00000128302	protein_coding	320	237	79	A	gcC/gcT	-1	1	P1	-
1:180169214-180169214	T	downstream_gene_variant	MODIFIER	Cdc42bpa	ENSMUSG00000026490	Transcript	ENSMUST00000111117	protein_coding	-	-	-	-	-	1	1	P3	-
1:180169214-180169214	T	missense_variant	MODERATE	Coq8a	ENSMUSG00000026489	Transcript	ENSMUST00000027766	protein_coding	1412	1255	419	L/M	Ctg/Atg	-1	1	P1	deleterious(0.05)
1:180591221-180591221	T	stop_gained	HIGH	Parp1	ENSMUSG00000026496	Transcript	ENSMUST00000027777	protein_coding	2050	1945	649	E/*	Gaa/Taa	1	1	P1	-
1:180591221-180591221	T	downstream_gene_variant	MODIFIER	Mir6904	ENSMUSG00000098926	Transcript	ENSMUST00000183443	miRNA	-	-	-	-	-	1	-	-	-
1:180862881-180862881	T	intron_variant	MODIFIER	Sde2	ENSMUSG00000038806	Transcript	ENSMUST00000038091	protein_coding	-	-	-	-	-	1	1	P1	-
1:180893297-180893297	A	missense_variant	MODERATE	Lefty2	ENSMUSG00000066652	Transcript	ENSMUST00000085797	protein_coding	190	114	38	S/R	agC/agA	1	1	P1	tolerated(0.28)
1:180992119-180992119	A	regulatory_region_variant	MODIFIER	-	-	RegulatoryFeature	ENSMUSR00000305176	CTCF_binding_site	-	-	-	-	-	-	-	-	-
1:180992119-180992119	A	regulatory_region_variant	MODIFIER	-	-	RegulatoryFeature	ENSMUSR00000305177	TF_binding_site	-	-	-	-	-	-	-	-	-
1:180992119-180992119	A	intron_variant	MODIFIER	Ephx1	ENSMUSG00000038776	Transcript	ENSMUST00000036928	protein_coding	-	-	-	-	-	-1	1	P1	-
1:181055060-181055060	A	missense_variant	MODERATE	9130409I23Rik	ENSMUSG00000038768	Transcript	ENSMUST00000036819	protein_coding	468	386	129	T/K	aCg/aAg	1	1	P1	deleterious(0.01)
1:181055060-181055060	A	upstream_gene_variant	MODIFIER	Gm17967	ENSMUSG00000104390	Transcript	ENSMUST00000195319	processed_pseudogene	-	-	-	-	-	-1	-	-	-
1:182226567-182226567	T	intergenic_variant	MODIFIER	-	-	-	-	-	-	-	-	-	-	-	-	-	-
1:182627753-182627753	A	intron_variant	MODIFIER	Capn8	ENSMUSG00000038599	Transcript	ENSMUST00000048941	protein_coding	-	-	-	-	-	1	1	P1	-
1:182630151-182630151	A	synonymous_variant	LOW	Capn8	ENSMUSG00000038599	Transcript	ENSMUST00000048941	protein_coding	2128	2079	693	S	tcC/tcA	1	1	P1	-
1:182747656-182747656	T	missense_variant	MODERATE	Ccdc185	ENSMUSG00000043429	Transcript	ENSMUST00000060041	protein_coding	1525	1467	489	F/L	ttC/ttA	-1	-	P1	tolerated(0.86)
1:182747955-182747955	A	missense_variant	MODERATE	Ccdc185	ENSMUSG00000043429	Transcript	ENSMUST00000060041	protein_coding	1226	1168	390	R/W	Cgg/Tgg	-1	-	P1	deleterious(0)
1:183297725-183297725	T	regulatory_region_variant	MODIFIER	-	-	RegulatoryFeature	ENSMUSR00000019355	promoter	-	-	-	-	-	-	-	-	-
1:183297725-183297725	T	upstream_gene_variant	MODIFIER	Brox	ENSMUSG00000046836	Transcript	ENSMUST00000057062	protein_coding	-	-	-	-	-	-1	1	P1	-
1:183297725-183297725	T	intron_variant	MODIFIER	Aida	ENSMUSG00000042901	Transcript	ENSMUST00000109166	protein_coding	-	-	-	-	-	1	1	P1	-
1:183369542-183369542	T	regulatory_region_variant	MODIFIER	-	-	RegulatoryFeature	ENSMUSR00000019361	promoter	-	-	-	-	-	-	-	-	-
1:183369542-183369542	T	5_prime_UTR_variant	MODIFIER	Mia3	ENSMUSG00000056050	Transcript	ENSMUST00000194543	protein_coding	12	-	-	-	-	-1	1	-	-
1:183369542-183369542	T	upstream_gene_variant	MODIFIER	Gm37339	ENSMUSG00000103415	Transcript	ENSMUST00000194142	processed_pseudogene	-	-	-	-	-	1	-	-	-
1:184860818-184860818	T	regulatory_region_variant	MODIFIER	-	-	RegulatoryFeature	ENSMUSR00000305629	promoter_flanking_region	-	-	-	-	-	-	-	-	-
1:184860818-184860818	T	upstream_gene_variant	MODIFIER	Gm23780	ENSMUSG00000088562	Transcript	ENSMUST00000157937	misc_RNA	-	-	-	-	-	-1	-	-	-
1:185262614-185262614	T	regulatory_region_variant	MODIFIER	-	-	RegulatoryFeature	ENSMUSR00000305663	CTCF_binding_site	-	-	-	-	-	-	-	-	-
1:185262614-185262614	T	regulatory_region_variant	MODIFIER	-	-	RegulatoryFeature	ENSMUSR00000495006	open_chromatin_region	-	-	-	-	-	-	-	-	-
1:185262614-185262614	T	intron_variant	MODIFIER	Rab3gap2	ENSMUSG00000039318	Transcript	ENSMUST00000069652	protein_coding	-	-	-	-	-	1	5	P2	-
1:185341285-185341285	A	synonymous_variant	LOW	Bpnt1	ENSMUSG00000026617	Transcript	ENSMUST00000210277	protein_coding	282	183	61	S	tcC/tcA	1	5	A1	-
1:185497624-185497624	A	non_coding_transcript_exon_variant	MODIFIER	5033404E19Rik	ENSMUSG00000102185	Transcript	ENSMUST00000194748	processed_transcript	530	-	-	-	-	1	1	-	-
1:186968826-186968826	A	upstream_gene_variant	MODIFIER	Gm37912	ENSMUSG00000104312	Transcript	ENSMUST00000191895	antisense	-	-	-	-	-	-1	-	-	-
1:186968826-186968826	A	missense_variant	MODERATE	D1Pas1	ENSMUSG00000039224	Transcript	ENSMUST00000045108	protein_coding	1411	951	317	H/Q	caC/caA	1	-	P1	tolerated(0.1)
1:187215500-187215500	T	regulatory_region_variant	MODIFIER	-	-	RegulatoryFeature	ENSMUSR00000019856	promoter	-	-	-	-	-	-	-	-	-
1:187215500-187215500	T	upstream_gene_variant	MODIFIER	Gpatch2	ENSMUSG00000039210	Transcript	ENSMUST00000065573	protein_coding	-	-	-	-	-	1	1	P2	-
1:187215500-187215500	T	upstream_gene_variant	MODIFIER	Spata17	ENSMUSG00000026611	Transcript	ENSMUST00000183819	protein_coding	-	-	-	-	-	-1	5	P3	-
1:188008233-188008233	T	intron_variant	MODIFIER	Esrrg	ENSMUSG00000026610	Transcript	ENSMUST00000027906	protein_coding	-	-	-	-	-	1	1	P3	-
1:188008233-188008233	T	non_coding_transcript_exon_variant	MODIFIER	9330162B11Rik	ENSMUSG00000103577	Transcript	ENSMUST00000195397	antisense	666	-	-	-	-	-1	1	-	-
1:188654613-188654613	A	synonymous_variant	LOW	Ush2a	ENSMUSG00000026609	Transcript	ENSMUST00000060479	protein_coding	6984	6984	2328	V	gtC/gtA	1	1	P1	-
1:188850165-188850165	A	intron_variant	MODIFIER	Ush2a	ENSMUSG00000026609	Transcript	ENSMUST00000060479	protein_coding	-	-	-	-	-	1	1	P1	-
1:188951500-188951500	A	missense_variant	MODERATE	Ush2a	ENSMUSG00000026609	Transcript	ENSMUST00000060479	protein_coding	14875	14875	4959	D/N	Gac/Aac	1	1	P1	deleterious(0)
1:189479679-189479679	A	intergenic_variant	MODIFIER	-	-	-	-	-	-	-	-	-	-	-	-	-	-
1:189652673-189652673	A	missense_variant	MODERATE	Cenpf	ENSMUSG00000026605	Transcript	ENSMUST00000171929	protein_coding	7552	7409	2470	S/I	aGt/aTt	-1	5	P1	tolerated(0.13)
1:189886646-189886646	A	intron_variant	MODIFIER	Smyd2	ENSMUSG00000026603	Transcript	ENSMUST00000027897	protein_coding	-	-	-	-	-	-1	1	P1	-
1:189886646-189886646	A	downstream_gene_variant	MODIFIER	Gm37422	ENSMUSG00000104435	Transcript	ENSMUST00000193794	antisense	-	-	-	-	-	1	-	-	-
1:190979333-190979333	A	regulatory_region_variant	MODIFIER	-	-	RegulatoryFeature	ENSMUSR00000306116	promoter	-	-	-	-	-	-	-	-	-
1:190979333-190979333	A	upstream_gene_variant	MODIFIER	Vash2	ENSMUSG00000037568	Transcript	ENSMUST00000047409	protein_coding	-	-	-	-	-	-1	1	P1	-
1:191407784-191407784	A	regulatory_region_variant	MODIFIER	-	-	RegulatoryFeature	ENSMUSR00000495996	promoter_flanking_region	-	-	-	-	-	-	-	-	-
1:191407784-191407784	A	non_coding_transcript_exon_variant	MODIFIER	Gm2272	ENSMUSG00000103433	Transcript	ENSMUST00000194903	processed_pseudogene	119	-	-	-	-	1	-	-	-
1:191407784-191407784	A	upstream_gene_variant	MODIFIER	Ppp2r5a	ENSMUSG00000026626	Transcript	ENSMUST00000194832	retained_intron	-	-	-	-	-	-1	1	-	-
1:191825482-191825482	T	splice_acceptor_variant	HIGH	Nek2	ENSMUSG00000026622	Transcript	ENSMUST00000027931	protein_coding	-	-	-	-	-	1	1	P1	-
1:191825482-191825482	T	upstream_gene_variant	MODIFIER	Gm38037	ENSMUSG00000102840	Transcript	ENSMUST00000192600	antisense	-	-	-	-	-	-1	-	-	-
1:192119819-192119819	C	intron_variant	MODIFIER	Rcor3	ENSMUSG00000037395	Transcript	ENSMUST00000192866	protein_coding	-	-	-	-	-	-1	5	A2	-
1:192717238-192717238	A	intron_variant	MODIFIER	Hhat	ENSMUSG00000037375	Transcript	ENSMUST00000044190	protein_coding	-	-	-	-	-	-1	1	P2	-
1:193115042-193115042	A	intron_variant	MODIFIER	Diexf	ENSMUSG00000016181	Transcript	ENSMUST00000085555	protein_coding	-	-	-	-	-	-1	1	P1	-
1:194749269-194749269	A	intron_variant	MODIFIER	Plxna2	ENSMUSG00000026640	Transcript	ENSMUST00000027952	protein_coding	-	-	-	-	-	1	1	P1	-
1:195157302-195157302	A	missense_variant	MODERATE	Cr2	ENSMUSG00000026616	Transcript	ENSMUST00000082321	protein_coding	1921	1816	606	V/F	Gtt/Ttt	-1	1	-	tolerated(0.06)
10:4357602-4357602	T	regulatory_region_variant	MODIFIER	-	-	RegulatoryFeature	ENSMUSR00000021277	open_chromatin_region	-	-	-	-	-	-	-	-	-
10:4357602-4357602	T	stop_gained	HIGH	Akap12	ENSMUSG00000038587	Transcript	ENSMUST00000045730	protein_coding	4865	4726	1576	G/*	Gga/Tga	1	1	P2	-
10:4369335-4369335	A	missense_variant	MODERATE	Zbtb2	ENSMUSG00000075327	Transcript	ENSMUST00000100078	protein_coding	966	690	230	Q/H	caG/caT	-1	1	P1	tolerated(0.18)
10:4558714-4558714	T	missense_variant	MODERATE	Ccdc170	ENSMUSG00000019767	Transcript	ENSMUST00000019901	protein_coding	1919	1919	640	A/V	gCg/gTg	1	5	P2	tolerated(1)
10:5068809-5068809	T	regulatory_region_variant	MODIFIER	-	-	RegulatoryFeature	ENSMUSR00000306788	promoter	-	-	-	-	-	-	-	-	-
10:5068809-5068809	T	upstream_gene_variant	MODIFIER	Gm10097	ENSMUSG00000096553	Transcript	ENSMUST00000180100	protein_coding	-	-	-	-	-	1	-	P1	-
10:5068809-5068809	T	intron_variant	MODIFIER	Syne1	ENSMUSG00000096054	Transcript	ENSMUST00000215295	protein_coding	-	-	-	-	-	-1	5	P1	-
10:5604295-5604295	T	missense_variant	MODERATE	Myct1	ENSMUSG00000046916	Transcript	ENSMUST00000051809	protein_coding	236	161	54	P/L	cCc/cTc	1	1	P1	tolerated(0.09)
10:7590241-7590241	A	regulatory_region_variant	MODIFIER	-	-	RegulatoryFeature	ENSMUSR00000021621	promoter	-	-	-	-	-	-	-	-	-
10:7590241-7590241	A	missense_variant	MODERATE	Lrp11	ENSMUSG00000019796	Transcript	ENSMUST00000019931	protein_coding	425	190	64	P/T	Ccg/Acg	1	1	P2	tolerated(0.51)
10:7602926-7602926	A	downstream_gene_variant	MODIFIER	Gm16254	ENSMUSG00000087350	Transcript	ENSMUST00000131528	processed_pseudogene	-	-	-	-	-	-1	-	-	-
10:7602926-7602926	A	missense_variant	MODERATE	Lrp11	ENSMUSG00000019796	Transcript	ENSMUST00000019931	protein_coding	1198	963	321	D/E	gaC/gaA	1	1	P2	deleterious(0.04)
10:8518472-8518472	T	regulatory_region_variant	MODIFIER	-	-	RegulatoryFeature	ENSMUSR00000307023	promoter	-	-	-	-	-	-	-	-	-
10:8518472-8518472	T	5_prime_UTR_variant	MODIFIER	Ust	ENSMUSG00000047712	Transcript	ENSMUST00000061601	protein_coding	354	-	-	-	-	-1	1	P1	-
10:10615558-10615558	A	non_coding_transcript_exon_variant	MODIFIER	Gm5177	ENSMUSG00000098065	Transcript	ENSMUST00000183337	processed_transcript	3030	-	-	-	-	1	1	-	-
10:10719744-10719744	A	synonymous_variant	LOW	Grm1	ENSMUSG00000019828	Transcript	ENSMUST00000044306	protein_coding	2565	2139	713	L	ctG/ctT	-1	1	-	-
10:13179055-13179055	A	intron_variant	MODIFIER	Ltv1	ENSMUSG00000019814	Transcript	ENSMUST00000019950	protein_coding	-	-	-	-	-	-1	1	P1	-
10:13179055-13179055	A	upstream_gene_variant	MODIFIER	Zc2hc1b	ENSMUSG00000019815	Transcript	ENSMUST00000019954	protein_coding	-	-	-	-	-	-1	1	P1	-
10:17724139-17724139	G	regulatory_region_variant	MODIFIER	-	-	RegulatoryFeature	ENSMUSR00000022679	promoter	-	-	-	-	-	-	-	-	-
10:17724139-17724139	G	missense_variant	MODERATE	Cited2	ENSMUSG00000039910	Transcript	ENSMUST00000219558	protein_coding	907	194	65	A/G	gCc/gGc	1	-	P1	tolerated(0.4)
10:18799421-18799421	A	intron_variant,non_coding_transcript_variant	MODIFIER	Gm32926	ENSMUSG00000111474	Transcript	ENSMUST00000215162	antisense	-	-	-	-	-	1	1	-	-
10:18799421-18799421	A	non_coding_transcript_exon_variant	MODIFIER	4930444F02Rik	ENSMUSG00000110737	Transcript	ENSMUST00000215429	lincRNA	4256	-	-	-	-	-1	1	-	-
10:18801869-18801869	C	intron_variant,non_coding_transcript_variant	MODIFIER	Gm32926	ENSMUSG00000111474	Transcript	ENSMUST00000215162	antisense	-	-	-	-	-	1	1	-	-
10:18801869-18801869	C	non_coding_transcript_exon_variant	MODIFIER	4930444F02Rik	ENSMUSG00000110737	Transcript	ENSMUST00000215429	lincRNA	1808	-	-	-	-	-1	1	-	-
10:19592038-19592038	A	regulatory_region_variant	MODIFIER	-	-	RegulatoryFeature	ENSMUSR00000023084	promoter	-	-	-	-	-	-	-	-	-
10:19592038-19592038	A	5_prime_UTR_variant	MODIFIER	Ifngr1	ENSMUSG00000020009	Transcript	ENSMUST00000020188	protein_coding	90	-	-	-	-	1	1	P1	-
10:19759288-19759288	T	stop_gained	HIGH	Il20ra	ENSMUSG00000020007	Transcript	ENSMUST00000020185	protein_coding	1340	1276	426	E/*	Gag/Tag	1	1	P1	-
10:19850590-19850590	C	regulatory_region_variant	MODIFIER	-	-	RegulatoryFeature	ENSMUSR00000498376	open_chromatin_region	-	-	-	-	-	-	-	-	-
10:19850590-19850590	C	downstream_gene_variant	MODIFIER	Pex7	ENSMUSG00000020003	Transcript	ENSMUST00000020182	protein_coding	-	-	-	-	-	-1	1	P1	-
10:19850590-19850590	C	missense_variant	MODERATE	Slc35d3	ENSMUSG00000050473	Transcript	ENSMUST00000059805	protein_coding	870	433	145	L/V	Ctg/Gtg	-1	1	P1	tolerated(0.37)
10:20245503-20245503	A	intron_variant	MODIFIER	Map7	ENSMUSG00000019996	Transcript	ENSMUST00000116259	protein_coding	-	-	-	-	-	1	1	P2	-
10:21144947-21144947	A	regulatory_region_variant	MODIFIER	-	-	RegulatoryFeature	ENSMUSR00000308013	promoter	-	-	-	-	-	-	-	-	-
10:21144947-21144947	A	intron_variant	MODIFIER	Myb	ENSMUSG00000019982	Transcript	ENSMUST00000188495	protein_coding	-	-	-	-	-	-1	1	A2	-
10:21144947-21144947	A	upstream_gene_variant	MODIFIER	Gm26577	ENSMUSG00000097923	Transcript	ENSMUST00000180680	antisense	-	-	-	-	-	1	1	-	-
10:21389064-21389064	T	splice_region_variant,intron_variant	LOW	Aldh8a1	ENSMUSG00000037542	Transcript	ENSMUST00000042699	protein_coding	-	-	-	-	-	1	1	P1	-
10:21994087-21994087	T	regulatory_region_variant	MODIFIER	-	-	RegulatoryFeature	ENSMUSR00000023668	promoter	-	-	-	-	-	-	-	-	-
10:21994087-21994087	T	intron_variant	MODIFIER	Sgk1	ENSMUSG00000019970	Transcript	ENSMUST00000120509	protein_coding	-	-	-	-	-	1	1	A1	-
10:22344149-22344149	A	intron_variant	MODIFIER	Raet1e	ENSMUSG00000053219	Transcript	ENSMUST00000178026	protein_coding	-	-	-	-	-	1	1	P1	-
10:22344149-22344149	A	non_coding_transcript_exon_variant	MODIFIER	Gm5421	ENSMUSG00000097245	Transcript	ENSMUST00000181698	processed_pseudogene	711	-	-	-	-	1	-	-	-
10:22664727-22664727	C	synonymous_variant	LOW	Slc2a12	ENSMUSG00000037490	Transcript	ENSMUST00000042261	protein_coding	668	480	160	A	gcG/gcC	1	1	P1	-
10:23753582-23753582	C	intergenic_variant	MODIFIER	-	-	-	-	-	-	-	-	-	-	-	-	-	-
10:23897408-23897408	C	missense_variant	MODERATE	Vnn1	ENSMUSG00000037440	Transcript	ENSMUST00000041416	protein_coding	520	332	111	C/S	tGt/tCt	1	1	P1	deleterious(0)
10:24109394-24109394	T	synonymous_variant	LOW	Taar9	ENSMUSG00000037424	Transcript	ENSMUST00000041180	protein_coding	141	141	47	V	gtG/gtA	-1	-	P1	-
10:25993275-25993275	A	synonymous_variant	LOW	Tmem200a	ENSMUSG00000049420	Transcript	ENSMUST00000066049	protein_coding	2026	1095	365	L	ctG/ctT	-1	1	P1	-
10:27176787-27176787	T	missense_variant	MODERATE	Lama2	ENSMUSG00000019899	Transcript	ENSMUST00000092639	protein_coding	4222	4175	1392	P/Q	cCa/cAa	-1	5	P1	deleterious(0.01)
10:27190753-27190753	T	intron_variant	MODIFIER	Lama2	ENSMUSG00000019899	Transcript	ENSMUST00000092639	protein_coding	-	-	-	-	-	-1	5	P1	-
10:27344438-27344438	C	missense_variant	MODERATE	Lama2	ENSMUSG00000019899	Transcript	ENSMUST00000092639	protein_coding	1477	1430	477	P/R	cCt/cGt	-1	5	P1	deleterious(0.02)
10:28782126-28782126	T	missense_variant	MODERATE	Themis	ENSMUSG00000049109	Transcript	ENSMUST00000056097	protein_coding	1448	1148	383	P/L	cCt/cTt	1	1	P2	deleterious(0)
10:28782335-28782335	A	missense_variant	MODERATE	Themis	ENSMUSG00000049109	Transcript	ENSMUST00000056097	protein_coding	1657	1357	453	F/I	Ttt/Att	1	1	P2	deleterious(0)
10:29222083-29222083	C	missense_variant	MODERATE	9330159F19Rik	ENSMUSG00000004360	Transcript	ENSMUST00000092627	protein_coding	801	475	159	E/Q	Gag/Cag	1	1	P1	tolerated(0.59)
10:29222083-29222083	C	downstream_gene_variant	MODIFIER	Gm49353	ENSMUSG00000110723	Transcript	ENSMUST00000217011	protein_coding	-	-	-	-	-	1	3	P1	-
10:30834318-30834318	T	regulatory_region_variant	MODIFIER	-	-	RegulatoryFeature	ENSMUSR00000308673	CTCF_binding_site	-	-	-	-	-	-	-	-	-
10:30834318-30834318	T	synonymous_variant	LOW	Hey2	ENSMUSG00000019789	Transcript	ENSMUST00000019924	protein_coding	591	438	146	S	tcG/tcA	-1	1	P1	-
10:33343110-33343110	A	synonymous_variant	LOW	Trdn	ENSMUSG00000019787	Transcript	ENSMUST00000095762	protein_coding	1531	1290	430	A	gcC/gcA	1	5	P2	-
10:33451000-33451000	A	missense_variant,splice_region_variant	MODERATE	Trdn	ENSMUSG00000019787	Transcript	ENSMUST00000095762	protein_coding	2025	1784	595	P/Q	cCa/cAa	1	5	P2	tolerated_low_confidence(0.49)
10:33677426-33677426	A	intergenic_variant	MODIFIER	-	-	-	-	-	-	-	-	-	-	-	-	-	-
10:39097135-39097135	C	regulatory_region_variant	MODIFIER	-	-	RegulatoryFeature	ENSMUSR00000308924	CTCF_binding_site	-	-	-	-	-	-	-	-	-
10:39097135-39097135	C	regulatory_region_variant	MODIFIER	-	-	RegulatoryFeature	ENSMUSR00000500096	open_chromatin_region	-	-	-	-	-	-	-	-	-
10:39097135-39097135	C	missense_variant	MODERATE	Lama4	ENSMUSG00000019846	Transcript	ENSMUST00000019992	protein_coding	5137	4697	1566	R/P	cGa/cCa	1	1	P1	tolerated(0.1)
10:40141840-40141840	A	regulatory_region_variant	MODIFIER	-	-	RegulatoryFeature	ENSMUSR00000025353	promoter	-	-	-	-	-	-	-	-	-
10:40141840-40141840	A	missense_variant	MODERATE	Slc16a10	ENSMUSG00000019838	Transcript	ENSMUST00000092566	protein_coding	415	197	66	W/L	tGg/tTg	-1	1	P1	tolerated(0.25)
10:40587615-40587615	C	missense_variant	MODERATE	Slc22a16	ENSMUSG00000019834	Transcript	ENSMUST00000078314	protein_coding	1430	1297	433	V/L	Gtg/Ctg	1	1	P2	tolerated(0.18)
10:40603751-40603751	A	stop_gained	HIGH	Slc22a16	ENSMUSG00000019834	Transcript	ENSMUST00000078314	protein_coding	1888	1755	585	W/*	tgG/tgA	1	1	P2	-
10:41379988-41379988	T	non_coding_transcript_exon_variant	MODIFIER	Gm18986	ENSMUSG00000111601	Transcript	ENSMUST00000216029	processed_pseudogene	894	-	-	-	-	-1	-	-	-
10:41379988-41379988	T	intron_variant	MODIFIER	Ak9	ENSMUSG00000091415	Transcript	ENSMUST00000173494	protein_coding	-	-	-	-	-	1	5	P1	-
10:42197257-42197257	T	synonymous_variant	LOW	Foxo3	ENSMUSG00000048756	Transcript	ENSMUST00000105502	protein_coding	1602	1263	421	G	ggC/ggA	-1	1	P1	-
10:42478230-42478230	A	regulatory_region_variant	MODIFIER	-	-	RegulatoryFeature	ENSMUSR00000309312	promoter	-	-	-	-	-	-	-	-	-
10:42478230-42478230	A	intron_variant	MODIFIER	Afg1l	ENSMUSG00000038302	Transcript	ENSMUST00000041024	protein_coding	-	-	-	-	-	-1	1	P1	-
10:42567639-42567639	G	intron_variant	MODIFIER	Nr2e1	ENSMUSG00000019803	Transcript	ENSMUST00000019938	protein_coding	-	-	-	-	-	-1	1	P1	-
10:43221848-43221848	A	regulatory_region_variant	MODIFIER	-	-	RegulatoryFeature	ENSMUSR00000025967	promoter	-	-	-	-	-	-	-	-	-
10:43221848-43221848	A	synonymous_variant	LOW	Pdss2	ENSMUSG00000038240	Transcript	ENSMUST00000095725	protein_coding	363	87	29	S	tcC/tcA	1	1	P1	-
10:43511637-43511637	T	missense_variant	MODERATE	Bend3	ENSMUSG00000038214	Transcript	ENSMUST00000167488	protein_coding	2578	2025	675	E/D	gaG/gaT	1	2	P1	tolerated(0.44)
10:43763587-43763587	T	non_coding_transcript_exon_variant	MODIFIER	1700027J07Rik	ENSMUSG00000111422	Transcript	ENSMUST00000215747	lincRNA	589	-	-	-	-	1	1	-	-
10:44003489-44003489	A	regulatory_region_variant	MODIFIER	-	-	RegulatoryFeature	ENSMUSR00000026144	promoter	-	-	-	-	-	-	-	-	-
10:44003489-44003489	A	missense_variant	MODERATE	Crybg1	ENSMUSG00000019866	Transcript	ENSMUST00000020017	protein_coding	881	580	194	G/C	Ggc/Tgc	-1	5	P2	deleterious(0.03)
10:44003489-44003489	A	upstream_gene_variant	MODIFIER	Gm10812	ENSMUSG00000075162	Transcript	ENSMUST00000099864	pseudogene	-	-	-	-	-	1	-	-	-
10:44441361-44441361	C	missense_variant	MODERATE	Prdm1	ENSMUSG00000038151	Transcript	ENSMUST00000105490	protein_coding	1644	1465	489	P/A	Cca/Gca	-1	1	P2	deleterious(0.01)
10:49527920-49527920	G	intron_variant	MODIFIER	Grik2	ENSMUSG00000056073	Transcript	ENSMUST00000218823	protein_coding	-	-	-	-	-	-1	1	P1	-
10:50008897-50008897	A	intergenic_variant	MODIFIER	-	-	-	-	-	-	-	-	-	-	-	-	-	-
10:50119296-50119296	A	intergenic_variant	MODIFIER	-	-	-	-	-	-	-	-	-	-	-	-	-	-
10:51678197-51678197	A	regulatory_region_variant	MODIFIER	-	-	RegulatoryFeature	ENSMUSR00000501385	promoter	-	-	-	-	-	-	-	-	-
10:51678197-51678197	A	downstream_gene_variant	MODIFIER	1700042O05Rik	ENSMUSG00000112878	Transcript	ENSMUST00000219017	lincRNA	-	-	-	-	-	1	1	-	-
10:51678197-51678197	A	intron_variant	MODIFIER	Rfx6	ENSMUSG00000019900	Transcript	ENSMUST00000122922	protein_coding	-	-	-	-	-	1	5	P1	-
10:51726731-51726731	T	synonymous_variant	LOW	Rfx6	ENSMUSG00000019900	Transcript	ENSMUST00000122922	protein_coding	2499	2445	815	S	tcG/tcT	1	5	P1	-
10:52027386-52027386	A	intron_variant	MODIFIER	Vgll2	ENSMUSG00000049641	Transcript	ENSMUST00000163017	protein_coding	-	-	-	-	-	1	1	P3	-
10:52027386-52027386	A	upstream_gene_variant	MODIFIER	Gm24084	ENSMUSG00000092914	Transcript	ENSMUST00000175173	miRNA	-	-	-	-	-	1	-	-	-
10:53498802-53498802	A	non_coding_transcript_exon_variant	MODIFIER	Gm20597	ENSMUSG00000112739	Transcript	ENSMUST00000218774	lincRNA	5127	-	-	-	-	-1	1	-	-
10:53498802-53498802	A	intron_variant,non_coding_transcript_variant	MODIFIER	AC155941.1	ENSMUSG00000112733	Transcript	ENSMUST00000218925	lincRNA	-	-	-	-	-	1	5	-	-
10:53625806-53625806	A	missense_variant	MODERATE	Mcm9	ENSMUSG00000058298	Transcript	ENSMUST00000075540	protein_coding	682	682	228	A/S	Gca/Tca	-1	2	P2	deleterious(0.03)
10:57486188-57486188	T	regulatory_region_variant	MODIFIER	-	-	RegulatoryFeature	ENSMUSR00000027061	promoter	-	-	-	-	-	-	-	-	-
10:57486188-57486188	T	upstream_gene_variant	MODIFIER	Hsf2	ENSMUSG00000019878	Transcript	ENSMUST00000079833	protein_coding	-	-	-	-	-	1	1	P1	-
10:57486188-57486188	T	non_coding_transcript_exon_variant	MODIFIER	4930467K11Rik	ENSMUSG00000097370	Transcript	ENSMUST00000180831	lincRNA	164	-	-	-	-	-1	1	-	-
10:57486334-57486334	G	regulatory_region_variant	MODIFIER	-	-	RegulatoryFeature	ENSMUSR00000027061	promoter	-	-	-	-	-	-	-	-	-
10:57486334-57486334	G	non_coding_transcript_exon_variant	MODIFIER	4930467K11Rik	ENSMUSG00000097370	Transcript	ENSMUST00000180831	lincRNA	18	-	-	-	-	-1	1	-	-
10:57486334-57486334	G	upstream_gene_variant	MODIFIER	Hsf2	ENSMUSG00000019878	Transcript	ENSMUST00000079833	protein_coding	-	-	-	-	-	1	1	P1	-
10:58236037-58236037	T	downstream_gene_variant	MODIFIER	Gm19459	ENSMUSG00000093601	Transcript	ENSMUST00000176240	unprocessed_pseudogene	-	-	-	-	-	-1	-	-	-
10:58236037-58236037	T	synonymous_variant	LOW	Gm4981	ENSMUSG00000075045	Transcript	ENSMUST00000099726	protein_coding	665	354	118	P	ccC/ccA	-1	-	P1	-
10:58236037-58236037	T	upstream_gene_variant	MODIFIER	Duxf3	ENSMUSG00000075046	Transcript	ENSMUST00000176875	protein_coding	-	-	-	-	-	-1	-	P1	-
10:59104250-59104250	T	missense_variant	MODERATE	Sh3rf3	ENSMUSG00000037990	Transcript	ENSMUST00000153031	protein_coding	2009	1892	631	R/L	cGc/cTc	1	1	P1	tolerated(0.33)
10:59222693-59222693	T	regulatory_region_variant	MODIFIER	-	-	RegulatoryFeature	ENSMUSR00000027214	promoter	-	-	-	-	-	-	-	-	-
10:59222693-59222693	T	missense_variant	MODERATE	Sowahc	ENSMUSG00000098188	Transcript	ENSMUST00000182161	protein_coding	741	650	217	G/V	gGt/gTt	1	-	P1	tolerated(0.24)
10:59222693-59222693	T	upstream_gene_variant	MODIFIER	2019-09-10	ENSMUSG00000019917	Transcript	ENSMUST00000165971	protein_coding	-	-	-	-	-	-1	1	P2	-
10:59416492-59416492	C	regulatory_region_variant	MODIFIER	-	-	RegulatoryFeature	ENSMUSR00000501991	enhancer	-	-	-	-	-	-	-	-	-
10:59416492-59416492	C	missense_variant	MODERATE	Pla2g12b	ENSMUSG00000009646	Transcript	ENSMUST00000009790	protein_coding	556	445	149	G/R	Ggc/Cgc	1	1	P1	deleterious(0)
10:59733013-59733013	G	missense_variant	MODERATE	Micu1	ENSMUSG00000020111	Transcript	ENSMUST00000020311	protein_coding	282	192	64	N/K	aaC/aaG	1	5	A1	tolerated_low_confidence(0.95)
10:59988810-59988810	T	synonymous_variant	LOW	Anapc16	ENSMUSG00000020107	Transcript	ENSMUST00000020307	protein_coding	477	303	101	L	ctG/ctA	-1	2	-	-
10:60131481-60131481	T	stop_lost	HIGH	Spock2	ENSMUSG00000058297	Transcript	ENSMUST00000121820	protein_coding	1521	1272	424	*/Y	taG/taT	1	1	P2	-
10:60131481-60131481	T	downstream_gene_variant	MODIFIER	Mir6906	ENSMUSG00000105468	Transcript	ENSMUST00000198998	miRNA	-	-	-	-	-	1	-	-	-
10:60228491-60228491	T	regulatory_region_variant	MODIFIER	-	-	RegulatoryFeature	ENSMUSR00000310315	promoter_flanking_region	-	-	-	-	-	-	-	-	-
10:60228491-60228491	T	intergenic_variant	MODIFIER	-	-	-	-	-	-	-	-	-	-	-	-	-	-
10:60316746-60316746	A	splice_region_variant,intron_variant	LOW	Cdh23	ENSMUSG00000012819	Transcript	ENSMUST00000105464	protein_coding	-	-	-	-	-	-1	5	P2	-
10:60434565-60434565	C	missense_variant	MODERATE	Cdh23	ENSMUSG00000012819	Transcript	ENSMUST00000105464	protein_coding	2201	1794	598	I/M	atC/atG	-1	5	P2	deleterious(0.04)
10:60778268-60778268	A	missense_variant	MODERATE	Unc5b	ENSMUSG00000020099	Transcript	ENSMUST00000077925	protein_coding	1217	801	267	Q/H	caG/caT	-1	1	P2	deleterious(0.02)
10:61856913-61856913	T	intron_variant	MODIFIER	Col13a1	ENSMUSG00000058806	Transcript	ENSMUST00000105454	protein_coding	-	-	-	-	-	-1	1	P2	-
10:61867485-61867485	G	synonymous_variant	LOW	Col13a1	ENSMUSG00000058806	Transcript	ENSMUST00000105454	protein_coding	1816	1344	448	V	gtG/gtC	-1	1	P2	-
10:61869591-61869591	A	intron_variant	MODIFIER	Col13a1	ENSMUSG00000058806	Transcript	ENSMUST00000105454	protein_coding	-	-	-	-	-	-1	1	P2	-
10:61871278-61871278	A	intron_variant	MODIFIER	Col13a1	ENSMUSG00000058806	Transcript	ENSMUST00000105454	protein_coding	-	-	-	-	-	-1	1	P2	-
10:61903111-61903111	A	synonymous_variant	LOW	Col13a1	ENSMUSG00000058806	Transcript	ENSMUST00000105454	protein_coding	958	486	162	I	atC/atT	-1	1	P2	-
10:61934330-61934330	A	intron_variant	MODIFIER	Col13a1	ENSMUSG00000058806	Transcript	ENSMUST00000105454	protein_coding	-	-	-	-	-	-1	1	P2	-
10:62071911-62071911	T	non_coding_transcript_exon_variant	MODIFIER	Gm5424	ENSMUSG00000046687	Transcript	ENSMUST00000053865	processed_pseudogene	789	-	-	-	-	1	-	-	-
10:62340691-62340691	T	regulatory_region_variant	MODIFIER	-	-	RegulatoryFeature	ENSMUSR00000027858	promoter	-	-	-	-	-	-	-	-	-
10:62340691-62340691	T	non_coding_transcript_exon_variant	MODIFIER	Hk1os	ENSMUSG00000085347	Transcript	ENSMUST00000143122	antisense	85	-	-	-	-	1	2	-	-
10:62340691-62340691	T	intron_variant	MODIFIER	Hk1	ENSMUSG00000037012	Transcript	ENSMUST00000116238	protein_coding	-	-	-	-	-	-1	1	P4	-
10:62400598-62400598	A	intron_variant	MODIFIER	Hkdc1	ENSMUSG00000020080	Transcript	ENSMUST00000020277	protein_coding	-	-	-	-	-	-1	1	P1	-
10:62437439-62437439	A	missense_variant	MODERATE	Supv3l1	ENSMUSG00000020079	Transcript	ENSMUST00000020273	protein_coding	1071	1018	340	V/L	Gta/Tta	-1	1	P1	tolerated(0.17)
10:62993156-62993156	A	synonymous_variant	LOW	Rufy2	ENSMUSG00000020070	Transcript	ENSMUST00000119567	protein_coding	525	438	146	E	gaG/gaA	1	1	P1	-
10:63066525-63066525	A	regulatory_region_variant	MODIFIER	-	-	RegulatoryFeature	ENSMUSR00000310687	CTCF_binding_site	-	-	-	-	-	-	-	-	-
10:63066525-63066525	A	missense_variant,splice_region_variant	MODERATE	Pbld1	ENSMUSG00000112129	Transcript	ENSMUST00000178684	protein_coding	221	185	62	S/N	aGc/aAc	1	1	P2	deleterious(0.05)
10:63192765-63192765	A	missense_variant	MODERATE	Mypn	ENSMUSG00000020067	Transcript	ENSMUST00000095580	protein_coding	754	518	173	P/L	cCt/cTt	-1	1	P1	deleterious(0)
10:63264206-63264206	C	intron_variant	MODIFIER	Herc4	ENSMUSG00000020064	Transcript	ENSMUST00000020258	protein_coding	-	-	-	-	-	1	1	P2	-
10:64208216-64208216	A	intron_variant	MODIFIER	Ctnna3	ENSMUSG00000060843	Transcript	ENSMUST00000105440	protein_coding	-	-	-	-	-	1	1	P1	-
10:64487554-64487554	A	stop_gained	HIGH	Ctnna3	ENSMUSG00000060843	Transcript	ENSMUST00000105440	protein_coding	1627	1467	489	Y/*	taC/taA	1	1	P1	-
10:64649609-64649609	A	regulatory_region_variant	MODIFIER	-	-	RegulatoryFeature	ENSMUSR00000502942	promoter_flanking_region	-	-	-	-	-	-	-	-	-
10:64649609-64649609	A	intron_variant	MODIFIER	Ctnna3	ENSMUSG00000060843	Transcript	ENSMUST00000105440	protein_coding	-	-	-	-	-	1	1	P1	-
10:66795997-66795997	T	intergenic_variant	MODIFIER	-	-	-	-	-	-	-	-	-	-	-	-	-	-
10:67229987-67229987	T	synonymous_variant	LOW	Jmjd1c	ENSMUSG00000037876	Transcript	ENSMUST00000051446	protein_coding	5187	5187	1729	R	cgG/cgT	1	5	P4	-
10:68436303-68436303	A	missense_variant	MODERATE	Cabcoco1	ENSMUSG00000019945	Transcript	ENSMUST00000020103	protein_coding	868	829	277	D/Y	Gat/Tat	-1	1	P2	deleterious(0)
10:70217051-70217051	A	5_prime_UTR_variant	MODIFIER	Mrln	ENSMUSG00000019933	Transcript	ENSMUST00000020090	protein_coding	193	-	-	-	-	1	2	P1	-
10:71169416-71169416	A	non_coding_transcript_exon_variant	MODIFIER	C730027H18Rik	ENSMUSG00000112366	Transcript	ENSMUST00000218381	lincRNA	1621	-	-	-	-	-1	1	-	-
10:71169416-71169416	A	downstream_gene_variant	MODIFIER	C730027H18Rik	ENSMUSG00000112189	Transcript	ENSMUST00000219181	lincRNA	-	-	-	-	-	-1	1	-	-
10:71344723-71344723	T	regulatory_region_variant	MODIFIER	-	-	RegulatoryFeature	ENSMUSR00000029078	promoter	-	-	-	-	-	-	-	-	-
10:71344723-71344723	T	upstream_gene_variant	MODIFIER	Ipmk	ENSMUSG00000060733	Transcript	ENSMUST00000121446	protein_coding	-	-	-	-	-	1	5	A2	-
10:71344723-71344723	T	splice_donor_variant	HIGH	Cisd1	ENSMUSG00000037710	Transcript	ENSMUST00000045887	protein_coding	-	-	-	-	-	-1	1	P1	-
10:71705123-71705123	T	non_coding_transcript_exon_variant	MODIFIER	Gm4798	ENSMUSG00000112714	Transcript	ENSMUST00000218024	processed_pseudogene	834	-	-	-	-	1	-	-	-
10:71705123-71705123	T	downstream_gene_variant	MODIFIER	Gm47045	ENSMUSG00000112152	Transcript	ENSMUST00000218094	processed_pseudogene	-	-	-	-	-	1	-	-	-
10:74630976-74630976	A	missense_variant	MODERATE	Pcdh15	ENSMUSG00000052613	Transcript	ENSMUST00000193361	protein_coding	5259	4854	1618	S/R	agC/agA	1	5	P3	tolerated_low_confidence(0.06)
10:75176418-75176418	C	missense_variant	MODERATE	Bcr	ENSMUSG00000009681	Transcript	ENSMUST00000164107	protein_coding	3579	3145	1049	G/R	Ggg/Cgg	1	1	P1	deleterious(0)
10:75180062-75180062	A	intron_variant	MODIFIER	Bcr	ENSMUSG00000009681	Transcript	ENSMUST00000164107	protein_coding	-	-	-	-	-	1	1	P1	-
10:75517386-75517386	A	regulatory_region_variant	MODIFIER	-	-	RegulatoryFeature	ENSMUSR00000029355	promoter	-	-	-	-	-	-	-	-	-
10:75517386-75517386	A	upstream_gene_variant	MODIFIER	Snrpd3	ENSMUSG00000020180	Transcript	ENSMUST00000020397	protein_coding	-	-	-	-	-	1	1	P1	-
10:75517386-75517386	A	upstream_gene_variant	MODIFIER	Gucd1	ENSMUSG00000033416	Transcript	ENSMUST00000039796	protein_coding	-	-	-	-	-	-1	1	P1	-
10:75578802-75578802	A	synonymous_variant	LOW	Ggt1	ENSMUSG00000006345	Transcript	ENSMUST00000006508	protein_coding	758	453	151	P	ccC/ccA	1	1	P1	-
10:75700008-75700008	A	regulatory_region_variant	MODIFIER	-	-	RegulatoryFeature	ENSMUSR00000504181	enhancer	-	-	-	-	-	-	-	-	-
10:75700008-75700008	A	missense_variant	MODERATE	Cabin1	ENSMUSG00000020196	Transcript	ENSMUST00000001712	protein_coding	4626	4205	1402	G/V	gGt/gTt	-1	5	P1	tolerated_low_confidence(0.08)
10:75776780-75776780	A	upstream_gene_variant	MODIFIER	Ddt	ENSMUSG00000001666	Transcript	ENSMUST00000001716	protein_coding	-	-	-	-	-	-1	1	P1	-
10:75776780-75776780	A	synonymous_variant	LOW	Gstt3	ENSMUSG00000001665	Transcript	ENSMUST00000001715	protein_coding	771	315	105	A	gcC/gcT	-1	1	P1	-
10:75776780-75776780	A	synonymous_variant	LOW	Gm20441	ENSMUSG00000092360	Transcript	ENSMUST00000173512	protein_coding	311	312	104	A	gcC/gcT	-1	5	P1	-
10:75926617-75926617	A	upstream_gene_variant	MODIFIER	Smarcb1	ENSMUSG00000000902	Transcript	ENSMUST00000000925	protein_coding	-	-	-	-	-	-1	1	P3	-
10:75926617-75926617	A	missense_variant	MODERATE	Mmp11	ENSMUSG00000000901	Transcript	ENSMUST00000000924	protein_coding	930	881	294	P/L	cCg/cTg	-1	1	P1	tolerated(0.66)
10:75927231-75927231	A	missense_variant	MODERATE	Mmp11	ENSMUSG00000000901	Transcript	ENSMUST00000000924	protein_coding	575	526	176	G/W	Ggg/Tgg	-1	1	P1	deleterious(0)
10:75940410-75940410	A	upstream_gene_variant	MODIFIER	Vpreb3	ENSMUSG00000000903	Transcript	ENSMUST00000121151	protein_coding	-	-	-	-	-	1	3	-	-
10:75940410-75940410	A	upstream_gene_variant	MODIFIER	Mmp11	ENSMUSG00000000901	Transcript	ENSMUST00000219728	protein_coding	-	-	-	-	-	-1	5	-	-
10:75940410-75940410	A	downstream_gene_variant	MODIFIER	Gm16221	ENSMUSG00000082234	Transcript	ENSMUST00000117331	processed_pseudogene	-	-	-	-	-	-1	-	-	-
10:75940410-75940410	A	synonymous_variant	LOW	Gm867	ENSMUSG00000050157	Transcript	ENSMUST00000219979	protein_coding	59	9	3	I	atC/atT	-1	3	P1	-
10:75940410-75940410	A	downstream_gene_variant	MODIFIER	Chchd10	ENSMUSG00000049422	Transcript	ENSMUST00000219839	protein_coding	-	-	-	-	-	1	1	P1	-
10:76278568-76278568	A	missense_variant	MODERATE	Dip2a	ENSMUSG00000020231	Transcript	ENSMUST00000036033	protein_coding	3110	3047	1016	R/M	aGg/aTg	-1	5	P2	deleterious(0)
10:76420266-76420266	A	missense_variant	MODERATE	Pcnt	ENSMUSG00000001151	Transcript	ENSMUST00000001179	protein_coding	2247	2139	713	K/N	aaG/aaT	-1	2	P2	tolerated(0.24)
10:76470394-76470394	T	upstream_gene_variant	MODIFIER	Ybey	ENSMUSG00000033126	Transcript	ENSMUST00000049185	protein_coding	-	-	-	-	-	-1	1	P1	-
10:76470394-76470394	T	missense_variant	MODERATE	Mcm3ap	ENSMUSG00000001150	Transcript	ENSMUST00000170795	protein_coding	734	340	114	V/F	Gtt/Ttt	1	1	P1	tolerated(0.23)
10:76489658-76489658	T	intron_variant	MODIFIER	Mcm3ap	ENSMUSG00000001150	Transcript	ENSMUST00000170795	protein_coding	-	-	-	-	-	1	1	P1	-
10:76531531-76531531	C	regulatory_region_variant	MODIFIER	-	-	RegulatoryFeature	ENSMUSR00000029538	promoter	-	-	-	-	-	-	-	-	-
10:76531531-76531531	C	upstream_gene_variant	MODIFIER	Lss	ENSMUSG00000033105	Transcript	ENSMUST00000048678	protein_coding	-	-	-	-	-	1	1	P1	-
10:76546781-76546781	A	missense_variant	MODERATE	Lss	ENSMUSG00000033105	Transcript	ENSMUST00000048678	protein_coding	1543	1489	497	A/T	Gct/Act	1	1	P1	tolerated(0.09)
10:76546781-76546781	A	non_coding_transcript_exon_variant	MODIFIER	4930483K19Rik	ENSMUSG00000086241	Transcript	ENSMUST00000127576	antisense	327	-	-	-	-	-1	1	-	-
10:76578031-76578031	T	regulatory_region_variant	MODIFIER	-	-	RegulatoryFeature	ENSMUSR00000504309	promoter_flanking_region	-	-	-	-	-	-	-	-	-
10:76578031-76578031	T	missense_variant	MODERATE	Ftcd	ENSMUSG00000001155	Transcript	ENSMUST00000001183	protein_coding	326	268	90	V/L	Gtg/Ttg	1	1	P1	deleterious(0.02)
10:76608220-76608220	G	intron_variant	MODIFIER	Col6a2	ENSMUSG00000020241	Transcript	ENSMUST00000001181	protein_coding	-	-	-	-	-	-1	1	P1	-
10:76610691-76610691	T	missense_variant	MODERATE	Col6a2	ENSMUSG00000020241	Transcript	ENSMUST00000001181	protein_coding	1450	1057	353	R/S	Cgc/Agc	-1	1	P1	tolerated(0.17)
10:76613200-76613200	T	intron_variant	MODIFIER	Col6a2	ENSMUSG00000020241	Transcript	ENSMUST00000001181	protein_coding	-	-	-	-	-	-1	1	P1	-
10:76721397-76721397	A	splice_region_variant,intron_variant	LOW	Col6a1	ENSMUSG00000001119	Transcript	ENSMUST00000001147	protein_coding	-	-	-	-	-	-1	1	P1	-
10:77259133-77259133	A	regulatory_region_variant	MODIFIER	-	-	RegulatoryFeature	ENSMUSR00000029675	promoter	-	-	-	-	-	-	-	-	-
10:77259133-77259133	A	non_coding_transcript_exon_variant	MODIFIER	Gm10941	ENSMUSG00000078444	Transcript	ENSMUST00000105408	bidirectional_promoter_lncRNA	91	-	-	-	-	-1	1	-	-
10:77259133-77259133	A	upstream_gene_variant	MODIFIER	Pofut2	ENSMUSG00000020260	Transcript	ENSMUST00000020493	protein_coding	-	-	-	-	-	1	1	P1	-
10:77292886-77292887	-	3_prime_UTR_variant	MODIFIER	Adarb1	ENSMUSG00000020262	Transcript	ENSMUST00000105406	protein_coding	4503	-	-	-	-	-1	1	-	-
10:77295779-77295779	G	synonymous_variant	LOW	Adarb1	ENSMUSG00000020262	Transcript	ENSMUST00000105406	protein_coding	2347	1875	625	T	acA/acC	-1	1	-	-
10:77558093-77558093	A	regulatory_region_variant	MODIFIER	-	-	RegulatoryFeature	ENSMUSR00000311803	CTCF_binding_site	-	-	-	-	-	-	-	-	-
10:77558093-77558093	A	missense_variant	MODERATE	Itgb2	ENSMUSG00000000290	Transcript	ENSMUST00000000299	protein_coding	1577	1366	456	Q/K	Cag/Aag	1	1	P1	tolerated(0.66)
10:77716181-77716181	T	downstream_gene_variant	MODIFIER	Gm10024	ENSMUSG00000094012	Transcript	ENSMUST00000075421	protein_coding	-	-	-	-	-	1	-	P1	-
10:77716181-77716181	T	downstream_gene_variant	MODIFIER	Gm10142	ENSMUSG00000094146	Transcript	ENSMUST00000179767	protein_coding	-	-	-	-	-	1	-	P1	-
10:77716181-77716181	T	upstream_gene_variant	MODIFIER	Krtap12-1	ENSMUSG00000069583	Transcript	ENSMUST00000092370	protein_coding	-	-	-	-	-	1	-	P1	-
10:77716181-77716181	T	downstream_gene_variant	MODIFIER	Gm48179	ENSMUSG00000112037	Transcript	ENSMUST00000218482	processed_pseudogene	-	-	-	-	-	-1	-	-	-
10:77716181-77716181	T	intron_variant	MODIFIER	Tspear	ENSMUSG00000069581	Transcript	ENSMUST00000092366	protein_coding	-	-	-	-	-	1	1	P1	-
10:77797777-77797777	T	upstream_gene_variant	MODIFIER	Gm9639	ENSMUSG00000096131	Transcript	ENSMUST00000172205	protein_coding	-	-	-	-	-	-1	-	P1	-
10:77797777-77797777	T	intron_variant	MODIFIER	Tspear	ENSMUSG00000069581	Transcript	ENSMUST00000092366	protein_coding	-	-	-	-	-	1	1	P1	-
10:77797777-77797777	T	downstream_gene_variant	MODIFIER	Gm19668	ENSMUSG00000096380	Transcript	ENSMUST00000178581	protein_coding	-	-	-	-	-	-1	-	P1	-
10:77947893-77947893	T	missense_variant	MODERATE	Trpm2	ENSMUSG00000009292	Transcript	ENSMUST00000105401	protein_coding	1044	745	249	R/S	Cgc/Agc	-1	1	P1	deleterious(0)
10:77992377-77992377	A	intron_variant	MODIFIER	Pfkl	ENSMUSG00000020277	Transcript	ENSMUST00000020522	protein_coding	-	-	-	-	-	-1	1	P1	-
10:78043577-78043577	T	regulatory_region_variant	MODIFIER	-	-	RegulatoryFeature	ENSMUSR00000029818	promoter	-	-	-	-	-	-	-	-	-
10:78043577-78043577	T	regulatory_region_variant	MODIFIER	-	-	RegulatoryFeature	ENSMUSR00000504604	CTCF_binding_site	-	-	-	-	-	-	-	-	-
10:78043577-78043577	T	5_prime_UTR_variant	MODIFIER	Aire	ENSMUSG00000000731	Transcript	ENSMUST00000128241	protein_coding	4	-	-	-	-	-1	1	P3	-
10:78043577-78043577	T	intron_variant	MODIFIER	Dnmt3l	ENSMUSG00000000730	Transcript	ENSMUST00000138785	protein_coding	-	-	-	-	-	1	1	P1	-
10:78447978-78447978	A	splice_region_variant,synonymous_variant	LOW	Pdxk	ENSMUSG00000032788	Transcript	ENSMUST00000041616	protein_coding	509	381	127	Y	taC/taT	-1	1	P1	-
10:78447978-78447978	A	upstream_gene_variant	MODIFIER	Mir6908	ENSMUSG00000098279	Transcript	ENSMUST00000184056	miRNA	-	-	-	-	-	-1	-	-	-
10:79544655-79544655	G	intron_variant	MODIFIER	Mier2	ENSMUSG00000042570	Transcript	ENSMUST00000165028	protein_coding	-	-	-	-	-	-1	1	A2	-
10:79675972-79675972	T	3_prime_UTR_variant	MODIFIER	Tpgs1	ENSMUSG00000020308	Transcript	ENSMUST00000020552	protein_coding	988	-	-	-	-	1	1	P1	-
10:79695063-79695063	G	regulatory_region_variant	MODIFIER	-	-	RegulatoryFeature	ENSMUSR00000311997	CTCF_binding_site	-	-	-	-	-	-	-	-	-
10:79695063-79695063	G	missense_variant	MODERATE	Gzmm	ENSMUSG00000054206	Transcript	ENSMUST00000020549	protein_coding	1089	698	233	T/R	aCa/aGa	1	1	P1	deleterious(0.02)
10:79710253-79710253	A	splice_region_variant,intron_variant	LOW	Bsg	ENSMUSG00000023175	Transcript	ENSMUST00000067036	protein_coding	-	-	-	-	-	1	1	P1	-
10:79828096-79828096	A	regulatory_region_variant	MODIFIER	-	-	RegulatoryFeature	ENSMUSR00000504845	promoter_flanking_region	-	-	-	-	-	-	-	-	-
10:79828096-79828096	A	intron_variant	MODIFIER	Misp	ENSMUSG00000035852	Transcript	ENSMUST00000219305	protein_coding	-	-	-	-	-	1	1	P1	-
10:79854407-79854407	A	regulatory_region_variant	MODIFIER	-	-	RegulatoryFeature	ENSMUSR00000030087	promoter	-	-	-	-	-	-	-	-	-
10:79854407-79854407	A	regulatory_region_variant	MODIFIER	-	-	RegulatoryFeature	ENSMUSR00000504856	CTCF_binding_site	-	-	-	-	-	-	-	-	-
10:79854407-79854407	A	upstream_gene_variant	MODIFIER	Ptbp1	ENSMUSG00000006498	Transcript	ENSMUST00000172282	protein_coding	-	-	-	-	-	1	1	P4	-
10:79854407-79854407	A	non_coding_transcript_exon_variant	MODIFIER	E130317F20Rik	ENSMUSG00000091994	Transcript	ENSMUST00000217802	bidirectional_promoter_lncRNA	565	-	-	-	-	-1	-	-	-
10:79896565-79896565	A	downstream_gene_variant	MODIFIER	Cfd	ENSMUSG00000061780	Transcript	ENSMUST00000061653	protein_coding	-	-	-	-	-	1	1	P2	-
10:79896565-79896565	A	splice_acceptor_variant	HIGH	Med16	ENSMUSG00000013833	Transcript	ENSMUST00000165684	protein_coding	-	-	-	-	-	-1	1	P3	-
10:79912058-79912058	A	upstream_gene_variant	MODIFIER	Kiss1r	ENSMUSG00000035773	Transcript	ENSMUST00000045529	protein_coding	-	-	-	-	-	1	1	P1	-
10:79912058-79912058	A	upstream_gene_variant	MODIFIER	Med16	ENSMUSG00000013833	Transcript	ENSMUST00000165684	protein_coding	-	-	-	-	-	-1	1	P3	-
10:79912058-79912058	A	intron_variant	MODIFIER	R3hdm4	ENSMUSG00000035781	Transcript	ENSMUST00000045628	protein_coding	-	-	-	-	-	-1	1	P1	-
10:79912058-79912058	A	downstream_gene_variant	MODIFIER	Gm26602	ENSMUSG00000097854	Transcript	ENSMUST00000181321	protein_coding	-	-	-	-	-	1	-	P1	-
10:79912058-79912058	A	downstream_gene_variant	MODIFIER	Gm24019	ENSMUSG00000095023	Transcript	ENSMUST00000178620	snRNA	-	-	-	-	-	1	-	-	-
10:79931131-79931131	T	missense_variant	MODERATE	Arid3a	ENSMUSG00000019564	Transcript	ENSMUST00000019708	protein_coding	711	238	80	G/W	Ggg/Tgg	1	1	P3	deleterious_low_confidence(0)
10:79972898-79972898	T	regulatory_region_variant	MODIFIER	-	-	RegulatoryFeature	ENSMUSR00000504882	promoter_flanking_region	-	-	-	-	-	-	-	-	-
10:79972898-79972898	T	downstream_gene_variant	MODIFIER	Tmem259	ENSMUSG00000013858	Transcript	ENSMUST00000052885	protein_coding	-	-	-	-	-	-1	1	P1	-
10:79972898-79972898	T	missense_variant	MODERATE	Grin3b	ENSMUSG00000035745	Transcript	ENSMUST00000045085	protein_coding	666	481	161	V/L	Gtg/Ttg	1	1	P1	tolerated(0.4)
10:79972898-79972898	T	downstream_gene_variant	MODIFIER	Wdr18	ENSMUSG00000035754	Transcript	ENSMUST00000045247	protein_coding	-	-	-	-	-	1	1	P1	-
10:79972930-79972930	T	regulatory_region_variant	MODIFIER	-	-	RegulatoryFeature	ENSMUSR00000504882	promoter_flanking_region	-	-	-	-	-	-	-	-	-
10:79972930-79972930	T	missense_variant	MODERATE	Grin3b	ENSMUSG00000035745	Transcript	ENSMUST00000045085	protein_coding	698	513	171	W/C	tgG/tgT	1	1	P1	deleterious(0)
10:79972930-79972930	T	downstream_gene_variant	MODIFIER	Wdr18	ENSMUSG00000035754	Transcript	ENSMUST00000045247	protein_coding	-	-	-	-	-	1	1	P1	-
10:79972930-79972930	T	downstream_gene_variant	MODIFIER	Tmem259	ENSMUSG00000013858	Transcript	ENSMUST00000052885	protein_coding	-	-	-	-	-	-1	1	P1	-
10:79998281-79998281	T	regulatory_region_variant	MODIFIER	-	-	RegulatoryFeature	ENSMUSR00000030128	promoter	-	-	-	-	-	-	-	-	-
10:79998281-79998281	T	downstream_gene_variant	MODIFIER	Cnn2	ENSMUSG00000004665	Transcript	ENSMUST00000004784	protein_coding	-	-	-	-	-	1	1	P1	-
10:79998281-79998281	T	missense_variant	MODERATE	Abca7	ENSMUSG00000035722	Transcript	ENSMUST00000171637	protein_coding	379	340	114	G/W	Ggg/Tgg	1	1	A2	deleterious(0.02)
10:79998367-79998367	T	regulatory_region_variant	MODIFIER	-	-	RegulatoryFeature	ENSMUSR00000030128	promoter	-	-	-	-	-	-	-	-	-
10:79998367-79998367	T	downstream_gene_variant	MODIFIER	Cnn2	ENSMUSG00000004665	Transcript	ENSMUST00000004784	protein_coding	-	-	-	-	-	1	1	P1	-
10:79998367-79998367	T	intron_variant	MODIFIER	Abca7	ENSMUSG00000035722	Transcript	ENSMUST00000171637	protein_coding	-	-	-	-	-	1	1	A2	-
10:79999640-79999640	T	downstream_gene_variant	MODIFIER	Cnn2	ENSMUSG00000004665	Transcript	ENSMUST00000004784	protein_coding	-	-	-	-	-	1	1	P1	-
10:79999640-79999640	T	intron_variant	MODIFIER	Abca7	ENSMUSG00000035722	Transcript	ENSMUST00000171637	protein_coding	-	-	-	-	-	1	1	A2	-
10:80006757-80006757	T	intron_variant	MODIFIER	Abca7	ENSMUSG00000035722	Transcript	ENSMUST00000171637	protein_coding	-	-	-	-	-	1	1	A2	-
10:80025525-80025525	T	regulatory_region_variant	MODIFIER	-	-	RegulatoryFeature	ENSMUSR00000504898	promoter_flanking_region	-	-	-	-	-	-	-	-	-
10:80025525-80025525	T	missense_variant	MODERATE	Arhgap45	ENSMUSG00000035697	Transcript	ENSMUST00000105373	protein_coding	1583	1521	507	Q/H	caG/caT	1	1	A2	deleterious(0)
10:80053498-80053498	T	regulatory_region_variant	MODIFIER	-	-	RegulatoryFeature	ENSMUSR00000030142	promoter	-	-	-	-	-	-	-	-	-
10:80053498-80053498	T	upstream_gene_variant	MODIFIER	Gpx4	ENSMUSG00000075706	Transcript	ENSMUST00000097227	protein_coding	-	-	-	-	-	1	1	-	-
10:80053498-80053498	T	downstream_gene_variant	MODIFIER	Sbno2	ENSMUSG00000035673	Transcript	ENSMUST00000219260	protein_coding	-	-	-	-	-	-1	5	P1	-
10:80062568-80062568	T	missense_variant,splice_region_variant	MODERATE	Sbno2	ENSMUSG00000035673	Transcript	ENSMUST00000219260	protein_coding	2435	2059	687	G/S	Ggt/Agt	-1	5	P1	tolerated(0.36)
10:80062569-80062569	A	splice_region_variant,synonymous_variant	LOW	Sbno2	ENSMUSG00000035673	Transcript	ENSMUST00000219260	protein_coding	2434	2058	686	R	cgA/cgT	-1	5	P1	-
10:80258453-80258453	A	downstream_gene_variant	MODIFIER	Ndufs7	ENSMUSG00000020153	Transcript	ENSMUST00000105364	protein_coding	-	-	-	-	-	1	5	P1	-
10:80258453-80258453	A	missense_variant	MODERATE	Gamt	ENSMUSG00000020150	Transcript	ENSMUST00000020359	protein_coding	690	623	208	T/M	aCg/aTg	-1	1	-	deleterious(0.03)
10:80258453-80258453	A	upstream_gene_variant	MODIFIER	Dazap1	ENSMUSG00000069565	Transcript	ENSMUST00000156935	protein_coding	-	-	-	-	-	1	3	-	-
10:80285473-80285473	A	regulatory_region_variant	MODIFIER	-	-	RegulatoryFeature	ENSMUSR00000504963	open_chromatin_region	-	-	-	-	-	-	-	-	-
10:80285473-80285473	A	intron_variant	MODIFIER	Dazap1	ENSMUSG00000069565	Transcript	ENSMUST00000092305	protein_coding	-	-	-	-	-	1	1	A1	-
10:80285473-80285473	A	upstream_gene_variant	MODIFIER	Gm15122	ENSMUSG00000087672	Transcript	ENSMUST00000135434	antisense	-	-	-	-	-	-1	2	-	-
10:80304983-80304983	T	regulatory_region_variant	MODIFIER	-	-	RegulatoryFeature	ENSMUSR00000030201	promoter_flanking_region	-	-	-	-	-	-	-	-	-
10:80304983-80304983	T	missense_variant	MODERATE	Apc2	ENSMUSG00000020135	Transcript	ENSMUST00000020349	protein_coding	617	599	200	R/L	cGc/cTc	1	5	P2	deleterious(0)
10:80307415-80307415	A	intron_variant	MODIFIER	Apc2	ENSMUSG00000020135	Transcript	ENSMUST00000020349	protein_coding	-	-	-	-	-	1	5	P2	-
10:80308213-80308213	T	splice_acceptor_variant	HIGH	Apc2	ENSMUSG00000020135	Transcript	ENSMUST00000020349	protein_coding	-	-	-	-	-	1	5	P2	-
10:80325756-80325756	A	intron_variant	MODIFIER	Pcsk4	ENSMUSG00000020131	Transcript	ENSMUST00000020340	protein_coding	-	-	-	-	-	-1	1	P1	-
10:80325756-80325756	A	upstream_gene_variant	MODIFIER	Reep6	ENSMUSG00000035504	Transcript	ENSMUST00000105354	protein_coding	-	-	-	-	-	1	1	P3	-
10:80340814-80340814	T	downstream_gene_variant	MODIFIER	Adamtsl5	ENSMUSG00000043822	Transcript	ENSMUST00000095446	protein_coding	-	-	-	-	-	-1	5	P1	-
10:80340814-80340814	T	downstream_gene_variant	MODIFIER	Reep6	ENSMUSG00000035504	Transcript	ENSMUST00000105354	protein_coding	-	-	-	-	-	1	1	P3	-
10:80382099-80382099	A	upstream_gene_variant	MODIFIER	Gm22721	ENSMUSG00000084658	Transcript	ENSMUST00000122709	miRNA	-	-	-	-	-	1	-	-	-
10:80382099-80382099	A	upstream_gene_variant	MODIFIER	Gm47793	ENSMUSG00000112648	Transcript	ENSMUST00000218129	processed_pseudogene	-	-	-	-	-	-1	-	-	-
10:80382099-80382099	A	missense_variant	MODERATE	Mex3d	ENSMUSG00000048696	Transcript	ENSMUST00000105350	protein_coding	1522	1283	428	W/L	tGg/tTg	-1	1	P1	deleterious_low_confidence(0.02)
10:80382100-80382100	G	upstream_gene_variant	MODIFIER	Gm22721	ENSMUSG00000084658	Transcript	ENSMUST00000122709	miRNA	-	-	-	-	-	1	-	-	-
10:80382100-80382100	G	missense_variant	MODERATE	Mex3d	ENSMUSG00000048696	Transcript	ENSMUST00000105350	protein_coding	1521	1282	428	W/R	Tgg/Cgg	-1	1	P1	deleterious_low_confidence(0.01)
10:80382100-80382100	G	upstream_gene_variant	MODIFIER	Gm47793	ENSMUSG00000112648	Transcript	ENSMUST00000218129	processed_pseudogene	-	-	-	-	-	-1	-	-	-
10:80417322-80417322	T	synonymous_variant	LOW	Tcf3	ENSMUSG00000020167	Transcript	ENSMUST00000105342	protein_coding	1188	807	269	Q	caG/caA	-1	1	A2	-
10:80520241-80520241	C	synonymous_variant	LOW	Atp8b3	ENSMUSG00000003341	Transcript	ENSMUST00000020383	protein_coding	3755	3636	1212	P	ccC/ccG	-1	1	P1	-
10:80520241-80520241	C	downstream_gene_variant	MODIFIER	Onecut3	ENSMUSG00000045518	Transcript	ENSMUST00000051773	protein_coding	-	-	-	-	-	1	1	P1	-
10:80586785-80586785	A	regulatory_region_variant	MODIFIER	-	-	RegulatoryFeature	ENSMUSR00000312166	promoter	-	-	-	-	-	-	-	-	-
10:80586785-80586785	A	missense_variant	MODERATE	Abhd17a	ENSMUSG00000003346	Transcript	ENSMUST00000003436	protein_coding	413	62	21	R/L	cGc/cTc	-1	1	P1	tolerated(0.11)
10:80586785-80586785	A	downstream_gene_variant	MODIFIER	Gm29093	ENSMUSG00000100201	Transcript	ENSMUST00000187366	sense_intronic	-	-	-	-	-	-1	5	-	-
10:80638285-80638285	T	downstream_gene_variant	MODIFIER	Btbd2	ENSMUSG00000003344	Transcript	ENSMUST00000003434	protein_coding	-	-	-	-	-	-1	5	P2	-
10:80638285-80638285	T	synonymous_variant	LOW	Csnk1g2	ENSMUSG00000003345	Transcript	ENSMUST00000079773	protein_coding	858	504	168	T	acG/acT	1	1	-	-
10:80638672-80638672	A	regulatory_region_variant	MODIFIER	-	-	RegulatoryFeature	ENSMUSR00000505055	open_chromatin_region	-	-	-	-	-	-	-	-	-
10:80638672-80638672	A	downstream_gene_variant	MODIFIER	Btbd2	ENSMUSG00000003344	Transcript	ENSMUST00000003434	protein_coding	-	-	-	-	-	-1	5	P2	-
10:80638672-80638672	A	intron_variant	MODIFIER	Csnk1g2	ENSMUSG00000003345	Transcript	ENSMUST00000079773	protein_coding	-	-	-	-	-	1	1	-	-
10:80643847-80643847	A	regulatory_region_variant	MODIFIER	-	-	RegulatoryFeature	ENSMUSR00000505058	open_chromatin_region	-	-	-	-	-	-	-	-	-
10:80643847-80643847	A	downstream_gene_variant	MODIFIER	Csnk1g2	ENSMUSG00000003345	Transcript	ENSMUST00000079773	protein_coding	-	-	-	-	-	1	1	-	-
10:80643847-80643847	A	synonymous_variant	LOW	Btbd2	ENSMUSG00000003344	Transcript	ENSMUST00000003434	protein_coding	1930	1389	463	Y	taC/taT	-1	5	P2	-
10:80727943-80727943	G	missense_variant	MODERATE	Ap3d1	ENSMUSG00000020198	Transcript	ENSMUST00000020420	protein_coding	674	401	134	G/A	gGt/gCt	-1	1	P1	tolerated(0.05)
10:80788542-80788542	A	missense_variant	MODERATE	Dot1l	ENSMUSG00000061589	Transcript	ENSMUST00000105336	protein_coding	3081	2843	948	S/N	aGt/aAt	1	1	P1	tolerated_low_confidence(0.6)
10:80890204-80890204	A	stop_gained	HIGH	Tmprss9	ENSMUSG00000059406	Transcript	ENSMUST00000219817	protein_coding	1416	1287	429	C/*	tgC/tgA	1	5	P1	-
10:80951751-80951751	T	regulatory_region_variant	MODIFIER	-	-	RegulatoryFeature	ENSMUSR00000505125	TF_binding_site	-	-	-	-	-	-	-	-	-
10:80951751-80951751	T	splice_region_variant,intron_variant	LOW	Gng7	ENSMUSG00000048240	Transcript	ENSMUST00000099462	protein_coding	-	-	-	-	-	-1	1	P2	-
10:80951751-80951751	T	downstream_gene_variant	MODIFIER	Gm3828	ENSMUSG00000083808	Transcript	ENSMUST00000121817	processed_pseudogene	-	-	-	-	-	-1	-	-	-
10:81022071-81022071	T	regulatory_region_variant	MODIFIER	-	-	RegulatoryFeature	ENSMUSR00000505149	promoter_flanking_region	-	-	-	-	-	-	-	-	-
10:81022071-81022071	T	synonymous_variant	LOW	Diras1	ENSMUSG00000043670	Transcript	ENSMUST00000055125	protein_coding	471	345	115	P	ccC/ccA	-1	1	P1	-
10:81022071-81022071	T	upstream_gene_variant	MODIFIER	Gm16099	ENSMUSG00000087114	Transcript	ENSMUST00000151873	antisense	-	-	-	-	-	1	5	-	-
10:81031523-81031523	A	downstream_gene_variant	MODIFIER	Gm16099	ENSMUSG00000087114	Transcript	ENSMUST00000151873	antisense	-	-	-	-	-	1	5	-	-
10:81031523-81031523	A	missense_variant	MODERATE	Slc39a3	ENSMUSG00000046822	Transcript	ENSMUST00000168076	protein_coding	479	388	130	D/Y	Gac/Tac	-1	1	P1	deleterious(0)
10:81073210-81073210	T	regulatory_region_variant	MODIFIER	-	-	RegulatoryFeature	ENSMUSR00000312246	CTCF_binding_site	-	-	-	-	-	-	-	-	-
10:81073210-81073210	T	missense_variant	MODERATE	Thop1	ENSMUSG00000004929	Transcript	ENSMUST00000005057	protein_coding	302	74	25	R/L	cGc/cTc	1	1	P1	deleterious(0.01)
10:81313841-81313841	T	regulatory_region_variant	MODIFIER	-	-	RegulatoryFeature	ENSMUSR00000505242	open_chromatin_region	-	-	-	-	-	-	-	-	-
10:81313841-81313841	T	intron_variant	MODIFIER	Pip5k1c	ENSMUSG00000034902	Transcript	ENSMUST00000045469	protein_coding	-	-	-	-	-	1	1	A2	-
10:81322576-81322576	T	regulatory_region_variant	MODIFIER	-	-	RegulatoryFeature	ENSMUSR00000030450	promoter	-	-	-	-	-	-	-	-	-
10:81322576-81322576	T	missense_variant	MODERATE	Cactin	ENSMUSG00000034889	Transcript	ENSMUST00000050867	protein_coding	483	375	125	K/N	aaG/aaT	1	1	P1	tolerated_low_confidence(0.12)
10:81322576-81322576	T	downstream_gene_variant	MODIFIER	Pip5k1c	ENSMUSG00000034902	Transcript	ENSMUST00000045469	protein_coding	-	-	-	-	-	1	1	A2	-
10:81332730-81332730	C	synonymous_variant	LOW	Tbxa2r	ENSMUSG00000034881	Transcript	ENSMUST00000220312	protein_coding	680	252	84	V	gtG/gtC	1	1	P1	-
10:81332730-81332730	C	downstream_gene_variant	MODIFIER	Gipc3	ENSMUSG00000034872	Transcript	ENSMUST00000045102	protein_coding	-	-	-	-	-	-1	1	P1	-
10:81361070-81361070	A	intron_variant	MODIFIER	Mfsd12	ENSMUSG00000034854	Transcript	ENSMUST00000044844	protein_coding	-	-	-	-	-	1	1	P1	-
10:81361070-81361070	A	downstream_gene_variant	MODIFIER	4930404N11Rik	ENSMUSG00000020234	Transcript	ENSMUST00000020456	protein_coding	-	-	-	-	-	-1	1	P1	-
10:81361444-81361444	G	downstream_gene_variant	MODIFIER	Fzr1	ENSMUSG00000020235	Transcript	ENSMUST00000140901	protein_coding	-	-	-	-	-	-1	1	P1	-
10:81361444-81361444	G	downstream_gene_variant	MODIFIER	4930404N11Rik	ENSMUSG00000020234	Transcript	ENSMUST00000020456	protein_coding	-	-	-	-	-	-1	1	P1	-
10:81361444-81361444	G	missense_variant	MODERATE	Mfsd12	ENSMUSG00000034854	Transcript	ENSMUST00000044844	protein_coding	877	770	257	A/G	gCg/gGg	1	1	P1	tolerated(0.38)
10:81467881-81467881	T	downstream_gene_variant	MODIFIER	Gm16105	ENSMUSG00000084849	Transcript	ENSMUST00000156926	antisense	-	-	-	-	-	1	3	-	-
10:81467881-81467881	T	intron_variant	MODIFIER	Celf5	ENSMUSG00000034818	Transcript	ENSMUST00000118763	protein_coding	-	-	-	-	-	-1	1	P3	-
10:81499108-81499108	T	regulatory_region_variant	MODIFIER	-	-	RegulatoryFeature	ENSMUSR00000030499	promoter	-	-	-	-	-	-	-	-	-
10:81499108-81499108	T	downstream_gene_variant	MODIFIER	Gna15	ENSMUSG00000034792	Transcript	ENSMUST00000043709	protein_coding	-	-	-	-	-	-1	1	P1	-
10:81499108-81499108	T	upstream_gene_variant	MODIFIER	Ncln	ENSMUSG00000020238	Transcript	ENSMUST00000020463	protein_coding	-	-	-	-	-	-1	1	P2	-
10:81499108-81499108	T	synonymous_variant	LOW	S1pr4	ENSMUSG00000044199	Transcript	ENSMUST00000053646	protein_coding	1025	531	177	I	atC/atA	-1	-	P1	-
10:81566176-81566176	A	3_prime_UTR_variant	MODIFIER	Aes	ENSMUSG00000054452	Transcript	ENSMUST00000002518	protein_coding	1225	-	-	-	-	1	1	P1	-
10:81586950-81586950	A	intron_variant	MODIFIER	Tle2	ENSMUSG00000034771	Transcript	ENSMUST00000146358	protein_coding	-	-	-	-	-	1	1	P3	-
10:81586950-81586950	A	downstream_gene_variant	MODIFIER	Tle6	ENSMUSG00000034758	Transcript	ENSMUST00000072020	protein_coding	-	-	-	-	-	-1	1	P3	-
10:81622727-81622727	A	intron_variant	MODIFIER	Sirt6	ENSMUSG00000034748	Transcript	ENSMUST00000042923	protein_coding	-	-	-	-	-	-1	1	P3	-
10:81622727-81622727	A	downstream_gene_variant	MODIFIER	BC025920	ENSMUSG00000074862	Transcript	ENSMUST00000126940	processed_transcript	-	-	-	-	-	1	3	-	-
10:81638730-81638730	A	missense_variant	MODERATE	Ankrd24	ENSMUSG00000054708	Transcript	ENSMUST00000119336	protein_coding	897	727	243	R/S	Cgc/Agc	1	5	P1	deleterious(0.02)
10:82809367-82809367	A	upstream_gene_variant	MODIFIER	1700028I16Rik	ENSMUSG00000056821	Transcript	ENSMUST00000178540	lincRNA	-	-	-	-	-	1	1	-	-
10:83648469-83648469	A	regulatory_region_variant	MODIFIER	-	-	RegulatoryFeature	ENSMUSR00000030823	promoter	-	-	-	-	-	-	-	-	-
10:83648469-83648469	A	intron_variant	MODIFIER	Appl2	ENSMUSG00000020263	Transcript	ENSMUST00000020500	protein_coding	-	-	-	-	-	-1	1	P1	-
10:84378179-84378179	G	missense_variant	MODERATE	Nuak1	ENSMUSG00000020032	Transcript	ENSMUST00000020220	protein_coding	988	748	250	G/R	Gga/Cga	-1	1	P1	deleterious(0.01)
10:84613733-84613733	T	upstream_gene_variant	MODIFIER	Gm25657	ENSMUSG00000089096	Transcript	ENSMUST00000158471	snRNA	-	-	-	-	-	1	-	-	-
10:84613733-84613733	T	downstream_gene_variant	MODIFIER	Gm17249	ENSMUSG00000097309	Transcript	ENSMUST00000181277	bidirectional_promoter_lncRNA	-	-	-	-	-	-1	1	-	-
10:84613733-84613733	T	3_prime_UTR_variant	MODIFIER	Tcp11l2	ENSMUSG00000020034	Transcript	ENSMUST00000020223	protein_coding	2099	-	-	-	-	1	1	P1	-
10:84632385-84632385	T	intron_variant	MODIFIER	Polr3b	ENSMUSG00000034453	Transcript	ENSMUST00000077175	protein_coding	-	-	-	-	-	1	1	P1	-
10:85625037-85625037	A	regulatory_region_variant	MODIFIER	-	-	RegulatoryFeature	ENSMUSR00000031160	promoter_flanking_region	-	-	-	-	-	-	-	-	-
10:85625037-85625037	A	regulatory_region_variant	MODIFIER	-	-	RegulatoryFeature	ENSMUSR00000312706	CTCF_binding_site	-	-	-	-	-	-	-	-	-
10:85625037-85625037	A	missense_variant	MODERATE	Btbd11	ENSMUSG00000020042	Transcript	ENSMUST00000105307	protein_coding	2308	1793	598	G/E	gGg/gAg	1	1	P3	deleterious(0.01)
10:86890779-86890779	A	missense_variant	MODERATE	Stab2	ENSMUSG00000035459	Transcript	ENSMUST00000035288	protein_coding	4526	4382	1461	A/V	gCc/gTc	-1	1	P1	deleterious(0.04)
10:86969718-86969718	T	intron_variant	MODIFIER	Stab2	ENSMUSG00000035459	Transcript	ENSMUST00000035288	protein_coding	-	-	-	-	-	-1	1	P1	-
10:86969718-86969718	T	upstream_gene_variant	MODIFIER	Gm16271	ENSMUSG00000089656	Transcript	ENSMUST00000162837	antisense	-	-	-	-	-	1	5	-	-
10:88245789-88245789	A	regulatory_region_variant	MODIFIER	-	-	RegulatoryFeature	ENSMUSR00000506203	promoter_flanking_region	-	-	-	-	-	-	-	-	-
10:88245789-88245789	A	missense_variant	MODERATE	Washc3	ENSMUSG00000020056	Transcript	ENSMUST00000020248	protein_coding	683	534	178	S/R	agC/agA	1	1	P3	tolerated(0.28)
10:88529562-88529562	T	missense_variant,splice_region_variant	MODERATE	Mybpc1	ENSMUSG00000020061	Transcript	ENSMUST00000119185	protein_coding	2798	2698	900	R/S	Cgt/Agt	-1	1	A2	deleterious(0.01)
10:88541017-88541017	T	stop_gained	HIGH	Mybpc1	ENSMUSG00000020061	Transcript	ENSMUST00000119185	protein_coding	2274	2174	725	W/*	tGg/tAg	-1	1	A2	-
10:88560285-88560285	T	synonymous_variant	LOW	Mybpc1	ENSMUSG00000020061	Transcript	ENSMUST00000119185	protein_coding	757	657	219	T	acC/acA	-1	1	A2	-
10:88748203-88748203	A	downstream_gene_variant	MODIFIER	Arl1	ENSMUSG00000060904	Transcript	ENSMUST00000116234	protein_coding	-	-	-	-	-	1	1	P1	-
10:88748203-88748203	A	intron_variant	MODIFIER	Utp20	ENSMUSG00000004356	Transcript	ENSMUST00000004470	protein_coding	-	-	-	-	-	-1	5	P1	-
10:93516254-93516254	A	regulatory_region_variant	MODIFIER	-	-	RegulatoryFeature	ENSMUSR00000032188	promoter_flanking_region	-	-	-	-	-	-	-	-	-
10:93516254-93516254	A	missense_variant	MODERATE	Hal	ENSMUSG00000020017	Transcript	ENSMUST00000129421	protein_coding	2269	1906	636	P/T	Cca/Aca	1	1	P1	deleterious_low_confidence(0)
10:93525947-93525947	T	synonymous_variant	LOW	Amdhd1	ENSMUSG00000015890	Transcript	ENSMUST00000016034	protein_coding	1155	1092	364	A	gcC/gcA	-1	1	P1	-
10:93536717-93536717	T	regulatory_region_variant	MODIFIER	-	-	RegulatoryFeature	ENSMUSR00000506834	open_chromatin_region	-	-	-	-	-	-	-	-	-
10:93536717-93536717	T	intron_variant	MODIFIER	Amdhd1	ENSMUSG00000015890	Transcript	ENSMUST00000016034	protein_coding	-	-	-	-	-	-1	1	P1	-
10:93536717-93536717	T	upstream_gene_variant	MODIFIER	Ccdc38	ENSMUSG00000036168	Transcript	ENSMUST00000092215	protein_coding	-	-	-	-	-	1	1	P2	-
10:93641591-93641591	T	regulatory_region_variant	MODIFIER	-	-	RegulatoryFeature	ENSMUSR00000032218	promoter	-	-	-	-	-	-	-	-	-
10:93641591-93641591	T	intron_variant	MODIFIER	Ntn4	ENSMUSG00000020019	Transcript	ENSMUST00000020204	protein_coding	-	-	-	-	-	1	1	P1	-
10:94298560-94298560	T	5_prime_UTR_variant	MODIFIER	Gm4792	ENSMUSG00000053420	Transcript	ENSMUST00000065826	protein_coding	144	-	-	-	-	-1	2	P1	-
10:94578803-94578803	T	missense_variant	MODERATE	Tmcc3	ENSMUSG00000020023	Transcript	ENSMUST00000065060	protein_coding	629	459	153	K/N	aaG/aaT	1	1	P3	deleterious(0.01)
10:94578803-94578803	T	intron_variant,non_coding_transcript_variant	MODIFIER	Tmcc3os	ENSMUSG00000086269	Transcript	ENSMUST00000146744	antisense	-	-	-	-	-	-1	1	-	-
10:94837924-94837924	C	missense_variant	MODERATE	Plxnc1	ENSMUSG00000074785	Transcript	ENSMUST00000099337	protein_coding	3252	2995	999	R/G	Cgc/Ggc	-1	1	P1	deleterious(0)
10:95175900-95175900	A	regulatory_region_variant	MODIFIER	-	-	RegulatoryFeature	ENSMUSR00000313592	promoter_flanking_region	-	-	-	-	-	-	-	-	-
10:95175900-95175900	A	missense_variant	MODERATE	Cradd	ENSMUSG00000045867	Transcript	ENSMUST00000053594	protein_coding	507	377	126	R/M	aGg/aTg	-1	1	P1	deleterious(0)
10:95417636-95417636	T	regulatory_region_variant	MODIFIER	-	-	RegulatoryFeature	ENSMUSR00000032661	promoter	-	-	-	-	-	-	-	-	-
10:95417636-95417636	T	non_coding_transcript_exon_variant	MODIFIER	5730420D15Rik	ENSMUSG00000097766	Transcript	ENSMUST00000181781	bidirectional_promoter_lncRNA	262	-	-	-	-	1	1	-	-
10:95417636-95417636	T	upstream_gene_variant	MODIFIER	Socs2	ENSMUSG00000020027	Transcript	ENSMUST00000020215	protein_coding	-	-	-	-	-	-1	1	P1	-
10:96718993-96718993	T	intergenic_variant	MODIFIER	-	-	-	-	-	-	-	-	-	-	-	-	-	-
10:99108986-99108986	T	regulatory_region_variant	MODIFIER	-	-	RegulatoryFeature	ENSMUSR00000033261	promoter	-	-	-	-	-	-	-	-	-
10:99108986-99108986	T	regulatory_region_variant	MODIFIER	-	-	RegulatoryFeature	ENSMUSR00000507601	CTCF_binding_site	-	-	-	-	-	-	-	-	-
10:99108986-99108986	T	upstream_gene_variant	MODIFIER	Gm48768	ENSMUSG00000112346	Transcript	ENSMUST00000218379	bidirectional_promoter_lncRNA	-	-	-	-	-	-1	-	-	-
10:99108986-99108986	T	missense_variant	MODERATE	Galnt4	ENSMUSG00000090035	Transcript	ENSMUST00000161240	protein_coding	828	572	191	S/I	aGc/aTc	1	-	P1	deleterious(0.01)
10:99108986-99108986	T	intron_variant	MODIFIER	Poc1b	ENSMUSG00000019952	Transcript	ENSMUST00000020113	protein_coding	-	-	-	-	-	1	1	P1	-
10:105413467-105413467	T	missense_variant	MODERATE	Tmtc2	ENSMUSG00000036019	Transcript	ENSMUST00000061506	protein_coding	1090	404	135	G/D	gGc/gAc	-1	1	P1	deleterious(0)
10:107484051-107484051	T	regulatory_region_variant	MODIFIER	-	-	RegulatoryFeature	ENSMUSR00000508140	promoter_flanking_region	-	-	-	-	-	-	-	-	-
10:107484051-107484051	T	downstream_gene_variant	MODIFIER	Gm44403	ENSMUSG00000104558	Transcript	ENSMUST00000198554	miRNA	-	-	-	-	-	1	-	-	-
10:107484051-107484051	T	missense_variant	MODERATE	Myf5	ENSMUSG00000000435	Transcript	ENSMUST00000000445	protein_coding	940	737	246	S/Y	tCc/tAc	-1	1	P1	deleterious(0.01)
10:107485661-107485661	T	missense_variant	MODERATE	Myf5	ENSMUSG00000000435	Transcript	ENSMUST00000000445	protein_coding	474	271	91	R/S	Cgc/Agc	-1	1	P1	deleterious(0)
10:107494471-107494471	A	regulatory_region_variant	MODIFIER	-	-	RegulatoryFeature	ENSMUSR00000033753	promoter_flanking_region	-	-	-	-	-	-	-	-	-
10:107494471-107494471	A	synonymous_variant	LOW	Myf6	ENSMUSG00000035923	Transcript	ENSMUST00000044210	protein_coding	267	234	78	L	ctG/ctT	-1	1	P1	-
10:107494554-107494554	G	regulatory_region_variant	MODIFIER	-	-	RegulatoryFeature	ENSMUSR00000033753	promoter_flanking_region	-	-	-	-	-	-	-	-	-
10:107494554-107494554	G	missense_variant	MODERATE	Myf6	ENSMUSG00000035923	Transcript	ENSMUST00000044210	protein_coding	184	151	51	E/Q	Gaa/Caa	-1	1	P1	deleterious(0.04)
10:109758836-109758836	T	regulatory_region_variant	MODIFIER	-	-	RegulatoryFeature	ENSMUSR00000508377	promoter_flanking_region	-	-	-	-	-	-	-	-	-
10:109758836-109758836	T	intron_variant	MODIFIER	Nav3	ENSMUSG00000020181	Transcript	ENSMUST00000032719	protein_coding	-	-	-	-	-	-1	5	P1	-
10:111855431-111855431	G	non_coding_transcript_exon_variant	MODIFIER	Gm20758	ENSMUSG00000112533	Transcript	ENSMUST00000220339	lincRNA	1261	-	-	-	-	-1	1	-	-
10:115151117-115151117	T	missense_variant	MODERATE	Tph2	ENSMUSG00000006764	Transcript	ENSMUST00000006949	protein_coding	900	767	256	P/Q	cCg/cAg	-1	1	P1	deleterious(0.01)
10:115342617-115342617	A	missense_variant	MODERATE	Tmem19	ENSMUSG00000069520	Transcript	ENSMUST00000092170	protein_coding	1137	900	300	K/N	aaG/aaT	-1	1	P1	deleterious(0.02)
10:115452367-115452367	C	missense_variant	MODERATE	Lgr5	ENSMUSG00000020140	Transcript	ENSMUST00000020350	protein_coding	2658	2371	791	L/V	Cta/Gta	-1	1	P1	deleterious(0.02)
10:116344011-116344011	A	missense_variant	MODERATE	Ptprb	ENSMUSG00000020154	Transcript	ENSMUST00000092167	protein_coding	3726	3472	1158	H/N	Cac/Aac	1	1	P1	tolerated(0.08)
10:116344011-116344011	A	downstream_gene_variant	MODIFIER	Gm26495	ENSMUSG00000065086	Transcript	ENSMUST00000083152	snoRNA	-	-	-	-	-	1	-	-	-
10:116937439-116937439	A	missense_variant	MODERATE	Rab3ip	ENSMUSG00000064181	Transcript	ENSMUST00000020375	protein_coding	619	468	156	K/N	aaG/aaT	-1	1	-	deleterious(0)
10:117399586-117399586	A	downstream_gene_variant	MODIFIER	Gm48903	ENSMUSG00000112728	Transcript	ENSMUST00000219525	lincRNA	-	-	-	-	-	1	5	-	-
10:117792773-117792773	A	regulatory_region_variant	MODIFIER	-	-	RegulatoryFeature	ENSMUSR00000034945	promoter	-	-	-	-	-	-	-	-	-
10:117792773-117792773	A	upstream_gene_variant	MODIFIER	Nup107	ENSMUSG00000052798	Transcript	ENSMUST00000064848	protein_coding	-	-	-	-	-	-1	1	P2	-
10:118859617-118859617	A	upstream_gene_variant	MODIFIER	4932442E05Rik	ENSMUSG00000104443	Transcript	ENSMUST00000191892	TEC	-	-	-	-	-	1	-	-	-
10:118859617-118859617	A	missense_variant	MODERATE	Dyrk2	ENSMUSG00000028630	Transcript	ENSMUST00000004281	protein_coding	2115	1735	579	A/S	Gca/Tca	-1	1	P1	tolerated(0.22)
10:118926952-118926952	A	intron_variant,non_coding_transcript_variant	MODIFIER	Gm38403	ENSMUSG00000112854	Transcript	ENSMUST00000219032	lincRNA	-	-	-	-	-	-1	1	-	-
10:120038839-120038839	T	intron_variant	MODIFIER	Grip1	ENSMUSG00000034813	Transcript	ENSMUST00000138410	protein_coding	-	-	-	-	-	1	1	P3	-
10:120485762-120485762	C	intergenic_variant	MODIFIER	-	-	-	-	-	-	-	-	-	-	-	-	-	-
10:121083982-121083982	T	regulatory_region_variant	MODIFIER	-	-	RegulatoryFeature	ENSMUSR00000315178	CTCF_binding_site	-	-	-	-	-	-	-	-	-
10:121083982-121083982	T	missense_variant,splice_region_variant	MODERATE	Wif1	ENSMUSG00000020218	Transcript	ENSMUST00000020439	protein_coding	1016	633	211	K/N	aaA/aaT	1	1	P1	tolerated(0.08)
10:121551379-121551379	A	intron_variant	MODIFIER	Tbk1	ENSMUSG00000020115	Transcript	ENSMUST00000020316	protein_coding	-	-	-	-	-	-1	1	P1	-
10:122081438-122081438	A	missense_variant	MODERATE	Rxylt1	ENSMUSG00000034620	Transcript	ENSMUST00000140299	protein_coding	1469	1169	390	W/L	tGg/tTg	-1	1	P1	deleterious(0)
10:122679151-122679151	A	regulatory_region_variant	MODIFIER	-	-	RegulatoryFeature	ENSMUSR00000035812	promoter	-	-	-	-	-	-	-	-	-
10:122679151-122679151	A	5_prime_UTR_variant	MODIFIER	Ppm1h	ENSMUSG00000034613	Transcript	ENSMUST00000067918	protein_coding	370	-	-	-	-	1	1	P1	-
10:122679151-122679151	A	upstream_gene_variant	MODIFIER	Mir8104	ENSMUSG00000099225	Transcript	ENSMUST00000185165	miRNA	-	-	-	-	-	1	-	-	-
10:123016430-123016430	T	missense_variant	MODERATE	Mon2	ENSMUSG00000034602	Transcript	ENSMUST00000073792	protein_coding	3580	3037	1013	A/T	Gcg/Acg	-1	5	A2	tolerated(0.46)
10:123022874-123022874	A	missense_variant	MODERATE	Mon2	ENSMUSG00000034602	Transcript	ENSMUST00000073792	protein_coding	3074	2531	844	G/V	gGg/gTg	-1	5	A2	deleterious(0)
10:125230814-125230814	A	missense_variant	MODERATE	Slc16a7	ENSMUSG00000020102	Transcript	ENSMUST00000211781	protein_coding	1739	955	319	A/S	Gca/Tca	-1	1	P1	tolerated(0.53)
10:127087026-127087026	T	missense_variant	MODERATE	Agap2	ENSMUSG00000025422	Transcript	ENSMUST00000039259	protein_coding	2591	1876	626	G/W	Ggg/Tgg	1	1	P2	deleterious(0)
10:127167502-127167502	A	regulatory_region_variant	MODIFIER	-	-	RegulatoryFeature	ENSMUSR00000036225	promoter	-	-	-	-	-	-	-	-	-
10:127167502-127167502	A	missense_variant,splice_region_variant	MODERATE	B4galnt1	ENSMUSG00000006731	Transcript	ENSMUST00000006914	protein_coding	787	491	164	G/E	gGg/gAg	1	1	P1	deleterious(0)
10:127167502-127167502	A	downstream_gene_variant	MODIFIER	Slc26a10	ENSMUSG00000040441	Transcript	ENSMUST00000095270	protein_coding	-	-	-	-	-	-1	5	P2	-
10:127173359-127173359	T	regulatory_region_variant	MODIFIER	-	-	RegulatoryFeature	ENSMUSR00000510739	open_chromatin_region	-	-	-	-	-	-	-	-	-
10:127173359-127173359	T	downstream_gene_variant	MODIFIER	B4galnt1	ENSMUSG00000006731	Transcript	ENSMUST00000006914	protein_coding	-	-	-	-	-	1	1	P1	-
10:127173359-127173359	T	synonymous_variant	LOW	Slc26a10	ENSMUSG00000040441	Transcript	ENSMUST00000095270	protein_coding	1980	1932	644	T	acC/acA	-1	5	P2	-
10:127173903-127173903	A	regulatory_region_variant	MODIFIER	-	-	RegulatoryFeature	ENSMUSR00000510740	open_chromatin_region	-	-	-	-	-	-	-	-	-
10:127173903-127173903	A	splice_region_variant,intron_variant	LOW	Slc26a10	ENSMUSG00000040441	Transcript	ENSMUST00000095270	protein_coding	-	-	-	-	-	-1	5	P2	-
10:127173903-127173903	A	downstream_gene_variant	MODIFIER	B4galnt1	ENSMUSG00000006731	Transcript	ENSMUST00000006914	protein_coding	-	-	-	-	-	1	1	P1	-
10:127192849-127192849	A	downstream_gene_variant	MODIFIER	Pip4k2c	ENSMUSG00000025417	Transcript	ENSMUST00000013970	protein_coding	-	-	-	-	-	-1	1	P1	-
10:127192849-127192849	A	missense_variant	MODERATE	Dtx3	ENSMUSG00000040415	Transcript	ENSMUST00000038217	protein_coding	824	510	170	E/D	gaG/gaT	-1	1	P2	tolerated(0.59)
10:127192849-127192849	A	upstream_gene_variant	MODIFIER	F420014N23Rik	ENSMUSG00000097331	Transcript	ENSMUST00000181578	lincRNA	-	-	-	-	-	1	1	-	-
10:127192849-127192849	A	upstream_gene_variant	MODIFIER	Arhgef25	ENSMUSG00000019467	Transcript	ENSMUST00000019611	protein_coding	-	-	-	-	-	-1	1	P2	-
10:127202140-127202140	A	non_coding_transcript_exon_variant	MODIFIER	F420014N23Rik	ENSMUSG00000097331	Transcript	ENSMUST00000181578	lincRNA	1893	-	-	-	-	1	1	-	-
10:127202140-127202140	A	intron_variant	MODIFIER	Pip4k2c	ENSMUSG00000025417	Transcript	ENSMUST00000013970	protein_coding	-	-	-	-	-	-1	1	P1	-
10:127357182-127357182	T	regulatory_region_variant	MODIFIER	-	-	RegulatoryFeature	ENSMUSR00000510791	CTCF_binding_site	-	-	-	-	-	-	-	-	-
10:127357182-127357182	T	upstream_gene_variant	MODIFIER	Inhbe	ENSMUSG00000047492	Transcript	ENSMUST00000059718	protein_coding	-	-	-	-	-	-1	1	P1	-
10:127357182-127357182	T	intron_variant,non_coding_transcript_variant	MODIFIER	Gm47200	ENSMUSG00000112426	Transcript	ENSMUST00000219640	antisense	-	-	-	-	-	1	3	-	-
10:127357182-127357182	T	synonymous_variant	LOW	Inhbc	ENSMUSG00000025405	Transcript	ENSMUST00000026472	protein_coding	999	964	322	R	Cgg/Agg	-1	1	P1	-
10:127357292-127357292	T	upstream_gene_variant	MODIFIER	Inhbe	ENSMUSG00000047492	Transcript	ENSMUST00000059718	protein_coding	-	-	-	-	-	-1	1	P1	-
10:127357292-127357292	T	intron_variant,non_coding_transcript_variant	MODIFIER	Gm47200	ENSMUSG00000112426	Transcript	ENSMUST00000219640	antisense	-	-	-	-	-	1	3	-	-
10:127357292-127357292	T	missense_variant	MODERATE	Inhbc	ENSMUSG00000025405	Transcript	ENSMUST00000026472	protein_coding	889	854	285	A/E	gCa/gAa	-1	1	P1	deleterious(0)
10:127549347-127549347	G	missense_variant	MODERATE	Lrp1	ENSMUSG00000040249	Transcript	ENSMUST00000049149	protein_coding	11145	10684	3562	C/R	Tgc/Cgc	-1	1	P1	deleterious(0)
10:127558152-127558152	T	regulatory_region_variant	MODIFIER	-	-	RegulatoryFeature	ENSMUSR00000315628	CTCF_binding_site	-	-	-	-	-	-	-	-	-
10:127558152-127558152	T	missense_variant	MODERATE	Lrp1	ENSMUSG00000040249	Transcript	ENSMUST00000049149	protein_coding	8304	7843	2615	D/N	Gat/Aat	-1	1	P1	tolerated(0.17)
10:127558865-127558865	C	missense_variant	MODERATE	Lrp1	ENSMUSG00000040249	Transcript	ENSMUST00000049149	protein_coding	8114	7653	2551	C/W	tgC/tgG	-1	1	P1	deleterious(0)
10:127902325-127902325	G	missense_variant	MODERATE	Sdr9c7	ENSMUSG00000040127	Transcript	ENSMUST00000047134	protein_coding	598	471	157	N/K	aaC/aaG	1	1	P1	deleterious(0.02)
10:128111013-128111013	A	stop_gained	HIGH	Baz2a	ENSMUSG00000040054	Transcript	ENSMUST00000220049	protein_coding	624	395	132	S/*	tCa/tAa	1	5	P2	-
10:128125548-128125548	T	missense_variant	MODERATE	Baz2a	ENSMUSG00000040054	Transcript	ENSMUST00000220049	protein_coding	5262	5033	1678	C/F	tGt/tTt	1	5	P2	deleterious(0)
10:128204772-128204772	A	regulatory_region_variant	MODIFIER	-	-	RegulatoryFeature	ENSMUSR00000315745	promoter_flanking_region	-	-	-	-	-	-	-	-	-
10:128204772-128204772	A	intron_variant	MODIFIER	Gls2	ENSMUSG00000044005	Transcript	ENSMUST00000044776	protein_coding	-	-	-	-	-	1	1	P1	-
10:128438795-128438795	A	regulatory_region_variant	MODIFIER	-	-	RegulatoryFeature	ENSMUSR00000036570	promoter_flanking_region	-	-	-	-	-	-	-	-	-
10:128438795-128438795	A	downstream_gene_variant	MODIFIER	Gm26347	ENSMUSG00000088151	Transcript	ENSMUST00000157526	scaRNA	-	-	-	-	-	1	-	-	-
10:128438795-128438795	A	intron_variant	MODIFIER	Rnf41	ENSMUSG00000025373	Transcript	ENSMUST00000171342	protein_coding	-	-	-	-	-	1	1	P1	-
10:128458776-128458776	A	regulatory_region_variant	MODIFIER	-	-	RegulatoryFeature	ENSMUSR00000036578	promoter	-	-	-	-	-	-	-	-	-
10:128458776-128458776	A	downstream_gene_variant	MODIFIER	Mir8105	ENSMUSG00000098957	Transcript	ENSMUST00000184718	miRNA	-	-	-	-	-	1	-	-	-
10:128458776-128458776	A	upstream_gene_variant	MODIFIER	Smarcc2	ENSMUSG00000025369	Transcript	ENSMUST00000105235	protein_coding	-	-	-	-	-	1	1	A2	-
10:128484335-128484335	T	stop_gained	HIGH	Smarcc2	ENSMUSG00000025369	Transcript	ENSMUST00000105235	protein_coding	2500	2494	832	E/*	Gag/Tag	1	1	A2	-
10:128519241-128519241	T	regulatory_region_variant	MODIFIER	-	-	RegulatoryFeature	ENSMUSR00000315794	open_chromatin_region	-	-	-	-	-	-	-	-	-
10:128519241-128519241	T	upstream_gene_variant	MODIFIER	Gm29585	ENSMUSG00000100548	Transcript	ENSMUST00000187855	antisense	-	-	-	-	-	1	5	-	-
10:128519241-128519241	T	intron_variant	MODIFIER	Esyt1	ENSMUSG00000025366	Transcript	ENSMUST00000026427	protein_coding	-	-	-	-	-	-1	1	P1	-
10:128911888-128911888	T	intron_variant	MODIFIER	Cd63	ENSMUSG00000025351	Transcript	ENSMUST00000219317	protein_coding	-	-	-	-	-	1	5	P1	-
10:128911888-128911888	T	downstream_gene_variant	MODIFIER	Rdh5	ENSMUSG00000025350	Transcript	ENSMUST00000026406	protein_coding	-	-	-	-	-	-1	1	P1	-
10:128949318-128949318	T	intron_variant	MODIFIER	Itga7	ENSMUSG00000025348	Transcript	ENSMUST00000099112	protein_coding	-	-	-	-	-	1	2	P2	-
10:128949318-128949318	T	downstream_gene_variant	MODIFIER	Gm25494	ENSMUSG00000088768	Transcript	ENSMUST00000158143	snRNA	-	-	-	-	-	1	-	-	-
10:129608112-129608112	G	missense_variant	MODERATE	Olfr796	ENSMUSG00000052012	Transcript	ENSMUST00000214584	protein_coding	934	368	123	R/P	cGt/cCt	-1	2	P1	deleterious(0)
10:129608332-129608332	T	missense_variant	MODERATE	Olfr796	ENSMUSG00000052012	Transcript	ENSMUST00000214584	protein_coding	714	148	50	Q/K	Caa/Aaa	-1	2	P1	tolerated(0.61)
10:130210485-130210485	A	missense_variant	MODERATE	Olfr827	ENSMUSG00000045559	Transcript	ENSMUST00000213568	protein_coding	1021	644	215	A/V	gCt/gTt	-1	5	P1	tolerated(0.18)
10:130361788-130361788	A	regulatory_region_variant	MODIFIER	-	-	RegulatoryFeature	ENSMUSR00000511177	CTCF_binding_site	-	-	-	-	-	-	-	-	-
10:130361788-130361788	A	synonymous_variant	LOW	Tespa1	ENSMUSG00000034833	Transcript	ENSMUST00000042586	protein_coding	814	678	226	V	gtG/gtA	1	1	P1	-
10:130361987-130361987	A	missense_variant	MODERATE	Tespa1	ENSMUSG00000034833	Transcript	ENSMUST00000042586	protein_coding	1013	877	293	L/M	Ctg/Atg	1	1	P1	deleterious(0)
11:3185336-3185336	A	downstream_gene_variant	MODIFIER	Drg1	ENSMUSG00000020457	Transcript	ENSMUST00000159304	nonsense_mediated_decay	-	-	-	-	-	-1	5	-	-
11:3185336-3185336	A	intron_variant	MODIFIER	Sfi1	ENSMUSG00000023764	Transcript	ENSMUST00000081318	protein_coding	-	-	-	-	-	-1	1	P2	-
11:3193169-3193169	A	regulatory_region_variant	MODIFIER	-	-	RegulatoryFeature	ENSMUSR00000315926	promoter	-	-	-	-	-	-	-	-	-
11:3193169-3193169	A	downstream_gene_variant	MODIFIER	Fau-ps2	ENSMUSG00000082658	Transcript	ENSMUST00000119333	processed_pseudogene	-	-	-	-	-	-1	-	-	-
11:3193169-3193169	A	downstream_gene_variant	MODIFIER	Gm12735	ENSMUSG00000086049	Transcript	ENSMUST00000146218	antisense	-	-	-	-	-	-1	1	-	-
11:3193169-3193169	A	intron_variant,NMD_transcript_variant	MODIFIER	Drg1	ENSMUSG00000020457	Transcript	ENSMUST00000159304	nonsense_mediated_decay	-	-	-	-	-	-1	5	-	-
11:3193169-3193169	A	intron_variant	MODIFIER	Sfi1	ENSMUSG00000023764	Transcript	ENSMUST00000081318	protein_coding	-	-	-	-	-	-1	1	P2	-
11:3308077-3308077	T	regulatory_region_variant	MODIFIER	-	-	RegulatoryFeature	ENSMUSR00000511217	TF_binding_site	-	-	-	-	-	-	-	-	-
11:3308077-3308077	T	3_prime_UTR_variant	MODIFIER	Patz1	ENSMUSG00000020453	Transcript	ENSMUST00000057089	protein_coding	2112	-	-	-	-	1	1	-	-
11:3308077-3308077	T	upstream_gene_variant	MODIFIER	Gm11944	ENSMUSG00000084941	Transcript	ENSMUST00000152576	processed_transcript	-	-	-	-	-	1	3	-	-
11:3308077-3308077	T	non_coding_transcript_exon_variant	MODIFIER	Gm12592	ENSMUSG00000053263	Transcript	ENSMUST00000155332	processed_transcript	303	-	-	-	-	-1	1	-	-
11:3494783-3494783	T	regulatory_region_variant	MODIFIER	-	-	RegulatoryFeature	ENSMUSR00000511263	enhancer	-	-	-	-	-	-	-	-	-
11:3494783-3494783	T	downstream_gene_variant	MODIFIER	Pla2g3	ENSMUSG00000034579	Transcript	ENSMUST00000064265	protein_coding	-	-	-	-	-	1	1	P1	-
11:3494783-3494783	T	synonymous_variant	LOW	Inpp5j	ENSMUSG00000034570	Transcript	ENSMUST00000044507	protein_coding	2962	2889	963	L	ctG/ctA	-1	1	P1	-
11:3495138-3495138	T	downstream_gene_variant	MODIFIER	Pla2g3	ENSMUSG00000034579	Transcript	ENSMUST00000064265	protein_coding	-	-	-	-	-	1	1	P1	-
11:3495138-3495138	T	missense_variant	MODERATE	Inpp5j	ENSMUSG00000034570	Transcript	ENSMUST00000044507	protein_coding	2607	2534	845	S/N	aGc/aAc	-1	1	P1	deleterious_low_confidence(0)
11:3499917-3499917	T	missense_variant	MODERATE	Inpp5j	ENSMUSG00000034570	Transcript	ENSMUST00000044507	protein_coding	2047	1974	658	D/E	gaC/gaA	-1	1	P1	deleterious(0.05)
11:3499917-3499917	T	downstream_gene_variant	MODIFIER	Pla2g3	ENSMUSG00000034579	Transcript	ENSMUST00000044682	nonsense_mediated_decay	-	-	-	-	-	1	2	-	-
11:3499932-3499932	T	synonymous_variant	LOW	Inpp5j	ENSMUSG00000034570	Transcript	ENSMUST00000044507	protein_coding	2032	1959	653	P	ccC/ccA	-1	1	P1	-
11:3499932-3499932	T	downstream_gene_variant	MODIFIER	Pla2g3	ENSMUSG00000034579	Transcript	ENSMUST00000044682	nonsense_mediated_decay	-	-	-	-	-	1	2	-	-
11:3499933-3499933	T	missense_variant	MODERATE	Inpp5j	ENSMUSG00000034570	Transcript	ENSMUST00000044507	protein_coding	2031	1958	653	P/H	cCc/cAc	-1	1	P1	deleterious(0)
11:3499933-3499933	T	downstream_gene_variant	MODIFIER	Pla2g3	ENSMUSG00000034579	Transcript	ENSMUST00000044682	nonsense_mediated_decay	-	-	-	-	-	1	2	-	-
11:3500750-3500750	T	regulatory_region_variant	MODIFIER	-	-	RegulatoryFeature	ENSMUSR00000511265	promoter_flanking_region	-	-	-	-	-	-	-	-	-
11:3500750-3500750	T	splice_acceptor_variant	HIGH	Inpp5j	ENSMUSG00000034570	Transcript	ENSMUST00000044507	protein_coding	-	-	-	-	-	-1	1	P1	-
11:3500750-3500750	T	downstream_gene_variant	MODIFIER	Pla2g3	ENSMUSG00000034579	Transcript	ENSMUST00000044682	nonsense_mediated_decay	-	-	-	-	-	1	2	-	-
11:3525127-3525127	A	synonymous_variant	LOW	Smtn	ENSMUSG00000020439	Transcript	ENSMUST00000075118	protein_coding	2126	1935	645	T	acG/acT	-1	1	-	-
11:3922095-3922095	T	regulatory_region_variant	MODIFIER	-	-	RegulatoryFeature	ENSMUSR00000316035	CTCF_binding_site	-	-	-	-	-	-	-	-	-
11:3922095-3922095	T	stop_gained	HIGH	Tcn2	ENSMUSG00000020432	Transcript	ENSMUST00000109993	protein_coding	1309	1031	344	S/*	tCa/tAa	-1	1	P1	-
11:3973398-3973398	T	intron_variant	MODIFIER	Pes1	ENSMUSG00000020430	Transcript	ENSMUST00000020705	protein_coding	-	-	-	-	-	1	1	P2	-
11:3973398-3973398	T	intron_variant	MODIFIER	4930556J24Rik	ENSMUSG00000034493	Transcript	ENSMUST00000042344	protein_coding	-	-	-	-	-	-1	1	P1	-
11:3998761-3998761	T	missense_variant	MODERATE	Gal3st1	ENSMUSG00000049721	Transcript	ENSMUST00000063004	protein_coding	1325	967	323	G/W	Ggg/Tgg	1	1	P1	deleterious(0)
11:3998761-3998761	T	upstream_gene_variant	MODIFIER	Gm11954	ENSMUSG00000084170	Transcript	ENSMUST00000121403	processed_pseudogene	-	-	-	-	-	1	-	-	-
11:3998965-3998965	A	synonymous_variant	LOW	Gal3st1	ENSMUSG00000049721	Transcript	ENSMUST00000063004	protein_coding	1529	1171	391	R	Cgg/Agg	1	1	P1	-
11:3998965-3998965	A	upstream_gene_variant	MODIFIER	Gm11954	ENSMUSG00000084170	Transcript	ENSMUST00000121403	processed_pseudogene	-	-	-	-	-	1	-	-	-
11:4239596-4239596	A	synonymous_variant	LOW	Osm	ENSMUSG00000058755	Transcript	ENSMUST00000075221	protein_coding	842	379	127	R	Cgg/Agg	1	1	P1	-
11:4239952-4239952	T	missense_variant	MODERATE	Osm	ENSMUSG00000058755	Transcript	ENSMUST00000075221	protein_coding	1198	735	245	K/N	aaG/aaT	1	1	P1	deleterious_low_confidence(0)
11:4883794-4883794	T	intron_variant	MODIFIER	Nipsnap1	ENSMUSG00000034285	Transcript	ENSMUST00000038570	protein_coding	-	-	-	-	-	1	1	P1	-
11:5201933-5201933	G	missense_variant	MODERATE	Kremen1	ENSMUSG00000020393	Transcript	ENSMUST00000020662	protein_coding	755	722	241	Y/S	tAc/tCc	-1	1	P1	tolerated(0.77)
11:5281542-5281542	A	missense_variant	MODERATE	Znrf3	ENSMUSG00000041961	Transcript	ENSMUST00000109867	protein_coding	2139	1970	657	G/V	gGg/gTg	-1	5	P3	tolerated_low_confidence(0.05)
11:5630808-5630808	G	upstream_gene_variant	MODIFIER	Gm11964	ENSMUSG00000081021	Transcript	ENSMUST00000120982	processed_pseudogene	-	-	-	-	-	1	-	-	-
11:5630808-5630808	G	intron_variant	MODIFIER	Ankrd36	ENSMUSG00000020481	Transcript	ENSMUST00000109856	protein_coding	-	-	-	-	-	1	2	P2	-
11:5793919-5793919	A	intron_variant	MODIFIER	Dbnl	ENSMUSG00000020476	Transcript	ENSMUST00000020769	protein_coding	-	-	-	-	-	1	1	A2	-
11:5872983-5872983	T	intron_variant	MODIFIER	Pold2	ENSMUSG00000020471	Transcript	ENSMUST00000102922	protein_coding	-	-	-	-	-	-1	1	P1	-
11:5872983-5872983	T	downstream_gene_variant	MODIFIER	Aebp1	ENSMUSG00000020473	Transcript	ENSMUST00000102923	protein_coding	-	-	-	-	-	1	1	P2	-
11:5915071-5915071	T	regulatory_region_variant	MODIFIER	-	-	RegulatoryFeature	ENSMUSR00000511779	promoter_flanking_region	-	-	-	-	-	-	-	-	-
11:5915071-5915071	T	intron_variant	MODIFIER	Gck	ENSMUSG00000041798	Transcript	ENSMUST00000102920	protein_coding	-	-	-	-	-	-1	1	P1	-
11:5915071-5915071	T	upstream_gene_variant	MODIFIER	Gm11967	ENSMUSG00000084819	Transcript	ENSMUST00000135132	antisense	-	-	-	-	-	1	2	-	-
11:5987020-5987020	A	intron_variant	MODIFIER	Camk2b	ENSMUSG00000057897	Transcript	ENSMUST00000090443	protein_coding	-	-	-	-	-	-1	1	-	-
11:6214676-6214676	T	synonymous_variant	LOW	Npc1l1	ENSMUSG00000020447	Transcript	ENSMUST00000004505	protein_coding	3392	3372	1124	T	acC/acA	-1	1	P1	-
11:6264037-6264037	G	splice_region_variant,intron_variant	LOW	Ddx56	ENSMUSG00000004393	Transcript	ENSMUST00000004507	protein_coding	-	-	-	-	-	-1	1	P1	-
11:6444431-6444431	T	regulatory_region_variant	MODIFIER	-	-	RegulatoryFeature	ENSMUSR00000037554	promoter	-	-	-	-	-	-	-	-	-
11:6444431-6444431	T	regulatory_region_variant	MODIFIER	-	-	RegulatoryFeature	ENSMUSR00000511870	CTCF_binding_site	-	-	-	-	-	-	-	-	-
11:6444431-6444431	T	5_prime_UTR_variant	MODIFIER	H2afv	ENSMUSG00000041126	Transcript	ENSMUST00000109737	protein_coding	13	-	-	-	-	-1	1	P1	-
11:6444431-6444431	T	upstream_gene_variant	MODIFIER	Gm11970	ENSMUSG00000079988	Transcript	ENSMUST00000116105	processed_pseudogene	-	-	-	-	-	1	-	-	-
11:6600251-6600251	C	missense_variant	MODERATE	Nacad	ENSMUSG00000041073	Transcript	ENSMUST00000045713	protein_coding	3244	2939	980	S/C	tCt/tGt	-1	1	P1	tolerated(0.11)
11:6600251-6600251	C	downstream_gene_variant	MODIFIER	Ccm2	ENSMUSG00000000378	Transcript	ENSMUST00000000388	protein_coding	-	-	-	-	-	1	1	P3	-
11:6619697-6619697	C	missense_variant	MODERATE	Tbrg4	ENSMUSG00000000384	Transcript	ENSMUST00000189268	protein_coding	1149	918	306	H/Q	caC/caG	-1	1	P1	tolerated(0.15)
11:6619697-6619697	C	downstream_gene_variant	MODIFIER	Gm24313	ENSMUSG00000064495	Transcript	ENSMUST00000082561	snoRNA	-	-	-	-	-	-1	-	-	-
11:6619697-6619697	C	downstream_gene_variant	MODIFIER	Snora5c	ENSMUSG00000065686	Transcript	ENSMUST00000083752	snoRNA	-	-	-	-	-	-1	-	-	-
11:6637064-6637064	T	regulatory_region_variant	MODIFIER	-	-	RegulatoryFeature	ENSMUSR00000511926	open_chromatin_region	-	-	-	-	-	-	-	-	-
11:6637064-6637064	T	intron_variant	MODIFIER	Wap	ENSMUSG00000000381	Transcript	ENSMUST00000102910	protein_coding	-	-	-	-	-	-1	1	P1	-
11:6638443-6638443	A	intron_variant	MODIFIER	Wap	ENSMUSG00000000381	Transcript	ENSMUST00000102910	protein_coding	-	-	-	-	-	-1	1	P1	-
11:6638445-6638445	G	intron_variant	MODIFIER	Wap	ENSMUSG00000000381	Transcript	ENSMUST00000102910	protein_coding	-	-	-	-	-	-1	1	P1	-
11:7100678-7100678	A	missense_variant	MODERATE	Adcy1	ENSMUSG00000020431	Transcript	ENSMUST00000020706	protein_coding	1006	895	299	D/N	Gac/Aac	1	2	P1	deleterious(0.01)
11:9403830-9403830	A	synonymous_variant	LOW	Abca13	ENSMUSG00000004668	Transcript	ENSMUST00000042740	protein_coding	11175	11151	3717	G	ggC/ggA	1	5	P1	-
11:9465060-9465060	T	synonymous_variant	LOW	Abca13	ENSMUSG00000004668	Transcript	ENSMUST00000042740	protein_coding	12150	12126	4042	S	agC/agT	1	5	P1	-
11:9510634-9510634	T	missense_variant	MODERATE	Abca13	ENSMUSG00000004668	Transcript	ENSMUST00000042740	protein_coding	12667	12643	4215	A/S	Gcc/Tcc	1	5	P1	deleterious(0)
11:9522278-9522278	T	intron_variant	MODIFIER	Abca13	ENSMUSG00000004668	Transcript	ENSMUST00000042740	protein_coding	-	-	-	-	-	1	5	P1	-
11:11707707-11707707	T	intron_variant	MODIFIER	Ikzf1	ENSMUSG00000018654	Transcript	ENSMUST00000076700	protein_coding	-	-	-	-	-	1	1	P4	-
11:11815372-11815372	T	regulatory_region_variant	MODIFIER	-	-	RegulatoryFeature	ENSMUSR00000038038	promoter_flanking_region	-	-	-	-	-	-	-	-	-
11:11815372-11815372	T	synonymous_variant	LOW	Ddc	ENSMUSG00000020182	Transcript	ENSMUST00000178704	protein_coding	1440	1299	433	I	atC/atA	-1	1	P1	-
11:11815384-11815384	T	regulatory_region_variant	MODIFIER	-	-	RegulatoryFeature	ENSMUSR00000038038	promoter_flanking_region	-	-	-	-	-	-	-	-	-
11:11815384-11815384	T	missense_variant	MODERATE	Ddc	ENSMUSG00000020182	Transcript	ENSMUST00000178704	protein_coding	1428	1287	429	S/R	agC/agA	-1	1	P1	tolerated(0.36)
11:11884855-11884855	A	intron_variant	MODIFIER	Ddc	ENSMUSG00000020182	Transcript	ENSMUST00000178704	protein_coding	-	-	-	-	-	-1	1	P1	-
11:11884855-11884855	A	non_coding_transcript_exon_variant	MODIFIER	1700042O10Rik	ENSMUSG00000086391	Transcript	ENSMUST00000151032	antisense	609	-	-	-	-	1	1	-	-
11:17953684-17953684	G	regulatory_region_variant	MODIFIER	-	-	RegulatoryFeature	ENSMUSR00000316935	promoter	-	-	-	-	-	-	-	-	-
11:17953684-17953684	G	synonymous_variant	LOW	Etaa1	ENSMUSG00000016984	Transcript	ENSMUST00000076661	protein_coding	192	111	37	A	gcG/gcC	-1	1	P1	-
11:17953684-17953684	G	upstream_gene_variant	MODIFIER	Etaa1os	ENSMUSG00000086468	Transcript	ENSMUST00000140161	antisense	-	-	-	-	-	1	1	-	-
11:17953878-17953878	A	regulatory_region_variant	MODIFIER	-	-	RegulatoryFeature	ENSMUSR00000316935	promoter	-	-	-	-	-	-	-	-	-
11:17953878-17953878	A	regulatory_region_variant	MODIFIER	-	-	RegulatoryFeature	ENSMUSR00000512692	CTCF_binding_site	-	-	-	-	-	-	-	-	-
11:17953878-17953878	A	upstream_gene_variant	MODIFIER	Etaa1os	ENSMUSG00000086468	Transcript	ENSMUST00000140161	antisense	-	-	-	-	-	1	1	-	-
11:17953878-17953878	A	upstream_gene_variant	MODIFIER	Etaa1	ENSMUSG00000016984	Transcript	ENSMUST00000076661	protein_coding	-	-	-	-	-	-1	1	P1	-
11:20005962-20005962	T	intron_variant	MODIFIER	Spred2	ENSMUSG00000045671	Transcript	ENSMUST00000093298	protein_coding	-	-	-	-	-	1	1	P1	-
11:21300169-21300169	T	downstream_gene_variant	MODIFIER	Gm12042	ENSMUSG00000084048	Transcript	ENSMUST00000120479	processed_pseudogene	-	-	-	-	-	1	-	-	-
11:21300169-21300169	T	synonymous_variant	LOW	Vps54	ENSMUSG00000020128	Transcript	ENSMUST00000006221	protein_coding	1701	1590	530	A	gcG/gcT	1	1	P3	-
11:22990811-22990811	A	regulatory_region_variant	MODIFIER	-	-	RegulatoryFeature	ENSMUSR00000039279	promoter	-	-	-	-	-	-	-	-	-
11:22990811-22990811	A	missense_variant	MODERATE	Cct4	ENSMUSG00000007739	Transcript	ENSMUST00000173867	protein_coding	293	58	20	G/R	Ggg/Agg	1	1	P1	tolerated(0.1)
11:24163428-24163428	T	intron_variant,non_coding_transcript_variant	MODIFIER	4930538E20Rik	ENSMUSG00000085516	Transcript	ENSMUST00000131383	antisense	-	-	-	-	-	-1	1	-	-
11:24163428-24163428	T	missense_variant	MODERATE	Bcl11a	ENSMUSG00000000861	Transcript	ENSMUST00000109514	protein_coding	988	770	257	G/V	gGg/gTg	1	1	P1	deleterious(0.02)
11:28867820-28867820	T	missense_variant	MODERATE	Efemp1	ENSMUSG00000020467	Transcript	ENSMUST00000020759	protein_coding	428	298	100	G/W	Ggg/Tgg	1	1	P1	deleterious(0.04)
11:29173287-29173287	T	regulatory_region_variant	MODIFIER	-	-	RegulatoryFeature	ENSMUSR00000039738	promoter	-	-	-	-	-	-	-	-	-
11:29173287-29173287	T	5_prime_UTR_variant	MODIFIER	Ppp4r3b	ENSMUSG00000020463	Transcript	ENSMUST00000020755	protein_coding	398	-	-	-	-	1	1	P1	-
11:29173287-29173287	T	intron_variant,non_coding_transcript_variant	MODIFIER	A630052C17Rik	ENSMUSG00000086725	Transcript	ENSMUST00000129876	processed_transcript	-	-	-	-	-	-1	1	-	-
11:30110833-30110833	A	missense_variant	MODERATE	Sptbn1	ENSMUSG00000020315	Transcript	ENSMUST00000006629	protein_coding	6404	6136	2046	G/C	Ggc/Tgc	-1	5	A1	deleterious(0.03)
11:30110833-30110833	A	downstream_gene_variant	MODIFIER	Gm29237	ENSMUSG00000101872	Transcript	ENSMUST00000186216	antisense	-	-	-	-	-	1	5	-	-
11:31802430-31802430	T	regulatory_region_variant	MODIFIER	-	-	RegulatoryFeature	ENSMUSR00000040081	promoter_flanking_region	-	-	-	-	-	-	-	-	-
11:31802430-31802430	T	non_coding_transcript_exon_variant	MODIFIER	D630024D03Rik	ENSMUSG00000085772	Transcript	ENSMUST00000134944	lincRNA	403	-	-	-	-	-1	1	-	-
11:32422727-32422727	A	synonymous_variant	LOW	Sh3pxd2b	ENSMUSG00000040711	Transcript	ENSMUST00000038753	protein_coding	1967	1893	631	L	ctG/ctA	1	1	P1	-
11:32422938-32422938	A	missense_variant	MODERATE	Sh3pxd2b	ENSMUSG00000040711	Transcript	ENSMUST00000038753	protein_coding	2178	2104	702	G/R	Gga/Aga	1	1	P1	tolerated_low_confidence(0.23)
11:32603822-32603822	A	intron_variant	MODIFIER	Stk10	ENSMUSG00000020272	Transcript	ENSMUST00000102821	protein_coding	-	-	-	-	-	1	1	P1	-
11:33573324-33573324	T	missense_variant	MODERATE	Gabrp	ENSMUSG00000020159	Transcript	ENSMUST00000020366	protein_coding	245	47	16	T/N	aCt/aAt	-1	1	P1	tolerated(0.21)
11:33645392-33645392	A	intron_variant	MODIFIER	Kcnip1	ENSMUSG00000053519	Transcript	ENSMUST00000109340	protein_coding	-	-	-	-	-	-1	1	A1	-
11:34205758-34205758	T	missense_variant	MODERATE	Foxi1	ENSMUSG00000047861	Transcript	ENSMUST00000060271	protein_coding	937	871	291	R/S	Cgc/Agc	-1	1	P1	tolerated(0.21)
11:34258078-34258078	A	splice_region_variant,intron_variant	LOW	Dock2	ENSMUSG00000020143	Transcript	ENSMUST00000093193	protein_coding	-	-	-	-	-	-1	1	P1	-
11:34310409-34310409	C	upstream_gene_variant	MODIFIER	Fam196b	ENSMUSG00000069911	Transcript	ENSMUST00000165963	protein_coding	-	-	-	-	-	1	5	P1	-
11:34310409-34310409	C	missense_variant	MODERATE	Dock2	ENSMUSG00000020143	Transcript	ENSMUST00000093193	protein_coding	3000	2931	977	D/E	gaC/gaG	-1	1	P1	tolerated(0.07)
11:34310409-34310409	C	downstream_gene_variant	MODIFIER	4930403D09Rik	ENSMUSG00000087122	Transcript	ENSMUST00000147359	antisense	-	-	-	-	-	1	1	-	-
11:34503415-34503415	A	regulatory_region_variant	MODIFIER	-	-	RegulatoryFeature	ENSMUSR00000514478	CTCF_binding_site	-	-	-	-	-	-	-	-	-
11:34503415-34503415	A	splice_acceptor_variant	HIGH	Dock2	ENSMUSG00000020143	Transcript	ENSMUST00000093193	protein_coding	-	-	-	-	-	-1	1	P1	-
11:34705798-34705798	A	missense_variant	MODERATE	Dock2	ENSMUSG00000020143	Transcript	ENSMUST00000093193	protein_coding	1299	1230	410	K/N	aaG/aaT	-1	1	P1	deleterious(0)
11:35875851-35875851	A	missense_variant	MODERATE	Wwc1	ENSMUSG00000018849	Transcript	ENSMUST00000018993	protein_coding	2014	1576	526	G/C	Ggc/Tgc	-1	1	P1	deleterious(0.01)
11:41920395-41920395	A	splice_region_variant,intron_variant	LOW	Gabrg2	ENSMUSG00000020436	Transcript	ENSMUST00000070735	protein_coding	-	-	-	-	-	-1	1	P4	-
11:41920395-41920395	A	intron_variant,non_coding_transcript_variant	MODIFIER	A230004M16Rik	ENSMUSG00000087306	Transcript	ENSMUST00000155032	processed_transcript	-	-	-	-	-	1	1	-	-
11:43490919-43490919	T	missense_variant	MODERATE	C1qtnf2	ENSMUSG00000046491	Transcript	ENSMUST00000057679	protein_coding	605	467	156	R/L	cGa/cTa	1	1	P2	tolerated(0.54)
11:43776401-43776401	A	regulatory_region_variant	MODIFIER	-	-	RegulatoryFeature	ENSMUSR00000515258	promoter_flanking_region	-	-	-	-	-	-	-	-	-
11:43776401-43776401	A	synonymous_variant	LOW	Adra1b	ENSMUSG00000050541	Transcript	ENSMUST00000067258	protein_coding	1536	1008	336	L	ctG/ctT	-1	1	P1	-
11:44122556-44122556	T	intron_variant,non_coding_transcript_variant	MODIFIER	Gm12153	ENSMUSG00000087172	Transcript	ENSMUST00000148504	lincRNA	-	-	-	-	-	1	1	-	-
11:46170190-46170190	A	regulatory_region_variant	MODIFIER	-	-	RegulatoryFeature	ENSMUSR00000515630	promoter_flanking_region	-	-	-	-	-	-	-	-	-
11:46170190-46170190	A	regulatory_region_variant	MODIFIER	-	-	RegulatoryFeature	ENSMUSR00000515631	CTCF_binding_site	-	-	-	-	-	-	-	-	-
11:46170190-46170190	A	upstream_gene_variant	MODIFIER	Nipal4	ENSMUSG00000020411	Transcript	ENSMUST00000020679	protein_coding	-	-	-	-	-	-1	1	P1	-
11:46170190-46170190	A	downstream_gene_variant	MODIFIER	Mir7239	ENSMUSG00000099331	Transcript	ENSMUST00000183384	miRNA	-	-	-	-	-	1	-	-	-
11:46207225-46207225	A	intron_variant	MODIFIER	Cyfip2	ENSMUSG00000020340	Transcript	ENSMUST00000165599	protein_coding	-	-	-	-	-	-1	1	P1	-
11:46222837-46222837	A	intron_variant	MODIFIER	Cyfip2	ENSMUSG00000020340	Transcript	ENSMUST00000165599	protein_coding	-	-	-	-	-	-1	1	P1	-
11:46260866-46260866	A	missense_variant	MODERATE	Cyfip2	ENSMUSG00000020340	Transcript	ENSMUST00000165599	protein_coding	2052	1605	535	E/D	gaG/gaT	-1	1	P1	tolerated(0.2)
11:46289791-46289791	T	regulatory_region_variant	MODIFIER	-	-	RegulatoryFeature	ENSMUSR00000515665	enhancer	-	-	-	-	-	-	-	-	-
11:46289791-46289791	T	intron_variant	MODIFIER	Cyfip2	ENSMUSG00000020340	Transcript	ENSMUST00000165599	protein_coding	-	-	-	-	-	-1	1	P1	-
11:46338221-46338221	A	synonymous_variant	LOW	Itk	ENSMUSG00000020395	Transcript	ENSMUST00000109237	protein_coding	1214	1131	377	G	ggG/ggT	-1	1	-	-
11:46338221-46338221	A	upstream_gene_variant	MODIFIER	Gm12167	ENSMUSG00000085853	Transcript	ENSMUST00000148132	antisense	-	-	-	-	-	1	2	-	-
11:46338242-46338242	T	missense_variant	MODERATE	Itk	ENSMUSG00000020395	Transcript	ENSMUST00000109237	protein_coding	1193	1110	370	F/L	ttC/ttA	-1	1	-	tolerated(1)
11:46338242-46338242	T	upstream_gene_variant	MODIFIER	Gm12167	ENSMUSG00000085853	Transcript	ENSMUST00000148132	antisense	-	-	-	-	-	1	2	-	-
11:46668042-46668042	T	regulatory_region_variant	MODIFIER	-	-	RegulatoryFeature	ENSMUSR00000515728	TF_binding_site	-	-	-	-	-	-	-	-	-
11:46668042-46668042	T	downstream_gene_variant	MODIFIER	Timd2	ENSMUSG00000040413	Transcript	ENSMUST00000169584	protein_coding	-	-	-	-	-	-1	1	P1	-
11:49148999-49148999	A	synonymous_variant	LOW	Olfr1395	ENSMUSG00000050763	Transcript	ENSMUST00000214195	protein_coding	1530	741	247	I	atC/atA	1	5	P1	-
11:49173198-49173198	T	intron_variant	MODIFIER	Btnl9	ENSMUSG00000040283	Transcript	ENSMUST00000046522	protein_coding	-	-	-	-	-	-1	1	P2	-
11:49341098-49341098	A	missense_variant	MODERATE	Olfr1390	ENSMUSG00000045421	Transcript	ENSMUST00000215014	protein_coding	1726	565	189	E/K	Gag/Aag	1	5	P1	tolerated(0.23)
11:49431213-49431213	A	missense_variant	MODERATE	Olfr1389	ENSMUSG00000107573	Transcript	ENSMUST00000216641	protein_coding	1952	736	246	V/M	Gtg/Atg	1	5	P1	deleterious(0)
11:49459974-49459974	T	synonymous_variant	LOW	Olfr1387	ENSMUSG00000063386	Transcript	ENSMUST00000214541	protein_coding	813	294	98	V	gtG/gtT	1	5	P1	-
11:49625476-49625476	A	splice_region_variant,intron_variant	LOW	Flt4	ENSMUSG00000020357	Transcript	ENSMUST00000020617	protein_coding	-	-	-	-	-	1	1	P1	-
11:49626779-49626779	A	synonymous_variant	LOW	Flt4	ENSMUSG00000020357	Transcript	ENSMUST00000020617	protein_coding	1434	927	309	V	gtG/gtA	1	1	P1	-
11:49630461-49630461	T	intron_variant	MODIFIER	Flt4	ENSMUSG00000020357	Transcript	ENSMUST00000020617	protein_coding	-	-	-	-	-	1	1	P1	-
11:49636695-49636695	A	regulatory_region_variant	MODIFIER	-	-	RegulatoryFeature	ENSMUSR00000319166	CTCF_binding_site	-	-	-	-	-	-	-	-	-
11:49636695-49636695	A	regulatory_region_variant	MODIFIER	-	-	RegulatoryFeature	ENSMUSR00000515954	open_chromatin_region	-	-	-	-	-	-	-	-	-
11:49636695-49636695	A	stop_gained	HIGH	Flt4	ENSMUSG00000020357	Transcript	ENSMUST00000020617	protein_coding	3191	2684	895	S/*	tCg/tAg	1	1	P1	-
11:49958778-49958778	A	intron_variant	MODIFIER	Rasgef1c	ENSMUSG00000020374	Transcript	ENSMUST00000063444	protein_coding	-	-	-	-	-	1	1	A2	-
11:49969420-49969420	T	intron_variant	MODIFIER	Rasgef1c	ENSMUSG00000020374	Transcript	ENSMUST00000063444	protein_coding	-	-	-	-	-	1	1	A2	-
11:50210844-50210844	C	regulatory_region_variant	MODIFIER	-	-	RegulatoryFeature	ENSMUSR00000042064	promoter	-	-	-	-	-	-	-	-	-
11:50210844-50210844	C	upstream_gene_variant	MODIFIER	Sqstm1	ENSMUSG00000015837	Transcript	ENSMUST00000102774	protein_coding	-	-	-	-	-	-1	1	P3	-
11:50210844-50210844	C	upstream_gene_variant	MODIFIER	Mgat4b	ENSMUSG00000036620	Transcript	ENSMUST00000147468	protein_coding	-	-	-	-	-	1	3	-	-
11:50777272-50777272	T	intron_variant	MODIFIER	Adamts2	ENSMUSG00000036545	Transcript	ENSMUST00000040523	protein_coding	-	-	-	-	-	1	1	P1	-
11:50791832-50791832	G	missense_variant	MODERATE	Adamts2	ENSMUSG00000036545	Transcript	ENSMUST00000040523	protein_coding	2730	2650	884	R/G	Cgg/Ggg	1	1	P1	deleterious(0)
11:50859773-50859773	C	missense_variant	MODERATE	Grm6	ENSMUSG00000000617	Transcript	ENSMUST00000171427	protein_coding	1928	1762	588	V/L	Gtc/Ctc	1	5	P1	tolerated(0.18)
11:51027312-51027312	T	synonymous_variant	LOW	Olfr54	ENSMUSG00000059397	Transcript	ENSMUST00000217480	protein_coding	782	309	103	T	acG/acT	1	5	P1	-
11:51027590-51027590	T	missense_variant	MODERATE	Olfr54	ENSMUSG00000059397	Transcript	ENSMUST00000217480	protein_coding	1060	587	196	R/L	cGa/cTa	1	5	P1	tolerated(0.4)
11:51570042-51570042	T	intron_variant	MODIFIER	Col23a1	ENSMUSG00000063564	Transcript	ENSMUST00000102765	protein_coding	-	-	-	-	-	1	5	P1	-
11:51743952-51743952	A	missense_variant	MODERATE	Sec24a	ENSMUSG00000036391	Transcript	ENSMUST00000109097	protein_coding	591	146	49	G/V	gGc/gTc	-1	1	P3	deleterious_low_confidence(0)
11:51817488-51817488	G	regulatory_region_variant	MODIFIER	-	-	RegulatoryFeature	ENSMUSR00000516347	CTCF_binding_site	-	-	-	-	-	-	-	-	-
11:51817488-51817488	G	missense_variant	MODERATE	Jade2	ENSMUSG00000020387	Transcript	ENSMUST00000020655	protein_coding	2240	1897	633	D/H	Gac/Cac	-1	1	P2	tolerated(0.15)
11:52099023-52099023	T	regulatory_region_variant	MODIFIER	-	-	RegulatoryFeature	ENSMUSR00000042364	promoter	-	-	-	-	-	-	-	-	-
11:52099023-52099023	T	5_prime_UTR_variant	MODIFIER	Ppp2ca	ENSMUSG00000020349	Transcript	ENSMUST00000020608	protein_coding	343	-	-	-	-	1	1	P1	-
11:52099023-52099023	T	downstream_gene_variant	MODIFIER	Gm24157	ENSMUSG00000093006	Transcript	ENSMUST00000175265	miRNA	-	-	-	-	-	-1	-	-	-
11:52099023-52099023	T	intron_variant,non_coding_transcript_variant	MODIFIER	Gm26551	ENSMUSG00000097219	Transcript	ENSMUST00000181262	lincRNA	-	-	-	-	-	-1	5	-	-
11:52480827-52480827	A	regulatory_region_variant	MODIFIER	-	-	RegulatoryFeature	ENSMUSR00000516487	open_chromatin_region	-	-	-	-	-	-	-	-	-
11:52480827-52480827	A	upstream_gene_variant	MODIFIER	Gm12209	ENSMUSG00000081297	Transcript	ENSMUST00000120089	processed_pseudogene	-	-	-	-	-	-1	-	-	-
11:53186532-53186532	A	regulatory_region_variant	MODIFIER	-	-	RegulatoryFeature	ENSMUSR00000516624	promoter_flanking_region	-	-	-	-	-	-	-	-	-
11:53186532-53186532	A	missense_variant	MODERATE	Fstl4	ENSMUSG00000036264	Transcript	ENSMUST00000036796	protein_coding	2374	2115	705	N/K	aaC/aaA	1	1	P1	tolerated(0.81)
11:53437361-53437362	-	frameshift_variant	HIGH	Gdf9	ENSMUSG00000018238	Transcript	ENSMUST00000018382	protein_coding	1251	1144	382	G/X	Ggc/gc	1	1	P1	-
11:54117553-54117553	C	synonymous_variant	LOW	P4ha2	ENSMUSG00000018906	Transcript	ENSMUST00000019050	protein_coding	809	585	195	L	ctG/ctC	1	5	P3	-
11:54304424-54304424	A	regulatory_region_variant	MODIFIER	-	-	RegulatoryFeature	ENSMUSR00000042774	promoter	-	-	-	-	-	-	-	-	-
11:54304424-54304424	A	intron_variant	MODIFIER	Acsl6	ENSMUSG00000020333	Transcript	ENSMUST00000108905	protein_coding	-	-	-	-	-	1	1	A1	-
11:54327261-54327261	C	missense_variant	MODERATE	Acsl6	ENSMUSG00000020333	Transcript	ENSMUST00000108905	protein_coding	882	799	267	G/R	Ggg/Cgg	1	1	A1	deleterious(0)
11:54860575-54860575	G	regulatory_region_variant	MODIFIER	-	-	RegulatoryFeature	ENSMUSR00000042907	promoter	-	-	-	-	-	-	-	-	-
11:54860575-54860575	G	5_prime_UTR_variant	MODIFIER	Lyrm7	ENSMUSG00000020268	Transcript	ENSMUST00000144164	protein_coding	338	-	-	-	-	-1	2	P1	-
11:55197573-55197573	A	regulatory_region_variant	MODIFIER	-	-	RegulatoryFeature	ENSMUSR00000516980	promoter_flanking_region	-	-	-	-	-	-	-	-	-
11:55197573-55197573	A	non_coding_transcript_exon_variant	MODIFIER	Slc36a1os	ENSMUSG00000084980	Transcript	ENSMUST00000157010	antisense	110	-	-	-	-	-1	1	-	-
11:55303886-55303886	T	missense_variant	MODERATE	Fat2	ENSMUSG00000055333	Transcript	ENSMUST00000068853	protein_coding	3441	3326	1109	A/D	gCt/gAt	-1	5	P1	deleterious(0)
11:55607585-55607585	A	regulatory_region_variant	MODIFIER	-	-	RegulatoryFeature	ENSMUSR00000319959	promoter	-	-	-	-	-	-	-	-	-
11:55607585-55607585	A	regulatory_region_variant	MODIFIER	-	-	RegulatoryFeature	ENSMUSR00000319960	CTCF_binding_site	-	-	-	-	-	-	-	-	-
11:55607585-55607585	A	intron_variant	MODIFIER	Glra1	ENSMUSG00000000263	Transcript	ENSMUST00000075603	protein_coding	-	-	-	-	-	-1	1	A1	-
11:57242937-57242937	A	stop_gained	HIGH	Gria1	ENSMUSG00000020524	Transcript	ENSMUST00000036315	protein_coding	1865	1641	547	Y/*	taC/taA	1	1	A2	-
11:57327576-57327576	T	missense_variant	MODERATE	Gria1	ENSMUSG00000020524	Transcript	ENSMUST00000036315	protein_coding	2878	2654	885	P/L	cCc/cTc	1	1	A2	tolerated_low_confidence(0.1)
11:58042284-58042284	T	missense_variant	MODERATE	Larp1	ENSMUSG00000037331	Transcript	ENSMUST00000178636	protein_coding	842	713	238	R/I	aGa/aTa	1	5	P2	deleterious(0)
11:58316494-58316494	T	missense_variant	MODERATE	Zfp672	ENSMUSG00000049755	Transcript	ENSMUST00000108829	protein_coding	1816	1000	334	R/S	Cgc/Agc	-1	1	P1	deleterious(0.02)
11:58316494-58316494	T	downstream_gene_variant	MODIFIER	Zfp692	ENSMUSG00000037243	Transcript	ENSMUST00000153510	protein_coding	-	-	-	-	-	1	5	P1	-
11:58452459-58452459	A	missense_variant	MODERATE	Lypd9	ENSMUSG00000052642	Transcript	ENSMUST00000064614	protein_coding	60	8	3	P/L	cCt/cTt	-1	1	P1	deleterious_low_confidence(0.02)
11:58452459-58452459	A	downstream_gene_variant	MODIFIER	Olfr30	ENSMUSG00000043314	Transcript	ENSMUST00000215691	protein_coding	-	-	-	-	-	-1	5	P1	-
11:58625761-58625761	T	missense_variant	MODERATE	Olfr323	ENSMUSG00000043880	Transcript	ENSMUST00000214132	protein_coding	314	284	95	P/H	cCc/cAc	-1	5	P1	tolerated(0.25)
11:58643185-58643185	G	regulatory_region_variant	MODIFIER	-	-	RegulatoryFeature	ENSMUSR00000043358	promoter_flanking_region	-	-	-	-	-	-	-	-	-
11:58643185-58643185	G	intron_variant	MODIFIER	Trim58	ENSMUSG00000037124	Transcript	ENSMUST00000075084	protein_coding	-	-	-	-	-	1	1	P1	-
11:58787084-58787084	C	synonymous_variant	LOW	Olfr314	ENSMUSG00000059504	Transcript	ENSMUST00000205189	protein_coding	963	849	283	L	ctG/ctC	1	3	P1	-
11:58954789-58954789	A	regulatory_region_variant	MODIFIER	-	-	RegulatoryFeature	ENSMUSR00000043408	promoter	-	-	-	-	-	-	-	-	-
11:58954789-58954789	A	downstream_gene_variant	MODIFIER	Gm44313	ENSMUSG00000106175	Transcript	ENSMUST00000198018	miRNA	-	-	-	-	-	-1	-	-	-
11:58954789-58954789	A	upstream_gene_variant	MODIFIER	Hist3h2bb-ps	ENSMUSG00000080712	Transcript	ENSMUST00000117558	processed_pseudogene	-	-	-	-	-	-1	-	-	-
11:58954789-58954789	A	5_prime_UTR_variant	MODIFIER	Trim17	ENSMUSG00000036964	Transcript	ENSMUST00000047697	protein_coding	105	-	-	-	-	1	2	-	-
11:58954789-58954789	A	missense_variant	MODERATE	Hist3h2a	ENSMUSG00000078851	Transcript	ENSMUST00000108817	protein_coding	105	52	18	R/S	Cgt/Agt	1	-	P1	tolerated_low_confidence(0.06)
11:59007595-59007595	C	synonymous_variant	LOW	Obscn	ENSMUSG00000061462	Transcript	ENSMUST00000047441	protein_coding	19839	19839	6613	L	ctC/ctG	-1	5	P1	-
11:59007595-59007595	C	downstream_gene_variant	MODIFIER	Gm10435	ENSMUSG00000072902	Transcript	ENSMUST00000101162	antisense	-	-	-	-	-	1	5	-	-
11:59027398-59027398	A	intron_variant	MODIFIER	Obscn	ENSMUSG00000061462	Transcript	ENSMUST00000047441	protein_coding	-	-	-	-	-	-1	5	P1	-
11:59033735-59033735	T	missense_variant	MODERATE	Obscn	ENSMUSG00000061462	Transcript	ENSMUST00000047441	protein_coding	17201	17201	5734	A/D	gCt/gAt	-1	5	P1	deleterious(0.04)
11:59037853-59037853	T	intron_variant	MODIFIER	Obscn	ENSMUSG00000061462	Transcript	ENSMUST00000047441	protein_coding	-	-	-	-	-	-1	5	P1	-
11:59049796-59049796	C	missense_variant	MODERATE	Obscn	ENSMUSG00000061462	Transcript	ENSMUST00000047441	protein_coding	13771	13771	4591	L/V	Ctg/Gtg	-1	5	P1	deleterious(0)
11:59428608-59428608	A	missense_variant	MODERATE	Snap47	ENSMUSG00000009894	Transcript	ENSMUST00000010038	protein_coding	827	703	235	A/S	Gct/Tct	-1	1	P2	tolerated(0.28)
11:59463207-59463207	A	downstream_gene_variant	MODIFIER	Jmjd4	ENSMUSG00000036819	Transcript	ENSMUST00000108777	protein_coding	-	-	-	-	-	1	1	P1	-
11:59463207-59463207	A	missense_variant	MODERATE	Zfp867	ENSMUSG00000054519	Transcript	ENSMUST00000057799	protein_coding	1402	1295	432	R/L	cGt/cTt	-1	1	P1	deleterious(0)
11:60488873-60488873	A	missense_variant	MODERATE	Myo15	ENSMUSG00000042678	Transcript	ENSMUST00000071880	protein_coding	4694	4405	1469	L/M	Ctg/Atg	1	5	P4	deleterious(0)
11:60495493-60495493	A	missense_variant	MODERATE	Myo15	ENSMUSG00000042678	Transcript	ENSMUST00000071880	protein_coding	5732	5443	1815	G/S	Ggc/Agc	1	5	P4	deleterious(0)
11:60502944-60502944	A	intron_variant	MODIFIER	Myo15	ENSMUSG00000042678	Transcript	ENSMUST00000071880	protein_coding	-	-	-	-	-	1	5	P4	-
11:60518615-60518615	T	intron_variant	MODIFIER	Myo15	ENSMUSG00000042678	Transcript	ENSMUST00000071880	protein_coding	-	-	-	-	-	1	5	P4	-
11:60710460-60710460	T	intron_variant	MODIFIER	Llgl1	ENSMUSG00000020536	Transcript	ENSMUST00000052346	protein_coding	-	-	-	-	-	1	1	P1	-
11:60710460-60710460	T	downstream_gene_variant	MODIFIER	Flii	ENSMUSG00000002812	Transcript	ENSMUST00000002889	protein_coding	-	-	-	-	-	-1	1	P1	-
11:60742622-60742622	A	missense_variant	MODERATE	Top3a	ENSMUSG00000002814	Transcript	ENSMUST00000002891	protein_coding	2911	2647	883	M/L	Atg/Ttg	-1	1	P2	tolerated(0.49)
11:60943028-60943028	T	intron_variant	MODIFIER	Map2k3	ENSMUSG00000018932	Transcript	ENSMUST00000019076	protein_coding	-	-	-	-	-	1	1	P1	-
11:61163682-61163682	A	intron_variant	MODIFIER	Usp22	ENSMUSG00000042506	Transcript	ENSMUST00000041683	protein_coding	-	-	-	-	-	-1	1	P1	-
11:61491414-61491414	T	missense_variant	MODERATE	Mapk7	ENSMUSG00000001034	Transcript	ENSMUST00000079080	protein_coding	964	671	224	T/N	aCt/aAt	-1	1	P1	deleterious(0)
11:61491414-61491414	T	downstream_gene_variant	MODIFIER	Mfap4	ENSMUSG00000042436	Transcript	ENSMUST00000040522	protein_coding	-	-	-	-	-	1	2	A2	-
11:61701747-61701747	T	regulatory_region_variant	MODIFIER	-	-	RegulatoryFeature	ENSMUSR00000043968	promoter_flanking_region	-	-	-	-	-	-	-	-	-
11:61701747-61701747	T	intron_variant	MODIFIER	Slc5a10	ENSMUSG00000042371	Transcript	ENSMUST00000051552	protein_coding	-	-	-	-	-	-1	1	P1	-
11:61701747-61701747	T	synonymous_variant	LOW	Fam83g	ENSMUSG00000042377	Transcript	ENSMUST00000093019	protein_coding	910	795	265	R	cgG/cgT	1	1	P1	-
11:62018247-62018247	G	intron_variant	MODIFIER	Specc1	ENSMUSG00000042331	Transcript	ENSMUST00000202389	protein_coding	-	-	-	-	-	1	5	A2	-
11:62281296-62281296	C	regulatory_region_variant	MODIFIER	-	-	RegulatoryFeature	ENSMUSR00000320652	promoter	-	-	-	-	-	-	-	-	-
11:62281296-62281296	C	upstream_gene_variant	MODIFIER	Ttc19	ENSMUSG00000042298	Transcript	ENSMUST00000050646	protein_coding	-	-	-	-	-	1	1	P3	-
11:62281296-62281296	C	missense_variant	MODERATE	Zswim7	ENSMUSG00000014243	Transcript	ENSMUST00000072916	protein_coding	80	37	13	L/V	Ctg/Gtg	-1	1	P1	tolerated(0.06)
11:62596858-62596858	G	intron_variant	MODIFIER	Trpv2	ENSMUSG00000018507	Transcript	ENSMUST00000018651	protein_coding	-	-	-	-	-	1	2	P1	-
11:62605968-62605968	T	regulatory_region_variant	MODIFIER	-	-	RegulatoryFeature	ENSMUSR00000044136	promoter	-	-	-	-	-	-	-	-	-
11:62605968-62605968	T	downstream_gene_variant	MODIFIER	Snord49a	ENSMUSG00000065734	Transcript	ENSMUST00000083800	snoRNA	-	-	-	-	-	1	-	-	-
11:62605968-62605968	T	downstream_gene_variant	MODIFIER	2410006H16Rik	ENSMUSG00000086841	Transcript	ENSMUST00000131787	processed_transcript	-	-	-	-	-	1	1	-	-
11:62605968-62605968	T	missense_variant	MODERATE	Lrrc75a	ENSMUSG00000046417	Transcript	ENSMUST00000057194	protein_coding	900	767	256	P/H	cCc/cAc	-1	1	P1	deleterious(0)
11:62605968-62605968	T	downstream_gene_variant	MODIFIER	Snord49b	ENSMUSG00000064437	Transcript	ENSMUST00000082503	snoRNA	-	-	-	-	-	1	-	-	-
11:62605968-62605968	T	downstream_gene_variant	MODIFIER	Snord65	ENSMUSG00000077457	Transcript	ENSMUST00000104269	snoRNA	-	-	-	-	-	1	-	-	-
11:62605968-62605968	T	intron_variant,non_coding_transcript_variant	MODIFIER	Lrrc75aos2	ENSMUSG00000085762	Transcript	ENSMUST00000128647	antisense	-	-	-	-	-	1	1	-	-
11:62750846-62750846	A	downstream_gene_variant	MODIFIER	Zfp286	ENSMUSG00000047342	Transcript	ENSMUST00000139798	processed_transcript	-	-	-	-	-	-1	3	-	-
11:62750846-62750846	A	non_coding_transcript_exon_variant	MODIFIER	Gm27194	ENSMUSG00000098292	Transcript	ENSMUST00000175753	lincRNA	995	-	-	-	-	1	-	-	-
11:62750846-62750846	A	upstream_gene_variant	MODIFIER	Gm10428	ENSMUSG00000096083	Transcript	ENSMUST00000178750	protein_coding	-	-	-	-	-	1	-	P1	-
11:62750846-62750846	A	non_coding_transcript_exon_variant	MODIFIER	Wsb2-ps	ENSMUSG00000084020	Transcript	ENSMUST00000117937	processed_pseudogene	435	-	-	-	-	-1	-	-	-
11:62764571-62764571	A	upstream_gene_variant	MODIFIER	Zfp286	ENSMUSG00000047342	Transcript	ENSMUST00000138105	processed_transcript	-	-	-	-	-	-1	1	-	-
11:62764571-62764571	A	intron_variant,non_coding_transcript_variant	MODIFIER	Zfp286os	ENSMUSG00000086674	Transcript	ENSMUST00000128292	antisense	-	-	-	-	-	1	3	-	-
11:63070354-63070354	A	missense_variant	MODERATE	Tekt3	ENSMUSG00000042189	Transcript	ENSMUST00000035732	protein_coding	501	348	116	N/K	aaC/aaA	1	1	P1	tolerated(0.69)
11:64433522-64433522	A	upstream_gene_variant	MODIFIER	Hs3st3a1	ENSMUSG00000047759	Transcript	ENSMUST00000058652	protein_coding	-	-	-	-	-	1	1	P1	-
11:64433522-64433522	A	downstream_gene_variant	MODIFIER	F930015N05Rik	ENSMUSG00000095224	Transcript	ENSMUST00000177999	protein_coding	-	-	-	-	-	-1	-	P1	-
11:65990460-65990460	T	synonymous_variant	LOW	Dnah9	ENSMUSG00000056752	Transcript	ENSMUST00000080665	protein_coding	7854	7788	2596	G	ggC/ggA	-1	5	P1	-
11:67052803-67052803	T	regulatory_region_variant	MODIFIER	-	-	RegulatoryFeature	ENSMUSR00000044649	promoter	-	-	-	-	-	-	-	-	-
11:67052803-67052803	T	upstream_gene_variant	MODIFIER	Adprm	ENSMUSG00000020910	Transcript	ENSMUST00000116363	protein_coding	-	-	-	-	-	-1	1	P1	-
11:67052803-67052803	T	stop_gained	HIGH	Sco1	ENSMUSG00000069844	Transcript	ENSMUST00000092996	protein_coding	134	109	37	E/*	Gag/Tag	1	1	P2	-
11:67094598-67094598	T	regulatory_region_variant	MODIFIER	-	-	RegulatoryFeature	ENSMUSR00000518795	promoter_flanking_region	-	-	-	-	-	-	-	-	-
11:67094598-67094598	T	missense_variant	MODERATE	Myh3	ENSMUSG00000020908	Transcript	ENSMUST00000108689	protein_coding	3552	3464	1155	G/V	gGc/gTc	1	5	P1	deleterious(0)
11:67211015-67211015	T	downstream_gene_variant	MODIFIER	Myhas	ENSMUSG00000085348	Transcript	ENSMUST00000145021	antisense	-	-	-	-	-	-1	1	-	-
11:67211015-67211015	T	missense_variant,splice_region_variant	MODERATE	Myh1	ENSMUSG00000056328	Transcript	ENSMUST00000124516	protein_coding	2453	2307	769	K/N	aaG/aaT	1	1	P1	deleterious(0)
11:67301470-67301470	A	synonymous_variant	LOW	Myh8	ENSMUSG00000055775	Transcript	ENSMUST00000019625	protein_coding	4432	4248	1416	S	tcC/tcA	1	1	P1	-
11:67303828-67303828	T	stop_gained	HIGH	Myh8	ENSMUSG00000055775	Transcript	ENSMUST00000019625	protein_coding	5048	4864	1622	E/*	Gag/Tag	1	1	P1	-
11:67364945-67364945	T	downstream_gene_variant	MODIFIER	Gm26476	ENSMUSG00000084567	Transcript	ENSMUST00000122618	misc_RNA	-	-	-	-	-	1	-	-	-
11:67364945-67364945	T	stop_gained	HIGH	Myh13	ENSMUSG00000060180	Transcript	ENSMUST00000108684	protein_coding	5220	5059	1687	E/*	Gag/Tag	1	5	P1	-
11:67371092-67371092	T	intron_variant	MODIFIER	Myh13	ENSMUSG00000060180	Transcript	ENSMUST00000108684	protein_coding	-	-	-	-	-	1	5	P1	-
11:67709866-67709866	A	intron_variant	MODIFIER	Glp2r	ENSMUSG00000049928	Transcript	ENSMUST00000051765	protein_coding	-	-	-	-	-	-1	1	P1	-
11:67730607-67730607	A	intron_variant	MODIFIER	Glp2r	ENSMUSG00000049928	Transcript	ENSMUST00000051765	protein_coding	-	-	-	-	-	-1	1	P1	-
11:68490584-68490584	A	missense_variant	MODERATE	Pik3r5	ENSMUSG00000020901	Transcript	ENSMUST00000021283	protein_coding	750	595	199	H/N	Cat/Aat	1	1	P1	deleterious(0)
11:68529943-68529943	A	synonymous_variant	LOW	Pik3r6	ENSMUSG00000046207	Transcript	ENSMUST00000060441	protein_coding	825	513	171	A	gcC/gcA	1	1	A2	-
11:68533559-68533559	T	missense_variant	MODERATE	Pik3r6	ENSMUSG00000046207	Transcript	ENSMUST00000060441	protein_coding	1301	989	330	R/L	cGg/cTg	1	1	A2	tolerated(0.64)
11:68533677-68533677	C	synonymous_variant	LOW	Pik3r6	ENSMUSG00000046207	Transcript	ENSMUST00000060441	protein_coding	1419	1107	369	G	ggG/ggC	1	1	A2	-
11:68534150-68534150	T	intron_variant	MODIFIER	Pik3r6	ENSMUSG00000046207	Transcript	ENSMUST00000060441	protein_coding	-	-	-	-	-	1	1	A2	-
11:68552242-68552242	T	upstream_gene_variant	MODIFIER	Mfsd6l	ENSMUSG00000048329	Transcript	ENSMUST00000053211	protein_coding	-	-	-	-	-	1	-	P1	-
11:68552242-68552242	T	3_prime_UTR_variant	MODIFIER	Pik3r6	ENSMUSG00000046207	Transcript	ENSMUST00000060441	protein_coding	2781	-	-	-	-	1	1	A2	-
11:68590925-68590925	C	regulatory_region_variant	MODIFIER	-	-	RegulatoryFeature	ENSMUSR00000044963	promoter_flanking_region	-	-	-	-	-	-	-	-	-
11:68590925-68590925	C	upstream_gene_variant	MODIFIER	Ccdc42os	ENSMUSG00000085937	Transcript	ENSMUST00000148019	antisense	-	-	-	-	-	-1	1	-	-
11:68590925-68590925	C	missense_variant	MODERATE	Ccdc42	ENSMUSG00000045915	Transcript	ENSMUST00000154294	protein_coding	538	344	115	R/P	cGt/cCt	1	5	P1	deleterious(0)
11:68836370-68836370	G	intron_variant	MODIFIER	Ndel1	ENSMUSG00000018736	Transcript	ENSMUST00000018880	protein_coding	-	-	-	-	-	-1	1	P1	-
11:68954907-68954907	A	regulatory_region_variant	MODIFIER	-	-	RegulatoryFeature	ENSMUSR00000045052	promoter	-	-	-	-	-	-	-	-	-
11:68954907-68954907	A	missense_variant	MODERATE	Arhgef15	ENSMUSG00000052921	Transcript	ENSMUST00000108671	protein_coding	419	118	40	G/C	Ggc/Tgc	-1	5	P1	deleterious_low_confidence(0)
11:69157264-69157264	A	synonymous_variant	LOW	Alox12b	ENSMUSG00000032807	Transcript	ENSMUST00000036424	protein_coding	276	18	6	V	gtC/gtA	1	1	P1	-
11:69186049-69186049	T	synonymous_variant	LOW	Alox8	ENSMUSG00000020891	Transcript	ENSMUST00000021262	protein_coding	1639	1605	535	T	acC/acA	-1	1	P2	-
11:69186887-69186887	A	intron_variant	MODIFIER	Alox8	ENSMUSG00000020891	Transcript	ENSMUST00000021262	protein_coding	-	-	-	-	-	-1	1	P2	-
11:69228077-69228077	T	synonymous_variant	LOW	Gucy2e	ENSMUSG00000020890	Transcript	ENSMUST00000021259	protein_coding	2174	2088	696	A	gcG/gcA	-1	5	P1	-
11:69232344-69232344	T	missense_variant	MODERATE	Gucy2e	ENSMUSG00000020890	Transcript	ENSMUST00000021259	protein_coding	1505	1419	473	F/L	ttC/ttA	-1	5	P1	tolerated(0.61)
11:69232798-69232798	C	missense_variant	MODERATE	Gucy2e	ENSMUSG00000020890	Transcript	ENSMUST00000021259	protein_coding	1360	1274	425	P/R	cCt/cGt	-1	5	P1	tolerated(0.38)
11:69235567-69235567	G	regulatory_region_variant	MODIFIER	-	-	RegulatoryFeature	ENSMUSR00000519214	promoter	-	-	-	-	-	-	-	-	-
11:69235567-69235567	G	missense_variant	MODERATE	Gucy2e	ENSMUSG00000020890	Transcript	ENSMUST00000021259	protein_coding	1072	986	329	R/P	cGc/cCc	-1	5	P1	tolerated(0.08)
11:69236475-69236475	T	regulatory_region_variant	MODIFIER	-	-	RegulatoryFeature	ENSMUSR00000519214	promoter	-	-	-	-	-	-	-	-	-
11:69236475-69236475	T	missense_variant	MODERATE	Gucy2e	ENSMUSG00000020890	Transcript	ENSMUST00000021259	protein_coding	257	171	57	F/L	ttC/ttA	-1	5	P1	deleterious(0)
11:69236475-69236475	T	upstream_gene_variant	MODIFIER	Gm23194	ENSMUSG00000089438	Transcript	ENSMUST00000158813	snRNA	-	-	-	-	-	1	-	-	-
11:69326764-69326764	T	regulatory_region_variant	MODIFIER	-	-	RegulatoryFeature	ENSMUSR00000321449	promoter	-	-	-	-	-	-	-	-	-
11:69326764-69326764	T	downstream_gene_variant	MODIFIER	Kcnab3os	ENSMUSG00000086900	Transcript	ENSMUST00000136196	antisense	-	-	-	-	-	-1	3	-	-
11:69326764-69326764	T	missense_variant	MODERATE	Kcnab3	ENSMUSG00000018470	Transcript	ENSMUST00000018614	protein_coding	507	83	28	P/L	cCt/cTt	1	1	P1	deleterious_low_confidence(0.01)
11:69326764-69326764	T	upstream_gene_variant	MODIFIER	Cntrob	ENSMUSG00000032782	Transcript	ENSMUST00000092973	protein_coding	-	-	-	-	-	-1	1	P1	-
11:69326764-69326764	T	downstream_gene_variant	MODIFIER	Trappc1	ENSMUSG00000049299	Transcript	ENSMUST00000102601	protein_coding	-	-	-	-	-	1	1	P1	-
11:69354076-69354076	A	upstream_gene_variant	MODIFIER	Gm22442	ENSMUSG00000087881	Transcript	ENSMUST00000157256	scaRNA	-	-	-	-	-	-1	-	-	-
11:69354076-69354076	A	missense_variant	MODERATE	Chd3	ENSMUSG00000018474	Transcript	ENSMUST00000108661	protein_coding	3652	3637	1213	H/Y	Cat/Tat	-1	5	P2	deleterious(0.01)
11:69395735-69395735	A	regulatory_region_variant	MODIFIER	-	-	RegulatoryFeature	ENSMUSR00000045147	promoter	-	-	-	-	-	-	-	-	-
11:69395735-69395735	A	downstream_gene_variant	MODIFIER	Tmem88	ENSMUSG00000045377	Transcript	ENSMUST00000050140	protein_coding	-	-	-	-	-	-1	1	P1	-
11:69395735-69395735	A	5_prime_UTR_variant	MODIFIER	Naa38	ENSMUSG00000059278	Transcript	ENSMUST00000144531	protein_coding	89	-	-	-	-	1	1	P1	-
11:69395735-69395735	A	downstream_gene_variant	MODIFIER	Kdm6b	ENSMUSG00000018476	Transcript	ENSMUST00000094077	protein_coding	-	-	-	-	-	-1	5	P1	-
11:69395735-69395735	A	upstream_gene_variant	MODIFIER	Cyb5d1	ENSMUSG00000044795	Transcript	ENSMUST00000051620	protein_coding	-	-	-	-	-	-1	1	P1	-
11:69398018-69398018	T	regulatory_region_variant	MODIFIER	-	-	RegulatoryFeature	ENSMUSR00000045147	promoter	-	-	-	-	-	-	-	-	-
11:69398018-69398018	T	upstream_gene_variant	MODIFIER	Kdm6bos	ENSMUSG00000085178	Transcript	ENSMUST00000129924	antisense	-	-	-	-	-	1	1	-	-
11:69398018-69398018	T	missense_variant,splice_region_variant	MODERATE	Tmem88	ENSMUSG00000045377	Transcript	ENSMUST00000050140	protein_coding	217	208	70	Q/K	Cag/Aag	-1	1	P1	tolerated(0.89)
11:69398018-69398018	T	downstream_gene_variant	MODIFIER	Naa38	ENSMUSG00000059278	Transcript	ENSMUST00000144531	protein_coding	-	-	-	-	-	1	1	P1	-
11:69398018-69398018	T	upstream_gene_variant	MODIFIER	Cyb5d1	ENSMUSG00000044795	Transcript	ENSMUST00000051620	protein_coding	-	-	-	-	-	-1	1	P1	-
11:69398018-69398018	T	downstream_gene_variant	MODIFIER	Kdm6b	ENSMUSG00000018476	Transcript	ENSMUST00000094077	protein_coding	-	-	-	-	-	-1	5	P1	-
11:69430704-69430704	T	intron_variant	MODIFIER	Dnah2	ENSMUSG00000005237	Transcript	ENSMUST00000108659	protein_coding	-	-	-	-	-	-1	5	P2	-
11:69437273-69437273	T	stop_gained	HIGH	Dnah2	ENSMUSG00000005237	Transcript	ENSMUST00000108659	protein_coding	10154	10023	3341	Y/*	taC/taA	-1	5	P2	-
11:69484185-69484185	A	splice_region_variant,intron_variant	LOW	Dnah2	ENSMUSG00000005237	Transcript	ENSMUST00000108659	protein_coding	-	-	-	-	-	-1	5	P2	-
11:69561857-69561857	T	synonymous_variant	LOW	Wrap53	ENSMUSG00000041346	Transcript	ENSMUST00000048139	protein_coding	1793	1521	507	G	ggG/ggA	-1	1	P1	-
11:69561857-69561857	T	upstream_gene_variant	MODIFIER	Efnb3	ENSMUSG00000003934	Transcript	ENSMUST00000004036	protein_coding	-	-	-	-	-	-1	1	P1	-
11:69588515-69588515	T	regulatory_region_variant	MODIFIER	-	-	RegulatoryFeature	ENSMUSR00000045193	promoter_flanking_region	-	-	-	-	-	-	-	-	-
11:69588515-69588515	T	missense_variant	MODERATE	Trp53	ENSMUSG00000059552	Transcript	ENSMUST00000108658	protein_coding	675	518	173	C/F	tGc/tTc	1	1	P3	deleterious(0)
11:69601413-69601413	A	splice_acceptor_variant	HIGH	Atp1b2	ENSMUSG00000041329	Transcript	ENSMUST00000047889	protein_coding	-	-	-	-	-	-1	1	P1	-
11:69680385-69680385	T	missense_variant	MODERATE	Senp3	ENSMUSG00000005204	Transcript	ENSMUST00000005336	protein_coding	650	455	152	R/Q	cGg/cAg	-1	1	P1	deleterious_low_confidence(0)
11:69680385-69680385	T	downstream_gene_variant	MODIFIER	Tnfsf13	ENSMUSG00000089669	Transcript	ENSMUST00000018896	protein_coding	-	-	-	-	-	-1	1	P2	-
11:69680385-69680385	T	upstream_gene_variant	MODIFIER	Tnfsf13os	ENSMUSG00000085890	Transcript	ENSMUST00000140371	antisense	-	-	-	-	-	1	1	-	-
11:69680385-69680385	T	downstream_gene_variant	MODIFIER	Tnfsfm13	ENSMUSG00000018752	Transcript	ENSMUST00000180587	protein_coding	-	-	-	-	-	-1	2	P3	-
11:69825494-69825494	A	missense_variant	MODERATE	Nlgn2	ENSMUSG00000051790	Transcript	ENSMUST00000108634	protein_coding	3196	2220	740	E/D	gaG/gaT	-1	1	P1	tolerated_low_confidence(0.39)
11:69825494-69825494	A	upstream_gene_variant	MODIFIER	Spem1	ENSMUSG00000041165	Transcript	ENSMUST00000045771	protein_coding	-	-	-	-	-	-1	1	P1	-
11:69827043-69827043	A	missense_variant	MODERATE	Nlgn2	ENSMUSG00000051790	Transcript	ENSMUST00000108634	protein_coding	2311	1335	445	E/D	gaG/gaT	-1	1	P1	tolerated(0.16)
11:69827043-69827043	A	upstream_gene_variant	MODIFIER	Spem1	ENSMUSG00000041165	Transcript	ENSMUST00000045771	protein_coding	-	-	-	-	-	-1	1	P1	-
11:69887031-69887031	A	upstream_gene_variant	MODIFIER	Mir6924	ENSMUSG00000104996	Transcript	ENSMUST00000198919	miRNA	-	-	-	-	-	-1	-	-	-
11:69887031-69887031	A	missense_variant	MODERATE	Acap1	ENSMUSG00000001588	Transcript	ENSMUST00000001631	protein_coding	1145	944	315	C/F	tGt/tTt	-1	1	P1	deleterious(0)
11:70216125-70216125	T	downstream_gene_variant	MODIFIER	Slc16a13	ENSMUSG00000044367	Transcript	ENSMUST00000060010	protein_coding	-	-	-	-	-	-1	1	P1	-
11:70216125-70216125	T	intron_variant	MODIFIER	Slc16a11	ENSMUSG00000040938	Transcript	ENSMUST00000126388	protein_coding	-	-	-	-	-	1	5	P1	-
11:70242685-70242685	A	regulatory_region_variant	MODIFIER	-	-	RegulatoryFeature	ENSMUSR00000519457	promoter_flanking_region	-	-	-	-	-	-	-	-	-
11:70242685-70242685	A	upstream_gene_variant	MODIFIER	Gm21988	ENSMUSG00000040904	Transcript	ENSMUST00000176268	nonsense_mediated_decay	-	-	-	-	-	-1	5	P5	-
11:70242685-70242685	A	upstream_gene_variant	MODIFIER	0610010K14Rik	ENSMUSG00000020831	Transcript	ENSMUST00000108576	protein_coding	-	-	-	-	-	-1	2	A1	-
11:70242685-70242685	A	missense_variant,splice_region_variant	MODERATE	Alox12	ENSMUSG00000000320	Transcript	ENSMUST00000000329	protein_coding	1893	1812	604	M/I	atG/atT	-1	1	P1	tolerated(0.1)
11:70242685-70242685	A	upstream_gene_variant	MODIFIER	Rnasek	ENSMUSG00000093989	Transcript	ENSMUST00000040428	protein_coding	-	-	-	-	-	-1	1	P1	-
11:70348212-70348212	A	synonymous_variant	LOW	Alox15	ENSMUSG00000018924	Transcript	ENSMUST00000019068	protein_coding	857	831	277	A	gcG/gcT	-1	1	P1	-
11:70451825-70451825	T	regulatory_region_variant	MODIFIER	-	-	RegulatoryFeature	ENSMUSR00000045425	promoter	-	-	-	-	-	-	-	-	-
11:70451825-70451825	T	upstream_gene_variant	MODIFIER	Med11	ENSMUSG00000018923	Transcript	ENSMUST00000019067	protein_coding	-	-	-	-	-	1	1	P1	-
11:70451825-70451825	T	downstream_gene_variant	MODIFIER	Cxcl16	ENSMUSG00000018920	Transcript	ENSMUST00000019064	protein_coding	-	-	-	-	-	-1	1	P1	-
11:70607268-70607268	T	intron_variant	MODIFIER	Mink1	ENSMUSG00000020827	Transcript	ENSMUST00000072237	protein_coding	-	-	-	-	-	1	5	A2	-
11:70607268-70607268	T	downstream_gene_variant	MODIFIER	Gm12316	ENSMUSG00000086976	Transcript	ENSMUST00000125853	antisense	-	-	-	-	-	-1	5	-	-
11:70973112-70973112	T	upstream_gene_variant	MODIFIER	Nup88	ENSMUSG00000040667	Transcript	ENSMUST00000035283	protein_coding	-	-	-	-	-	-1	1	-	-
11:70973112-70973112	T	downstream_gene_variant	MODIFIER	C1qbp	ENSMUSG00000018446	Transcript	ENSMUST00000078528	protein_coding	-	-	-	-	-	-1	1	P1	-
11:70973112-70973112	T	intron_variant	MODIFIER	Rpain	ENSMUSG00000018449	Transcript	ENSMUST00000018593	protein_coding	-	-	-	-	-	1	1	P1	-
11:71760040-71760040	T	synonymous_variant	LOW	Wscd1	ENSMUSG00000020811	Transcript	ENSMUST00000108510	protein_coding	803	192	64	V	gtG/gtT	1	5	P1	-
11:72030384-72030384	T	intron_variant	MODIFIER	Aipl1	ENSMUSG00000040554	Transcript	ENSMUST00000048207	protein_coding	-	-	-	-	-	-1	1	P1	-
11:72261763-72261763	A	intron_variant	MODIFIER	Slc13a5	ENSMUSG00000020805	Transcript	ENSMUST00000021161	protein_coding	-	-	-	-	-	-1	1	P1	-
11:72261763-72261763	A	upstream_gene_variant	MODIFIER	1700051A21Rik	ENSMUSG00000086951	Transcript	ENSMUST00000147937	processed_transcript	-	-	-	-	-	1	5	-	-
11:72317480-72317480	T	synonymous_variant	LOW	Fbxo39	ENSMUSG00000070388	Transcript	ENSMUST00000108504	protein_coding	828	657	219	A	gcC/gcT	1	5	P1	-
11:72317480-72317480	T	downstream_gene_variant	MODIFIER	Xaf1	ENSMUSG00000040483	Transcript	ENSMUST00000146233	protein_coding	-	-	-	-	-	1	5	P1	-
11:72317765-72317765	C	synonymous_variant	LOW	Fbxo39	ENSMUSG00000070388	Transcript	ENSMUST00000108504	protein_coding	1113	942	314	L	ctG/ctC	1	5	P1	-
11:72317765-72317765	C	downstream_gene_variant	MODIFIER	Xaf1	ENSMUSG00000040483	Transcript	ENSMUST00000146233	protein_coding	-	-	-	-	-	1	5	P1	-
11:72537198-72537198	A	missense_variant	MODERATE	Spns3	ENSMUSG00000020798	Transcript	ENSMUST00000092940	protein_coding	1053	755	252	C/F	tGt/tTt	-1	1	P1	tolerated(0.45)
11:72982767-72982767	A	missense_variant	MODERATE	Atp2a3	ENSMUSG00000020788	Transcript	ENSMUST00000021142	protein_coding	2650	2465	822	R/Q	cGg/cAg	1	1	-	deleterious(0)
11:73009914-73009914	A	regulatory_region_variant	MODIFIER	-	-	RegulatoryFeature	ENSMUSR00000045851	promoter_flanking_region	-	-	-	-	-	-	-	-	-
11:73009914-73009914	A	regulatory_region_variant	MODIFIER	-	-	RegulatoryFeature	ENSMUSR00000519896	CTCF_binding_site	-	-	-	-	-	-	-	-	-
11:73009914-73009914	A	intron_variant	MODIFIER	P2rx1	ENSMUSG00000020787	Transcript	ENSMUST00000021141	protein_coding	-	-	-	-	-	1	1	P1	-
11:73027027-73027027	T	regulatory_region_variant	MODIFIER	-	-	RegulatoryFeature	ENSMUSR00000045854	promoter_flanking_region	-	-	-	-	-	-	-	-	-
11:73027027-73027027	T	missense_variant	MODERATE	Camkk1	ENSMUSG00000020785	Transcript	ENSMUST00000092937	protein_coding	547	421	141	V/L	Gtg/Ttg	1	1	P1	tolerated(0.19)
11:73111410-73111410	T	intron_variant	MODIFIER	Itgae	ENSMUSG00000005947	Transcript	ENSMUST00000006101	protein_coding	-	-	-	-	-	1	1	P1	-
11:73138378-73138378	A	regulatory_region_variant	MODIFIER	-	-	RegulatoryFeature	ENSMUSR00000045877	promoter	-	-	-	-	-	-	-	-	-
11:73138378-73138378	A	regulatory_region_variant	MODIFIER	-	-	RegulatoryFeature	ENSMUSR00000519917	CTCF_binding_site	-	-	-	-	-	-	-	-	-
11:73138378-73138378	A	intron_variant	MODIFIER	Itgae	ENSMUSG00000005947	Transcript	ENSMUST00000006101	protein_coding	-	-	-	-	-	1	1	P1	-
11:73138378-73138378	A	upstream_gene_variant	MODIFIER	Haspin	ENSMUSG00000050107	Transcript	ENSMUST00000052140	protein_coding	-	-	-	-	-	-1	-	P1	-
11:73269712-73269712	T	regulatory_region_variant	MODIFIER	-	-	RegulatoryFeature	ENSMUSR00000519940	CTCF_binding_site	-	-	-	-	-	-	-	-	-
11:73269712-73269712	T	synonymous_variant	LOW	Trpv3	ENSMUSG00000043029	Transcript	ENSMUST00000049676	protein_coding	347	51	17	T	acG/acT	1	1	P1	-
11:73517134-73517134	T	missense_variant	MODERATE	Olfr382	ENSMUSG00000095312	Transcript	ENSMUST00000092921	protein_coding	64	64	22	E/K	Gag/Aag	-1	-	P1	deleterious(0.02)
11:74044518-74044518	A	missense_variant	MODERATE	Olfr139	ENSMUSG00000047444	Transcript	ENSMUST00000214111	protein_coding	826	755	252	C/F	tGt/tTt	-1	5	P1	tolerated(0.23)
11:74659607-74659607	A	splice_region_variant,synonymous_variant	LOW	Cluh	ENSMUSG00000020741	Transcript	ENSMUST00000092915	protein_coding	824	744	248	K	aaG/aaA	1	1	P2	-
11:75496595-75496595	T	regulatory_region_variant	MODIFIER	-	-	RegulatoryFeature	ENSMUSR00000520186	open_chromatin_region	-	-	-	-	-	-	-	-	-
11:75496595-75496595	T	intron_variant	MODIFIER	Prpf8	ENSMUSG00000020850	Transcript	ENSMUST00000018449	protein_coding	-	-	-	-	-	1	1	P1	-
11:75510883-75510883	A	regulatory_region_variant	MODIFIER	-	-	RegulatoryFeature	ENSMUSR00000046204	promoter	-	-	-	-	-	-	-	-	-
11:75510883-75510883	A	regulatory_region_variant	MODIFIER	-	-	RegulatoryFeature	ENSMUSR00000520188	CTCF_binding_site	-	-	-	-	-	-	-	-	-
11:75510883-75510883	A	upstream_gene_variant	MODIFIER	Scarf1	ENSMUSG00000038188	Transcript	ENSMUST00000042808	protein_coding	-	-	-	-	-	1	1	P2	-
11:75510883-75510883	A	downstream_gene_variant	MODIFIER	Prpf8	ENSMUSG00000020850	Transcript	ENSMUST00000018449	protein_coding	-	-	-	-	-	1	1	P1	-
11:75510883-75510883	A	missense_variant	MODERATE	Rilp	ENSMUSG00000038195	Transcript	ENSMUST00000042972	protein_coding	542	488	163	A/E	gCa/gAa	1	1	P1	deleterious(0)
11:76274679-76274679	A	intron_variant	MODIFIER	Nxn	ENSMUSG00000020844	Transcript	ENSMUST00000021204	protein_coding	-	-	-	-	-	-1	1	P1	-
11:77504896-77504896	A	missense_variant	MODERATE	Git1	ENSMUSG00000011877	Transcript	ENSMUST00000037285	protein_coding	1304	1283	428	G/E	gGg/gAg	1	1	P2	deleterious(0)
11:77504896-77504896	A	downstream_gene_variant	MODIFIER	Trp53i13	ENSMUSG00000044328	Transcript	ENSMUST00000060417	protein_coding	-	-	-	-	-	-1	1	P2	-
11:77538006-77538006	A	missense_variant	MODERATE	Taok1	ENSMUSG00000017291	Transcript	ENSMUST00000058496	protein_coding	3565	2867	956	R/L	cGa/cTa	-1	1	P1	tolerated_low_confidence(0.11)
11:77538006-77538006	A	upstream_gene_variant	MODIFIER	Gm12734	ENSMUSG00000081451	Transcript	ENSMUST00000120228	processed_pseudogene	-	-	-	-	-	1	-	-	-
11:77538006-77538006	A	intron_variant	MODIFIER	Abhd15	ENSMUSG00000000686	Transcript	ENSMUST00000147386	protein_coding	-	-	-	-	-	1	1	-	-
11:77823229-77823229	A	regulatory_region_variant	MODIFIER	-	-	RegulatoryFeature	ENSMUSR00000322560	CTCF_binding_site	-	-	-	-	-	-	-	-	-
11:77823229-77823229	A	intron_variant	MODIFIER	Myo18a	ENSMUSG00000000631	Transcript	ENSMUST00000168348	protein_coding	-	-	-	-	-	1	1	-	-
11:77845628-77845628	T	synonymous_variant	LOW	Myo18a	ENSMUSG00000000631	Transcript	ENSMUST00000168348	protein_coding	4685	4662	1554	A	gcG/gcT	1	1	-	-
11:78204123-78204123	A	regulatory_region_variant	MODIFIER	-	-	RegulatoryFeature	ENSMUSR00000322625	CTCF_binding_site	-	-	-	-	-	-	-	-	-
11:78204123-78204123	A	regulatory_region_variant	MODIFIER	-	-	RegulatoryFeature	ENSMUSR00000520706	open_chromatin_region	-	-	-	-	-	-	-	-	-
11:78204123-78204123	A	downstream_gene_variant	MODIFIER	Supt6	ENSMUSG00000002052	Transcript	ENSMUST00000002121	protein_coding	-	-	-	-	-	-1	1	P1	-
11:78204123-78204123	A	5_prime_UTR_variant	MODIFIER	Proca1	ENSMUSG00000044122	Transcript	ENSMUST00000078099	protein_coding	515	-	-	-	-	1	1	P2	-
11:78403797-78403797	A	non_coding_transcript_exon_variant	MODIFIER	Slc13a2os	ENSMUSG00000085747	Transcript	ENSMUST00000149865	antisense	1767	-	-	-	-	1	1	-	-
11:78403797-78403797	A	intron_variant	MODIFIER	Slc13a2	ENSMUSG00000001095	Transcript	ENSMUST00000001122	protein_coding	-	-	-	-	-	-1	1	P1	-
11:78468707-78468707	T	downstream_gene_variant	MODIFIER	Sarm1	ENSMUSG00000050132	Transcript	ENSMUST00000108287	protein_coding	-	-	-	-	-	-1	1	-	-
11:78468707-78468707	T	missense_variant,splice_region_variant	MODERATE	Slc46a1	ENSMUSG00000020829	Transcript	ENSMUST00000001126	protein_coding	1245	1164	388	Q/H	caG/caT	1	1	P1	tolerated(0.13)
11:78487358-78487358	T	missense_variant	MODERATE	Sarm1	ENSMUSG00000050132	Transcript	ENSMUST00000108287	protein_coding	1495	1495	499	R/S	Cgc/Agc	-1	1	-	tolerated(0.93)
11:78497202-78497202	T	regulatory_region_variant	MODIFIER	-	-	RegulatoryFeature	ENSMUSR00000322681	promoter	-	-	-	-	-	-	-	-	-
11:78497202-78497202	T	missense_variant	MODERATE	Sarm1	ENSMUSG00000050132	Transcript	ENSMUST00000108287	protein_coding	257	257	86	R/Q	cGg/cAg	-1	1	-	tolerated(0.57)
11:78497202-78497202	T	upstream_gene_variant	MODIFIER	Vtn	ENSMUSG00000017344	Transcript	ENSMUST00000017488	protein_coding	-	-	-	-	-	1	1	P1	-
11:78499943-78499943	T	regulatory_region_variant	MODIFIER	-	-	RegulatoryFeature	ENSMUSR00000046918	promoter	-	-	-	-	-	-	-	-	-
11:78499943-78499943	T	missense_variant	MODERATE	Vtn	ENSMUSG00000017344	Transcript	ENSMUST00000017488	protein_coding	657	427	143	D/Y	Gat/Tat	1	1	P1	deleterious(0.04)
11:78499943-78499943	T	upstream_gene_variant	MODIFIER	Sebox	ENSMUSG00000001103	Transcript	ENSMUST00000001130	protein_coding	-	-	-	-	-	1	1	P1	-
11:78499943-78499943	T	upstream_gene_variant	MODIFIER	Sarm1	ENSMUSG00000050132	Transcript	ENSMUST00000108287	protein_coding	-	-	-	-	-	-1	1	-	-
11:79020633-79020633	G	regulatory_region_variant	MODIFIER	-	-	RegulatoryFeature	ENSMUSR00000520887	enhancer	-	-	-	-	-	-	-	-	-
11:79020633-79020633	G	intron_variant	MODIFIER	Ksr1	ENSMUSG00000018334	Transcript	ENSMUST00000018478	protein_coding	-	-	-	-	-	-1	5	P1	-
11:79020633-79020633	G	upstream_gene_variant	MODIFIER	Gm11201	ENSMUSG00000085941	Transcript	ENSMUST00000143473	antisense	-	-	-	-	-	1	3	-	-
11:80893991-80893991	A	regulatory_region_variant	MODIFIER	-	-	RegulatoryFeature	ENSMUSR00000521208	CTCF_binding_site	-	-	-	-	-	-	-	-	-
11:80893991-80893991	A	missense_variant	MODERATE	Asic2	ENSMUSG00000020704	Transcript	ENSMUST00000021045	protein_coding	1977	1121	374	R/L	cGc/cTc	-1	1	P3	deleterious(0.02)
11:80952526-80952526	A	missense_variant	MODERATE	Asic2	ENSMUSG00000020704	Transcript	ENSMUST00000021045	protein_coding	1797	941	314	G/V	gGg/gTg	-1	1	P3	deleterious(0.01)
11:80952598-80952598	A	missense_variant	MODERATE	Asic2	ENSMUSG00000020704	Transcript	ENSMUST00000021045	protein_coding	1725	869	290	T/M	aCg/aTg	-1	1	P3	deleterious(0)
11:81894039-81894039	C	intron_variant	MODIFIER	Asic2	ENSMUSG00000020704	Transcript	ENSMUST00000066197	protein_coding	-	-	-	-	-	-1	1	A1	-
11:81894039-81894039	C	3_prime_UTR_variant	MODIFIER	5530401A14Rik	ENSMUSG00000020703	Transcript	ENSMUST00000021044	protein_coding	1293	-	-	-	-	1	1	P1	-
11:82877065-82877065	A	3_prime_UTR_variant	MODIFIER	Rad51d	ENSMUSG00000018841	Transcript	ENSMUST00000018985	protein_coding	3060	-	-	-	-	-1	1	P1	-
11:83029251-83029251	T	downstream_gene_variant	MODIFIER	Gm27598	ENSMUSG00000098995	Transcript	ENSMUST00000185158	miRNA	-	-	-	-	-	-1	-	-	-
11:83029251-83029251	T	upstream_gene_variant	MODIFIER	Gm11425	ENSMUSG00000082419	Transcript	ENSMUST00000119608	processed_pseudogene	-	-	-	-	-	-1	-	-	-
11:83029251-83029251	T	non_coding_transcript_exon_variant	MODIFIER	Slfn10-ps	ENSMUSG00000072621	Transcript	ENSMUST00000152760	transcribed_unprocessed_pseudogene	2277	-	-	-	-	-1	-	-	-
11:83473321-83473321	A	regulatory_region_variant	MODIFIER	-	-	RegulatoryFeature	ENSMUSR00000047748	promoter	-	-	-	-	-	-	-	-	-
11:83473321-83473321	A	intron_variant	MODIFIER	Taf15	ENSMUSG00000020680	Transcript	ENSMUST00000021018	protein_coding	-	-	-	-	-	1	1	P1	-
11:83896347-83896347	A	splice_region_variant,intron_variant	LOW	Hnf1b	ENSMUSG00000020679	Transcript	ENSMUST00000021016	protein_coding	-	-	-	-	-	1	1	P3	-
11:84869981-84869981	T	regulatory_region_variant	MODIFIER	-	-	RegulatoryFeature	ENSMUSR00000048014	promoter	-	-	-	-	-	-	-	-	-
11:84869981-84869981	T	5_prime_UTR_variant	MODIFIER	Ggnbp2	ENSMUSG00000020530	Transcript	ENSMUST00000108081	protein_coding	277	-	-	-	-	-1	5	P2	-
11:84964341-84964341	A	splice_region_variant,intron_variant	LOW	Car4	ENSMUSG00000000805	Transcript	ENSMUST00000103194	protein_coding	-	-	-	-	-	1	1	P1	-
11:85525709-85525709	A	regulatory_region_variant	MODIFIER	-	-	RegulatoryFeature	ENSMUSR00000048130	promoter_flanking_region	-	-	-	-	-	-	-	-	-
11:85525709-85525709	A	intron_variant	MODIFIER	Bcas3	ENSMUSG00000059439	Transcript	ENSMUST00000074875	protein_coding	-	-	-	-	-	1	5	P3	-
11:85793066-85793066	A	regulatory_region_variant	MODIFIER	-	-	RegulatoryFeature	ENSMUSR00000522039	promoter_flanking_region	-	-	-	-	-	-	-	-	-
11:85793066-85793066	A	non_coding_transcript_exon_variant	MODIFIER	2610027K06Rik	ENSMUSG00000087013	Transcript	ENSMUST00000140673	processed_transcript	671	-	-	-	-	-1	5	-	-
11:85793066-85793066	A	intron_variant	MODIFIER	Bcas3	ENSMUSG00000059439	Transcript	ENSMUST00000074875	protein_coding	-	-	-	-	-	1	5	P3	-
11:86004679-86004679	T	intergenic_variant	MODIFIER	-	-	-	-	-	-	-	-	-	-	-	-	-	-
11:87035660-87035660	T	intron_variant	MODIFIER	Gdpd1	ENSMUSG00000061666	Transcript	ENSMUST00000020804	protein_coding	-	-	-	-	-	-1	1	P1	-
11:87231463-87231463	A	missense_variant	MODERATE	Ppm1e	ENSMUSG00000046442	Transcript	ENSMUST00000055438	protein_coding	1787	1667	556	P/L	cCc/cTc	-1	1	P1	deleterious_low_confidence(0.01)
11:87494939-87494939	A	intron_variant	MODIFIER	Tex14	ENSMUSG00000010342	Transcript	ENSMUST00000060835	protein_coding	-	-	-	-	-	1	5	P1	-
11:87704917-87704917	C	intron_variant	MODIFIER	Rnf43	ENSMUSG00000034177	Transcript	ENSMUST00000165679	protein_coding	-	-	-	-	-	1	5	P1	-
11:87704917-87704917	C	non_coding_transcript_exon_variant	MODIFIER	1110028F11Rik	ENSMUSG00000085972	Transcript	ENSMUST00000137077	sense_intronic	423	-	-	-	-	1	1	-	-
11:87770506-87770506	T	stop_gained	HIGH	Tspoap1	ENSMUSG00000034156	Transcript	ENSMUST00000039627	protein_coding	2644	1783	595	K/*	Aag/Tag	1	5	P2	-
11:87803506-87803506	T	synonymous_variant	LOW	Mpo	ENSMUSG00000009350	Transcript	ENSMUST00000020779	protein_coding	2558	2061	687	S	tcG/tcT	1	1	P1	-
11:87803506-87803506	T	downstream_gene_variant	MODIFIER	Lpo	ENSMUSG00000009356	Transcript	ENSMUST00000103177	protein_coding	-	-	-	-	-	-1	1	P1	-
11:87803506-87803506	T	upstream_gene_variant	MODIFIER	Gm11505	ENSMUSG00000085872	Transcript	ENSMUST00000130442	antisense	-	-	-	-	-	-1	3	-	-
11:88831640-88831640	C	3_prime_UTR_variant	MODIFIER	Akap1	ENSMUSG00000018428	Transcript	ENSMUST00000018572	protein_coding	2910	-	-	-	-	-1	1	P2	-
11:88839656-88839656	T	stop_gained	HIGH	Akap1	ENSMUSG00000018428	Transcript	ENSMUST00000018572	protein_coding	2027	1806	602	Y/*	taC/taA	-1	1	P2	-
11:88972957-88972957	A	intron_variant	MODIFIER	Coil	ENSMUSG00000033983	Transcript	ENSMUST00000107898	protein_coding	-	-	-	-	-	1	5	P1	-
11:88972957-88972957	A	non_coding_transcript_exon_variant	MODIFIER	2210409E12Rik	ENSMUSG00000081766	Transcript	ENSMUST00000122062	transcribed_processed_pseudogene	301	-	-	-	-	1	-	-	-
11:89060934-89060934	T	regulatory_region_variant	MODIFIER	-	-	RegulatoryFeature	ENSMUSR00000048913	promoter	-	-	-	-	-	-	-	-	-
11:89060934-89060934	T	5_prime_UTR_variant	MODIFIER	Dgke	ENSMUSG00000000276	Transcript	ENSMUST00000107894	protein_coding	551	-	-	-	-	-1	5	P1	-
11:89060934-89060934	T	upstream_gene_variant	MODIFIER	Dgkeos	ENSMUSG00000063109	Transcript	ENSMUST00000178493	antisense	-	-	-	-	-	1	5	-	-
11:89391929-89391929	A	synonymous_variant	LOW	Ankfn1	ENSMUSG00000047773	Transcript	ENSMUST00000050983	protein_coding	959	891	297	L	ctG/ctT	-1	1	-	-
11:91576071-91576071	A	missense_variant	MODERATE	Kif2b	ENSMUSG00000046755	Transcript	ENSMUST00000061019	protein_coding	1488	1385	462	R/L	cGg/cTg	-1	-	P1	deleterious(0)
11:93397642-93397642	A	intron_variant	MODIFIER	Car10	ENSMUSG00000056158	Transcript	ENSMUST00000107863	protein_coding	-	-	-	-	-	1	1	P1	-
11:94411143-94411143	T	missense_variant	MODERATE	Cacna1g	ENSMUSG00000020866	Transcript	ENSMUST00000100561	protein_coding	6527	6044	2015	P/H	cCc/cAc	-1	1	P3	deleterious(0)
11:94480399-94480399	A	intron_variant	MODIFIER	Spata20	ENSMUSG00000020867	Transcript	ENSMUST00000041705	protein_coding	-	-	-	-	-	-1	1	P1	-
11:94480483-94480483	G	missense_variant	MODERATE	Spata20	ENSMUSG00000020867	Transcript	ENSMUST00000041705	protein_coding	2116	2054	685	R/P	cGc/cCc	-1	1	P1	tolerated(0.27)
11:94565368-94565368	C	regulatory_region_variant	MODIFIER	-	-	RegulatoryFeature	ENSMUSR00000049377	promoter	-	-	-	-	-	-	-	-	-
11:94565368-94565368	C	regulatory_region_variant	MODIFIER	-	-	RegulatoryFeature	ENSMUSR00000324294	CTCF_binding_site	-	-	-	-	-	-	-	-	-
11:94565368-94565368	C	missense_variant	MODERATE	Chad	ENSMUSG00000039084	Transcript	ENSMUST00000040418	protein_coding	322	271	91	A/P	Gct/Cct	1	1	P1	tolerated(0.64)
11:94565368-94565368	C	intron_variant	MODIFIER	Acsf2	ENSMUSG00000076435	Transcript	ENSMUST00000103164	protein_coding	-	-	-	-	-	-1	1	P1	-
11:94950548-94950548	A	regulatory_region_variant	MODIFIER	-	-	RegulatoryFeature	ENSMUSR00000523273	promoter_flanking_region	-	-	-	-	-	-	-	-	-
11:94950548-94950548	A	synonymous_variant	LOW	Col1a1	ENSMUSG00000001506	Transcript	ENSMUST00000001547	protein_coding	3901	3756	1252	K	aaG/aaA	1	1	P1	-
11:95053914-95053914	A	missense_variant,splice_region_variant	MODERATE	Itga3	ENSMUSG00000001507	Transcript	ENSMUST00000120375	protein_coding	2763	2407	803	V/L	Gtg/Ttg	-1	1	A2	deleterious(0.03)
11:95066088-95066088	T	regulatory_region_variant	MODIFIER	-	-	RegulatoryFeature	ENSMUSR00000523295	CTCF_binding_site	-	-	-	-	-	-	-	-	-
11:95066088-95066088	T	regulatory_region_variant	MODIFIER	-	-	RegulatoryFeature	ENSMUSR00000523296	open_chromatin_region	-	-	-	-	-	-	-	-	-
11:95066088-95066088	T	intron_variant	MODIFIER	Itga3	ENSMUSG00000001507	Transcript	ENSMUST00000120375	protein_coding	-	-	-	-	-	-1	1	A2	-
11:95581178-95581178	C	intron_variant	MODIFIER	Ngfr	ENSMUSG00000000120	Transcript	ENSMUST00000000122	protein_coding	-	-	-	-	-	-1	1	P1	-
11:96140441-96140441	A	regulatory_region_variant	MODIFIER	-	-	RegulatoryFeature	ENSMUSR00000049722	enhancer	-	-	-	-	-	-	-	-	-
11:96140441-96140441	A	missense_variant	MODERATE	Ttll6	ENSMUSG00000038756	Transcript	ENSMUST00000167258	protein_coding	775	775	259	C/S	Tgt/Agt	1	5	P2	deleterious(0)
11:96287138-96287138	T	regulatory_region_variant	MODIFIER	-	-	RegulatoryFeature	ENSMUSR00000324566	promoter	-	-	-	-	-	-	-	-	-
11:96287138-96287138	T	downstream_gene_variant	MODIFIER	Hoxb8	ENSMUSG00000056648	Transcript	ENSMUST00000052650	protein_coding	-	-	-	-	-	1	1	P1	-
11:96287138-96287138	T	intron_variant	MODIFIER	Hoxb7	ENSMUSG00000038721	Transcript	ENSMUST00000049352	protein_coding	-	-	-	-	-	1	1	P1	-
11:96287138-96287138	T	downstream_gene_variant	MODIFIER	Hoxb5os	ENSMUSG00000085645	Transcript	ENSMUST00000150698	antisense	-	-	-	-	-	-1	1	-	-
11:96977630-96977630	A	regulatory_region_variant	MODIFIER	-	-	RegulatoryFeature	ENSMUSR00000324698	promoter	-	-	-	-	-	-	-	-	-
11:96977630-96977630	A	5_prime_UTR_variant	MODIFIER	Sp2	ENSMUSG00000018678	Transcript	ENSMUST00000107624	protein_coding	82	-	-	-	-	-1	1	P1	-
11:97032970-97032970	T	downstream_gene_variant	MODIFIER	Lrrc46	ENSMUSG00000020878	Transcript	ENSMUST00000021251	protein_coding	-	-	-	-	-	-1	1	P1	-
11:97032970-97032970	T	upstream_gene_variant	MODIFIER	Gm11533	ENSMUSG00000081860	Transcript	ENSMUST00000120287	processed_pseudogene	-	-	-	-	-	1	-	-	-
11:97032970-97032970	T	missense_variant,splice_region_variant	MODERATE	Scrn2	ENSMUSG00000020877	Transcript	ENSMUST00000021249	protein_coding	890	772	258	G/W	Ggg/Tgg	1	1	P1	deleterious(0.01)
11:97526638-97526638	A	upstream_gene_variant	MODIFIER	Gm11611	ENSMUSG00000087042	Transcript	ENSMUST00000134289	sense_intronic	-	-	-	-	-	-1	3	-	-
11:97526638-97526638	A	synonymous_variant	LOW	Srcin1	ENSMUSG00000038453	Transcript	ENSMUST00000107596	protein_coding	2699	2473	825	L	Ctg/Ttg	-1	1	P2	-
11:97536590-97536590	A	regulatory_region_variant	MODIFIER	-	-	RegulatoryFeature	ENSMUSR00000050043	promoter_flanking_region	-	-	-	-	-	-	-	-	-
11:97536590-97536590	A	intron_variant	MODIFIER	Srcin1	ENSMUSG00000038453	Transcript	ENSMUST00000107596	protein_coding	-	-	-	-	-	-1	1	P2	-
11:97667115-97667115	T	stop_gained	HIGH	Mllt6	ENSMUSG00000038437	Transcript	ENSMUST00000044730	protein_coding	657	499	167	E/*	Gag/Tag	1	1	P2	-
11:97688376-97688376	T	downstream_gene_variant	MODIFIER	Mllt6	ENSMUSG00000038437	Transcript	ENSMUST00000044730	protein_coding	-	-	-	-	-	1	1	P2	-
11:97688376-97688376	T	downstream_gene_variant	MODIFIER	Pcgf2	ENSMUSG00000018537	Transcript	ENSMUST00000179765	protein_coding	-	-	-	-	-	-1	1	P1	-
11:97688376-97688376	T	missense_variant	MODERATE	Cisd3	ENSMUSG00000078695	Transcript	ENSMUST00000107583	protein_coding	492	343	115	R/W	Cgg/Tgg	1	1	P2	deleterious(0)
11:98018074-98018074	G	intron_variant	MODIFIER	Cacnb1	ENSMUSG00000020882	Transcript	ENSMUST00000017552	protein_coding	-	-	-	-	-	-1	1	P4	-
11:98018074-98018074	G	upstream_gene_variant	MODIFIER	Gm11629	ENSMUSG00000086716	Transcript	ENSMUST00000123784	processed_transcript	-	-	-	-	-	1	3	-	-
11:98022266-98022266	A	regulatory_region_variant	MODIFIER	-	-	RegulatoryFeature	ENSMUSR00000050168	promoter	-	-	-	-	-	-	-	-	-
11:98022266-98022266	A	upstream_gene_variant	MODIFIER	Rpl19	ENSMUSG00000017404	Transcript	ENSMUST00000017548	protein_coding	-	-	-	-	-	1	1	P3	-
11:98022266-98022266	A	intron_variant	MODIFIER	Cacnb1	ENSMUSG00000020882	Transcript	ENSMUST00000017552	protein_coding	-	-	-	-	-	-1	1	P4	-
11:98022266-98022266	A	upstream_gene_variant	MODIFIER	Gm11629	ENSMUSG00000086716	Transcript	ENSMUST00000123784	processed_transcript	-	-	-	-	-	1	3	-	-
11:98155305-98155305	T	missense_variant	MODERATE	Med1	ENSMUSG00000018160	Transcript	ENSMUST00000107545	protein_coding	4874	4664	1555	S/N	aGc/aAc	-1	1	A2	deleterious_low_confidence(0.03)
11:98155305-98155305	T	upstream_gene_variant	MODIFIER	Fbxl20	ENSMUSG00000020883	Transcript	ENSMUST00000150378	protein_coding	-	-	-	-	-	-1	5	-	-
11:98694236-98694236	A	synonymous_variant	LOW	Psmd3	ENSMUSG00000017221	Transcript	ENSMUST00000017365	protein_coding	1583	1407	469	Q	caG/caA	1	1	P1	-
11:98982929-98982929	T	regulatory_region_variant	MODIFIER	-	-	RegulatoryFeature	ENSMUSR00000050408	promoter	-	-	-	-	-	-	-	-	-
11:98982929-98982929	T	missense_variant	MODERATE	Gjd3	ENSMUSG00000047197	Transcript	ENSMUST00000062931	protein_coding	88	88	30	L/M	Ctg/Atg	-1	-	P1	deleterious(0)
11:99347001-99347001	T	intron_variant	MODIFIER	Krt27	ENSMUSG00000017588	Transcript	ENSMUST00000017732	protein_coding	-	-	-	-	-	-1	1	P1	-
11:99351043-99351043	T	synonymous_variant	LOW	Krt27	ENSMUSG00000017588	Transcript	ENSMUST00000017732	protein_coding	62	31	11	R	Cgg/Agg	-1	1	P1	-
11:99371077-99371077	C	regulatory_region_variant	MODIFIER	-	-	RegulatoryFeature	ENSMUSR00000524323	promoter_flanking_region	-	-	-	-	-	-	-	-	-
11:99371077-99371077	C	intron_variant	MODIFIER	Krt28	ENSMUSG00000055937	Transcript	ENSMUST00000006963	protein_coding	-	-	-	-	-	-1	1	P1	-
11:99566355-99566355	C	missense_variant	MODERATE	Krtap3-1	ENSMUSG00000047564	Transcript	ENSMUST00000055502	protein_coding	276	229	77	L/V	Ctg/Gtg	-1	-	P1	deleterious_low_confidence(0.01)
11:99580761-99580761	T	missense_variant	MODERATE	Krtap1-5	ENSMUSG00000047253	Transcript	ENSMUST00000054532	protein_coding	256	205	69	R/S	Cgc/Agc	-1	-	P1	deleterious(0.02)
11:99580761-99580761	T	downstream_gene_variant	MODIFIER	Krtap1-4	ENSMUSG00000075567	Transcript	ENSMUST00000100479	protein_coding	-	-	-	-	-	-1	-	P1	-
11:99772834-99772834	A	missense_variant	MODERATE	Gm11595	ENSMUSG00000078668	Transcript	ENSMUST00000107440	protein_coding	80	19	7	G/C	Ggc/Tgc	-1	-	P1	deleterious(0)
11:100041461-100041461	T	stop_gained	HIGH	Krt34	ENSMUSG00000043485	Transcript	ENSMUST00000056362	protein_coding	94	36	12	C/*	tgC/tgA	-1	1	P1	-
11:100336564-100336564	A	regulatory_region_variant	MODIFIER	-	-	RegulatoryFeature	ENSMUSR00000524463	promoter_flanking_region	-	-	-	-	-	-	-	-	-
11:100336564-100336564	A	missense_variant	MODERATE	Gast	ENSMUSG00000017165	Transcript	ENSMUST00000017309	protein_coding	139	82	28	Q/K	Cag/Aag	1	1	P1	tolerated(0.36)
11:100650256-100650256	T	intron_variant	MODIFIER	Zfp385c	ENSMUSG00000014198	Transcript	ENSMUST00000103119	protein_coding	-	-	-	-	-	-1	1	P1	-
11:100744222-100744222	T	intron_variant	MODIFIER	Kcnh4	ENSMUSG00000035355	Transcript	ENSMUST00000107363	protein_coding	-	-	-	-	-	-1	5	P1	-
11:100769143-100769143	G	missense_variant	MODERATE	Ghdc	ENSMUSG00000017747	Transcript	ENSMUST00000017891	protein_coding	869	777	259	K/N	aaG/aaC	-1	1	P1	tolerated(0.1)
11:100903773-100903773	T	intron_variant	MODIFIER	Stat3	ENSMUSG00000004040	Transcript	ENSMUST00000127638	protein_coding	-	-	-	-	-	-1	1	P4	-
11:101265382-101265382	T	regulatory_region_variant	MODIFIER	-	-	RegulatoryFeature	ENSMUSR00000524653	promoter	-	-	-	-	-	-	-	-	-
11:101265382-101265382	T	synonymous_variant	LOW	Wnk4	ENSMUSG00000035112	Transcript	ENSMUST00000103108	protein_coding	1460	1386	462	G	ggG/ggT	1	1	P1	-
11:101265382-101265382	T	non_coding_transcript_exon_variant	MODIFIER	Gm11615	ENSMUSG00000085083	Transcript	ENSMUST00000156205	antisense	198	-	-	-	-	-1	1	-	-
11:101421832-101421832	T	upstream_gene_variant	MODIFIER	Rundc1	ENSMUSG00000035007	Transcript	ENSMUST00000040561	protein_coding	-	-	-	-	-	1	1	P1	-
11:101421832-101421832	T	intron_variant	MODIFIER	Ptges3l	ENSMUSG00000097487	Transcript	ENSMUST00000103102	protein_coding	-	-	-	-	-	-1	1	P2	-
11:101421832-101421832	T	upstream_gene_variant	MODIFIER	Mir6929	ENSMUSG00000098600	Transcript	ENSMUST00000185077	miRNA	-	-	-	-	-	-1	-	-	-
11:101421832-101421832	T	upstream_gene_variant	MODIFIER	Aarsd1	ENSMUSG00000075528	Transcript	ENSMUST00000070395	protein_coding	-	-	-	-	-	-1	1	P1	-
11:101421832-101421832	T	intron_variant	MODIFIER	Gm27029	ENSMUSG00000097239	Transcript	ENSMUST00000107259	protein_coding	-	-	-	-	-	-1	5	P5	-
11:101964179-101964179	A	regulatory_region_variant	MODIFIER	-	-	RegulatoryFeature	ENSMUSR00000524819	open_chromatin_region	-	-	-	-	-	-	-	-	-
11:101964179-101964179	A	regulatory_region_variant	MODIFIER	-	-	RegulatoryFeature	ENSMUSR00000524820	promoter_flanking_region	-	-	-	-	-	-	-	-	-
11:101964179-101964179	A	missense_variant	MODERATE	Sost	ENSMUSG00000001494	Transcript	ENSMUST00000001534	protein_coding	345	303	101	L/F	ttG/ttT	-1	1	P1	deleterious(0)
11:101964179-101964179	A	downstream_gene_variant	MODIFIER	4930417O22Rik	ENSMUSG00000071818	Transcript	ENSMUST00000123249	antisense	-	-	-	-	-	1	2	-	-
11:102292580-102292580	T	downstream_gene_variant	MODIFIER	Tmub2	ENSMUSG00000034757	Transcript	ENSMUST00000156326	protein_coding	-	-	-	-	-	1	1	P1	-
11:102292580-102292580	T	intron_variant	MODIFIER	Atxn7l3	ENSMUSG00000059995	Transcript	ENSMUST00000107132	protein_coding	-	-	-	-	-	-1	5	P4	-
11:102360153-102360153	A	synonymous_variant	LOW	Slc4a1	ENSMUSG00000006574	Transcript	ENSMUST00000006749	protein_coding	496	204	68	S	tcC/tcT	-1	1	P1	-
11:102403953-102403953	A	intron_variant	MODIFIER	Slc25a39	ENSMUSG00000018677	Transcript	ENSMUST00000018821	protein_coding	-	-	-	-	-	-1	1	P2	-
11:102403953-102403953	A	downstream_gene_variant	MODIFIER	Rundc3a	ENSMUSG00000006575	Transcript	ENSMUST00000006750	protein_coding	-	-	-	-	-	1	1	P2	-
11:102403953-102403953	A	downstream_gene_variant	MODIFIER	Mir6930	ENSMUSG00000098774	Transcript	ENSMUST00000183859	miRNA	-	-	-	-	-	-1	-	-	-
11:102404014-102404014	A	downstream_gene_variant	MODIFIER	Mir6930	ENSMUSG00000098774	Transcript	ENSMUST00000183859	miRNA	-	-	-	-	-	-1	-	-	-
11:102404014-102404014	A	downstream_gene_variant	MODIFIER	Rundc3a	ENSMUSG00000006575	Transcript	ENSMUST00000006750	protein_coding	-	-	-	-	-	1	1	P2	-
11:102404014-102404014	A	intron_variant	MODIFIER	Slc25a39	ENSMUSG00000018677	Transcript	ENSMUST00000018821	protein_coding	-	-	-	-	-	-1	1	P2	-
11:102436159-102436159	A	regulatory_region_variant	MODIFIER	-	-	RegulatoryFeature	ENSMUSR00000524938	open_chromatin_region	-	-	-	-	-	-	-	-	-
11:102436159-102436159	A	downstream_gene_variant	MODIFIER	Fam171a2	ENSMUSG00000034685	Transcript	ENSMUST00000049057	protein_coding	-	-	-	-	-	-1	1	P1	-
11:102436159-102436159	A	missense_variant	MODERATE	Grn	ENSMUSG00000034708	Transcript	ENSMUST00000049460	protein_coding	1776	1582	528	V/M	Gtg/Atg	1	1	P1	deleterious(0)
11:102675263-102675263	T	missense_variant	MODERATE	Meioc	ENSMUSG00000051455	Transcript	ENSMUST00000100378	protein_coding	1881	1704	568	M/I	atG/atT	1	5	P1	tolerated(0.14)
11:102771979-102771979	G	missense_variant,splice_region_variant	MODERATE	Adam11	ENSMUSG00000020926	Transcript	ENSMUST00000068150	protein_coding	802	620	207	P/R	cCa/cGa	1	1	A2	tolerated(0.14)
11:102772017-102772017	A	intron_variant	MODIFIER	Adam11	ENSMUSG00000020926	Transcript	ENSMUST00000068150	protein_coding	-	-	-	-	-	1	1	A2	-
11:102773600-102773600	T	synonymous_variant	LOW	Adam11	ENSMUSG00000020926	Transcript	ENSMUST00000068150	protein_coding	1295	1113	371	A	gcG/gcT	1	1	A2	-
11:102819054-102819054	A	regulatory_region_variant	MODIFIER	-	-	RegulatoryFeature	ENSMUSR00000051187	promoter	-	-	-	-	-	-	-	-	-
11:102819054-102819054	A	5_prime_UTR_variant	MODIFIER	Gjc1	ENSMUSG00000034520	Transcript	ENSMUST00000068933	protein_coding	126	-	-	-	-	-1	1	P1	-
11:102884346-102884346	G	upstream_gene_variant	MODIFIER	Fam187a	ENSMUSG00000075510	Transcript	ENSMUST00000100369	protein_coding	-	-	-	-	-	1	-	P1	-
11:102884346-102884346	G	downstream_gene_variant	MODIFIER	Gfap	ENSMUSG00000020932	Transcript	ENSMUST00000067444	protein_coding	-	-	-	-	-	-1	1	P1	-
11:102884346-102884346	G	intron_variant,non_coding_transcript_variant	MODIFIER	Gm26668	ENSMUSG00000097410	Transcript	ENSMUST00000181125	lincRNA	-	-	-	-	-	1	5	-	-
11:102884346-102884346	G	upstream_gene_variant	MODIFIER	Eftud2	ENSMUSG00000020929	Transcript	ENSMUST00000021306	protein_coding	-	-	-	-	-	-1	5	P1	-
11:102884346-102884346	G	3_prime_UTR_variant	MODIFIER	Ccdc103	ENSMUSG00000020930	Transcript	ENSMUST00000021307	protein_coding	971	-	-	-	-	1	1	P1	-
11:102946360-102946360	T	regulatory_region_variant	MODIFIER	-	-	RegulatoryFeature	ENSMUSR00000051205	open_chromatin_region	-	-	-	-	-	-	-	-	-
11:102946360-102946360	T	intron_variant,non_coding_transcript_variant	MODIFIER	Gm26668	ENSMUSG00000097410	Transcript	ENSMUST00000181125	lincRNA	-	-	-	-	-	1	5	-	-
11:102946360-102946360	T	synonymous_variant	LOW	C1ql1	ENSMUSG00000045532	Transcript	ENSMUST00000057849	protein_coding	329	102	34	P	ccC/ccA	-1	1	P1	-
11:103349305-103349305	A	intron_variant	MODIFIER	Arhgap27	ENSMUSG00000034255	Transcript	ENSMUST00000107024	protein_coding	-	-	-	-	-	-1	5	A2	-
11:103349305-103349305	A	non_coding_transcript_exon_variant	MODIFIER	Arhgap27os3	ENSMUSG00000085887	Transcript	ENSMUST00000124462	antisense	1910	-	-	-	-	1	1	-	-
11:103613844-103613844	A	stop_gained	HIGH	Gm884	ENSMUSG00000034239	Transcript	ENSMUST00000167262	protein_coding	896	769	257	E/*	Gaa/Taa	-1	1	-	-
11:103732092-103732092	T	missense_variant	MODERATE	Wnt9b	ENSMUSG00000018486	Transcript	ENSMUST00000018630	protein_coding	536	484	162	G/S	Ggt/Agt	-1	1	P1	deleterious(0.04)
11:103733856-103733856	T	missense_variant	MODERATE	Wnt9b	ENSMUSG00000018486	Transcript	ENSMUST00000018630	protein_coding	159	107	36	T/K	aCa/aAa	-1	1	P1	deleterious(0.01)
11:104173856-104173856	G	intron_variant	MODIFIER	Crhr1	ENSMUSG00000018634	Transcript	ENSMUST00000093925	protein_coding	-	-	-	-	-	1	1	P1	-
11:104186450-104186450	A	synonymous_variant	LOW	Sppl2c	ENSMUSG00000049506	Transcript	ENSMUST00000107000	protein_coding	124	75	25	E	gaG/gaA	1	-	P4	-
11:104633468-104633468	C	missense_variant	MODERATE	Itgb3	ENSMUSG00000020689	Transcript	ENSMUST00000021028	protein_coding	518	429	143	M/I	atG/atC	1	1	P1	deleterious(0)
11:105343539-105343539	T	missense_variant	MODERATE	Mrc2	ENSMUSG00000020695	Transcript	ENSMUST00000100335	protein_coding	3025	2884	962	D/Y	Gac/Tac	1	1	P1	deleterious(0.02)
11:105972139-105972139	T	intron_variant,non_coding_transcript_variant	MODIFIER	Gm11651	ENSMUSG00000085297	Transcript	ENSMUST00000152925	antisense	-	-	-	-	-	-1	1	-	-
11:105972139-105972139	T	intron_variant	MODIFIER	Ace	ENSMUSG00000020681	Transcript	ENSMUST00000001963	protein_coding	-	-	-	-	-	1	1	P1	-
11:105989086-105989086	C	regulatory_region_variant	MODIFIER	-	-	RegulatoryFeature	ENSMUSR00000051723	enhancer	-	-	-	-	-	-	-	-	-
11:105989086-105989086	C	upstream_gene_variant	MODIFIER	Gm11651	ENSMUSG00000085297	Transcript	ENSMUST00000152925	antisense	-	-	-	-	-	-1	1	-	-
11:105989086-105989086	C	3_prime_UTR_variant	MODIFIER	Ace	ENSMUSG00000020681	Transcript	ENSMUST00000001963	protein_coding	4028	-	-	-	-	1	1	P1	-
11:106017383-106017383	G	missense_variant	MODERATE	Kcnh6	ENSMUSG00000001901	Transcript	ENSMUST00000001965	protein_coding	854	824	275	P/R	cCc/cGc	1	1	P1	deleterious(0)
11:106020347-106020347	T	regulatory_region_variant	MODIFIER	-	-	RegulatoryFeature	ENSMUSR00000325988	promoter_flanking_region	-	-	-	-	-	-	-	-	-
11:106020347-106020347	T	intron_variant	MODIFIER	Kcnh6	ENSMUSG00000001901	Transcript	ENSMUST00000001965	protein_coding	-	-	-	-	-	1	1	P1	-
11:106027593-106027593	T	regulatory_region_variant	MODIFIER	-	-	RegulatoryFeature	ENSMUSR00000051730	promoter_flanking_region	-	-	-	-	-	-	-	-	-
11:106027593-106027593	T	synonymous_variant	LOW	Kcnh6	ENSMUSG00000001901	Transcript	ENSMUST00000001965	protein_coding	2457	2427	809	I	atC/atT	1	1	P1	-
11:106286950-106286950	T	regulatory_region_variant	MODIFIER	-	-	RegulatoryFeature	ENSMUSR00000051784	enhancer	-	-	-	-	-	-	-	-	-
11:106286950-106286950	T	missense_variant	MODERATE	Tcam1	ENSMUSG00000020712	Transcript	ENSMUST00000044462	protein_coding	1716	1568	523	R/M	aGg/aTg	1	1	P1	deleterious(0)
11:106324479-106324479	A	missense_variant	MODERATE	Scn4a	ENSMUSG00000001027	Transcript	ENSMUST00000021056	protein_coding	3670	3670	1224	V/L	Gtg/Ttg	-1	1	P1	deleterious(0)
11:107073147-107073147	T	synonymous_variant	LOW	Bptf	ENSMUSG00000040481	Transcript	ENSMUST00000057892	protein_coding	4875	4875	1625	V	gtG/gtA	-1	5	P2	-
11:107074715-107074715	G	missense_variant	MODERATE	Bptf	ENSMUSG00000040481	Transcript	ENSMUST00000057892	protein_coding	3307	3307	1103	G/R	Ggg/Cgg	-1	5	P2	tolerated_low_confidence(0.06)
11:107794180-107794180	A	regulatory_region_variant	MODIFIER	-	-	RegulatoryFeature	ENSMUSR00000052179	promoter	-	-	-	-	-	-	-	-	-
11:107794180-107794180	A	intron_variant	MODIFIER	Cacng4	ENSMUSG00000020723	Transcript	ENSMUST00000021066	protein_coding	-	-	-	-	-	-1	1	P1	-
11:107794180-107794180	A	intron_variant,non_coding_transcript_variant	MODIFIER	Gm11650	ENSMUSG00000087184	Transcript	ENSMUST00000141271	processed_transcript	-	-	-	-	-	1	1	-	-
11:107951443-107951443	A	intron_variant	MODIFIER	Prkca	ENSMUSG00000050965	Transcript	ENSMUST00000059595	protein_coding	-	-	-	-	-	-1	1	P1	-
11:110101965-110101965	A	regulatory_region_variant	MODIFIER	-	-	RegulatoryFeature	ENSMUSR00000052667	promoter_flanking_region	-	-	-	-	-	-	-	-	-
11:110101965-110101965	A	stop_lost	HIGH	Abca9	ENSMUSG00000041797	Transcript	ENSMUST00000044850	protein_coding	5168	4872	1624	*/Y	taA/taT	-1	1	P1	-
11:113800178-113800178	C	regulatory_region_variant	MODIFIER	-	-	RegulatoryFeature	ENSMUSR00000053165	promoter_flanking_region	-	-	-	-	-	-	-	-	-
11:113800178-113800178	C	missense_variant	MODERATE	Sdk2	ENSMUSG00000041592	Transcript	ENSMUST00000041627	protein_coding	5910	5570	1857	P/R	cCc/cGc	-1	1	P1	deleterious(0.02)
11:113821392-113821392	T	missense_variant	MODERATE	Sdk2	ENSMUSG00000041592	Transcript	ENSMUST00000041627	protein_coding	5288	4948	1650	P/T	Cca/Aca	-1	1	P1	tolerated(0.06)
11:113838776-113838776	T	intron_variant	MODIFIER	Sdk2	ENSMUSG00000041592	Transcript	ENSMUST00000041627	protein_coding	-	-	-	-	-	-1	1	P1	-
11:114779342-114779342	A	intron_variant	MODIFIER	Kif19a	ENSMUSG00000010021	Transcript	ENSMUST00000084368	protein_coding	-	-	-	-	-	1	1	P1	-
11:114934328-114934328	T	regulatory_region_variant	MODIFIER	-	-	RegulatoryFeature	ENSMUSR00000053406	promoter	-	-	-	-	-	-	-	-	-
11:114934328-114934328	T	missense_variant	MODERATE	Cd300lb	ENSMUSG00000063193	Transcript	ENSMUST00000106581	protein_coding	59	59	20	R/K	aGg/aAg	-1	1	P1	tolerated_low_confidence(0.98)
11:114934328-114934328	T	downstream_gene_variant	MODIFIER	Gm11699	ENSMUSG00000083677	Transcript	ENSMUST00000119016	processed_pseudogene	-	-	-	-	-	1	-	-	-
11:115253400-115253400	T	downstream_gene_variant	MODIFIER	Gm25837	ENSMUSG00000089544	Transcript	ENSMUST00000158919	miRNA	-	-	-	-	-	1	-	-	-
11:115253400-115253400	T	intron_variant	MODIFIER	Grin2c	ENSMUSG00000020734	Transcript	ENSMUST00000106554	protein_coding	-	-	-	-	-	-1	5	P1	-
11:115256174-115256174	A	synonymous_variant	LOW	Grin2c	ENSMUSG00000020734	Transcript	ENSMUST00000106554	protein_coding	1967	1194	398	V	gtG/gtT	-1	5	P1	-
11:115256174-115256174	A	downstream_gene_variant	MODIFIER	Gm25837	ENSMUSG00000089544	Transcript	ENSMUST00000158919	miRNA	-	-	-	-	-	1	-	-	-
11:115271901-115271901	T	synonymous_variant	LOW	Fdxr	ENSMUSG00000018861	Transcript	ENSMUST00000021078	protein_coding	541	378	126	R	cgG/cgA	-1	1	P1	-
11:115271901-115271901	T	upstream_gene_variant	MODIFIER	Grin2c	ENSMUSG00000020734	Transcript	ENSMUST00000106554	protein_coding	-	-	-	-	-	-1	5	P1	-
11:115286111-115286111	G	regulatory_region_variant	MODIFIER	-	-	RegulatoryFeature	ENSMUSR00000527189	promoter_flanking_region	-	-	-	-	-	-	-	-	-
11:115286111-115286111	G	splice_region_variant,intron_variant	LOW	Fads6	ENSMUSG00000044788	Transcript	ENSMUST00000056153	protein_coding	-	-	-	-	-	-1	1	P1	-
11:115318925-115318925	T	regulatory_region_variant	MODIFIER	-	-	RegulatoryFeature	ENSMUSR00000527195	open_chromatin_region	-	-	-	-	-	-	-	-	-
11:115318925-115318925	T	missense_variant	MODERATE	Ush1g	ENSMUSG00000045288	Transcript	ENSMUST00000103037	protein_coding	627	442	148	R/S	Cgc/Agc	-1	1	P1	deleterious(0.01)
11:115318925-115318925	T	intron_variant	MODIFIER	Otop2	ENSMUSG00000050201	Transcript	ENSMUST00000055490	protein_coding	-	-	-	-	-	1	1	P1	-
11:115427617-115427617	T	regulatory_region_variant	MODIFIER	-	-	RegulatoryFeature	ENSMUSR00000053504	promoter_flanking_region	-	-	-	-	-	-	-	-	-
11:115427617-115427617	T	regulatory_region_variant	MODIFIER	-	-	RegulatoryFeature	ENSMUSR00000527231	CTCF_binding_site	-	-	-	-	-	-	-	-	-
11:115427617-115427617	T	intron_variant	MODIFIER	Kctd2	ENSMUSG00000016940	Transcript	ENSMUST00000103035	protein_coding	-	-	-	-	-	1	1	P1	-
11:115447822-115447822	G	missense_variant	MODERATE	Trim80	ENSMUSG00000070332	Transcript	ENSMUST00000093914	protein_coding	1486	1477	493	P/A	Cca/Gca	1	1	P1	tolerated(0.13)
11:115447822-115447822	G	downstream_gene_variant	MODIFIER	Mir3968	ENSMUSG00000093096	Transcript	ENSMUST00000175355	miRNA	-	-	-	-	-	-1	-	-	-
11:115616651-115616651	A	missense_variant,splice_region_variant	MODERATE	Slc25a19	ENSMUSG00000020744	Transcript	ENSMUST00000178003	protein_coding	1076	644	215	G/V	gGg/gTg	-1	5	P1	deleterious(0.01)
11:115616651-115616651	A	intron_variant,non_coding_transcript_variant	MODIFIER	Gm26613	ENSMUSG00000097020	Transcript	ENSMUST00000180919	lincRNA	-	-	-	-	-	1	1	-	-
11:115616651-115616651	A	upstream_gene_variant	MODIFIER	Mif4gd	ENSMUSG00000020743	Transcript	ENSMUST00000106507	protein_coding	-	-	-	-	-	-1	1	P1	-
11:115624136-115624136	A	intron_variant	MODIFIER	Slc25a19	ENSMUSG00000020744	Transcript	ENSMUST00000178003	protein_coding	-	-	-	-	-	-1	5	P1	-
11:115624136-115624136	A	intron_variant,non_coding_transcript_variant	MODIFIER	Gm26613	ENSMUSG00000097020	Transcript	ENSMUST00000180919	lincRNA	-	-	-	-	-	1	1	-	-
11:115802605-115802605	T	downstream_gene_variant	MODIFIER	Tmem94	ENSMUSG00000020747	Transcript	ENSMUST00000093912	protein_coding	-	-	-	-	-	1	1	P2	-
11:115802605-115802605	T	synonymous_variant	LOW	Caskin2	ENSMUSG00000034471	Transcript	ENSMUST00000041684	protein_coding	2139	1620	540	K	aaG/aaA	-1	1	P1	-
11:115852183-115852183	A	missense_variant	MODERATE	Llgl2	ENSMUSG00000020782	Transcript	ENSMUST00000177736	protein_coding	2315	2164	722	V/M	Gtg/Atg	1	2	A2	deleterious(0)
11:115855403-115855403	T	intron_variant	MODIFIER	Llgl2	ENSMUSG00000020782	Transcript	ENSMUST00000177736	protein_coding	-	-	-	-	-	1	2	A2	-
11:115855403-115855403	T	upstream_gene_variant	MODIFIER	Myo15b	ENSMUSG00000034427	Transcript	ENSMUST00000093911	protein_coding	-	-	-	-	-	1	5	P1	-
11:116068123-116068123	G	synonymous_variant	LOW	Unc13d	ENSMUSG00000057948	Transcript	ENSMUST00000075036	protein_coding	2328	2211	737	T	acG/acC	-1	5	P2	-
11:116222965-116222965	A	regulatory_region_variant	MODIFIER	-	-	RegulatoryFeature	ENSMUSR00000053696	promoter_flanking_region	-	-	-	-	-	-	-	-	-
11:116222965-116222965	A	downstream_gene_variant	MODIFIER	Cdk3-ps	ENSMUSG00000092300	Transcript	ENSMUST00000173567	processed_transcript	-	-	-	-	-	1	1	-	-
11:116222965-116222965	A	missense_variant	MODERATE	Evpl	ENSMUSG00000034282	Transcript	ENSMUST00000037007	protein_coding	3978	3898	1300	D/Y	Gat/Tat	-1	2	P1	deleterious(0)
11:116227879-116227879	A	missense_variant	MODERATE	Evpl	ENSMUSG00000034282	Transcript	ENSMUST00000037007	protein_coding	2071	1991	664	G/V	gGc/gTc	-1	2	P1	tolerated(0.31)
11:116245855-116245855	C	missense_variant	MODERATE	Srp68	ENSMUSG00000020780	Transcript	ENSMUST00000021133	protein_coding	1837	1726	576	P/A	Cca/Gca	-1	1	P1	deleterious(0.02)
11:116446492-116446492	A	regulatory_region_variant	MODIFIER	-	-	RegulatoryFeature	ENSMUSR00000327232	CTCF_binding_site	-	-	-	-	-	-	-	-	-
11:116446492-116446492	A	missense_variant	MODERATE	Qrich2	ENSMUSG00000070331	Transcript	ENSMUST00000093909	protein_coding	1121	768	256	E/D	gaG/gaT	-1	1	P2	tolerated(0.59)
11:116539519-116539519	A	missense_variant	MODERATE	Ube2o	ENSMUSG00000020802	Transcript	ENSMUST00000082152	protein_coding	3426	3392	1131	G/V	gGt/gTt	-1	1	P1	deleterious(0.03)
11:116539519-116539519	A	downstream_gene_variant	MODIFIER	Sphk1	ENSMUSG00000061878	Transcript	ENSMUST00000141798	protein_coding	-	-	-	-	-	1	1	P4	-
11:116544532-116544532	T	missense_variant	MODERATE	Ube2o	ENSMUSG00000020802	Transcript	ENSMUST00000082152	protein_coding	1463	1429	477	D/N	Gat/Aat	-1	1	P1	tolerated(0.15)
11:116742716-116742716	T	intron_variant,non_coding_transcript_variant	MODIFIER	Gm11735	ENSMUSG00000078586	Transcript	ENSMUST00000106377	unprocessed_pseudogene	-	-	-	-	-	-1	-	-	-
11:117009978-117009978	C	intergenic_variant	MODIFIER	-	-	-	-	-	-	-	-	-	-	-	-	-	-
11:117149207-117149207	A	regulatory_region_variant	MODIFIER	-	-	RegulatoryFeature	ENSMUSR00000527697	TF_binding_site	-	-	-	-	-	-	-	-	-
11:117149207-117149207	A	missense_variant	MODERATE	Sec14l1	ENSMUSG00000020823	Transcript	ENSMUST00000021177	protein_coding	1370	1160	387	R/Q	cGg/cAg	1	1	P3	tolerated(0.05)
11:117291064-117291064	T	intron_variant	MODIFIER	2019-09-09	ENSMUSG00000059248	Transcript	ENSMUST00000093907	protein_coding	-	-	-	-	-	1	1	A2	-
11:117351452-117351452	T	missense_variant	MODERATE	2019-09-09	ENSMUSG00000059248	Transcript	ENSMUST00000093907	protein_coding	833	739	247	V/F	Gtt/Ttt	1	1	A2	tolerated_low_confidence(0.32)
11:117849202-117849202	T	regulatory_region_variant	MODIFIER	-	-	RegulatoryFeature	ENSMUSR00000054133	promoter	-	-	-	-	-	-	-	-	-
11:117849202-117849202	T	upstream_gene_variant	MODIFIER	Birc5	ENSMUSG00000017716	Transcript	ENSMUST00000081387	protein_coding	-	-	-	-	-	1	1	P1	-
11:118025278-118025278	C	downstream_gene_variant	MODIFIER	Pgs1	ENSMUSG00000017715	Transcript	ENSMUST00000132676	protein_coding	-	-	-	-	-	1	1	P1	-
11:118025278-118025278	C	intron_variant	MODIFIER	Dnah17	ENSMUSG00000033987	Transcript	ENSMUST00000084803	protein_coding	-	-	-	-	-	-1	5	P2	-
11:118055870-118055870	A	synonymous_variant	LOW	Dnah17	ENSMUSG00000033987	Transcript	ENSMUST00000084803	protein_coding	9153	9153	3051	A	gcC/gcT	-1	5	P2	-
11:118080834-118080834	A	synonymous_variant	LOW	Dnah17	ENSMUSG00000033987	Transcript	ENSMUST00000084803	protein_coding	6372	6372	2124	S	tcC/tcT	-1	5	P2	-
11:118094989-118094989	T	missense_variant	MODERATE	Dnah17	ENSMUSG00000033987	Transcript	ENSMUST00000084803	protein_coding	4261	4261	1421	H/N	Cac/Aac	-1	5	P2	deleterious(0.03)
11:118119708-118119708	T	synonymous_variant	LOW	Dnah17	ENSMUSG00000033987	Transcript	ENSMUST00000084803	protein_coding	1668	1668	556	A	gcC/gcA	-1	5	P2	-
11:118119708-118119708	T	downstream_gene_variant	MODIFIER	Gm11738	ENSMUSG00000085511	Transcript	ENSMUST00000134069	antisense	-	-	-	-	-	1	1	-	-
11:118125180-118125180	A	intron_variant	MODIFIER	Dnah17	ENSMUSG00000033987	Transcript	ENSMUST00000084803	protein_coding	-	-	-	-	-	-1	5	P2	-
11:118277260-118277260	T	splice_region_variant,intron_variant	LOW	Usp36	ENSMUSG00000033909	Transcript	ENSMUST00000106296	protein_coding	-	-	-	-	-	-1	5	P1	-
11:118448683-118448683	A	regulatory_region_variant	MODIFIER	-	-	RegulatoryFeature	ENSMUSR00000054293	open_chromatin_region	-	-	-	-	-	-	-	-	-
11:118448683-118448683	A	3_prime_UTR_variant	MODIFIER	C1qtnf1	ENSMUSG00000017446	Transcript	ENSMUST00000017590	protein_coding	1252	-	-	-	-	1	1	P1	-
11:118448683-118448683	A	non_coding_transcript_exon_variant	MODIFIER	Gm11747	ENSMUSG00000086514	Transcript	ENSMUST00000142751	antisense	218	-	-	-	-	-1	1	-	-
11:118481263-118481263	T	upstream_gene_variant	MODIFIER	Gm11748	ENSMUSG00000087036	Transcript	ENSMUST00000153825	processed_transcript	-	-	-	-	-	-1	2	-	-
11:118481263-118481263	T	intron_variant	MODIFIER	Engase	ENSMUSG00000033857	Transcript	ENSMUST00000135383	protein_coding	-	-	-	-	-	1	1	P1	-
11:118494242-118494242	T	regulatory_region_variant	MODIFIER	-	-	RegulatoryFeature	ENSMUSR00000054308	promoter_flanking_region	-	-	-	-	-	-	-	-	-
11:118494242-118494242	T	intron_variant	MODIFIER	Rbfox3	ENSMUSG00000025576	Transcript	ENSMUST00000017576	protein_coding	-	-	-	-	-	-1	1	P4	-
11:118495202-118495202	A	regulatory_region_variant	MODIFIER	-	-	RegulatoryFeature	ENSMUSR00000054308	promoter_flanking_region	-	-	-	-	-	-	-	-	-
11:118495202-118495202	A	intron_variant	MODIFIER	Rbfox3	ENSMUSG00000025576	Transcript	ENSMUST00000017576	protein_coding	-	-	-	-	-	-1	1	P4	-
11:118505625-118505625	G	missense_variant,splice_region_variant	MODERATE	Rbfox3	ENSMUSG00000025576	Transcript	ENSMUST00000017576	protein_coding	944	358	120	G/R	Ggg/Cgg	-1	1	P4	deleterious(0)
11:118988706-118988706	G	intron_variant	MODIFIER	Enpp7	ENSMUSG00000046697	Transcript	ENSMUST00000092373	protein_coding	-	-	-	-	-	1	2	P5	-
11:118988707-118988707	A	intron_variant	MODIFIER	Enpp7	ENSMUSG00000046697	Transcript	ENSMUST00000092373	protein_coding	-	-	-	-	-	1	2	P5	-
11:118990752-118990752	A	missense_variant	MODERATE	Enpp7	ENSMUSG00000046697	Transcript	ENSMUST00000092373	protein_coding	751	722	241	T/K	aCa/aAa	1	2	P5	deleterious(0)
11:118990843-118990843	T	missense_variant	MODERATE	Enpp7	ENSMUSG00000046697	Transcript	ENSMUST00000092373	protein_coding	842	813	271	Q/H	caG/caT	1	2	P5	tolerated(0.06)
11:119263149-119263149	T	missense_variant	MODERATE	Ccdc40	ENSMUSG00000039963	Transcript	ENSMUST00000035935	protein_coding	3948	3246	1082	E/D	gaG/gaT	1	1	P2	tolerated(0.06)
11:119263149-119263149	T	upstream_gene_variant	MODIFIER	Gaa	ENSMUSG00000025579	Transcript	ENSMUST00000106259	protein_coding	-	-	-	-	-	1	1	P1	-
11:119300054-119300054	G	regulatory_region_variant	MODIFIER	-	-	RegulatoryFeature	ENSMUSR00000054462	promoter	-	-	-	-	-	-	-	-	-
11:119300054-119300054	G	5_prime_UTR_variant	MODIFIER	Eif4a3	ENSMUSG00000025580	Transcript	ENSMUST00000026667	protein_coding	36	-	-	-	-	-1	1	P1	-
11:119499610-119499610	T	synonymous_variant	LOW	Endov	ENSMUSG00000039850	Transcript	ENSMUST00000106244	protein_coding	369	312	104	L	ctG/ctT	1	1	P1	-
11:120011716-120011716	T	regulatory_region_variant	MODIFIER	-	-	RegulatoryFeature	ENSMUSR00000327817	CTCF_binding_site	-	-	-	-	-	-	-	-	-
11:120011716-120011716	T	missense_variant	MODERATE	Aatk	ENSMUSG00000025375	Transcript	ENSMUST00000064307	protein_coding	1973	1853	618	P/H	cCc/cAc	-1	1	A2	tolerated(0.47)
11:120011716-120011716	T	downstream_gene_variant	MODIFIER	Baiap2	ENSMUSG00000025372	Transcript	ENSMUST00000026436	protein_coding	-	-	-	-	-	1	1	P4	-
11:120011716-120011716	T	upstream_gene_variant	MODIFIER	Mir3065	ENSMUSG00000105524	Transcript	ENSMUST00000198674	miRNA	-	-	-	-	-	1	-	-	-
11:120011716-120011716	T	downstream_gene_variant	MODIFIER	Mir338	ENSMUSG00000065600	Transcript	ENSMUST00000083666	miRNA	-	-	-	-	-	-1	-	-	-
11:120099108-120099108	T	regulatory_region_variant	MODIFIER	-	-	RegulatoryFeature	ENSMUSR00000054658	promoter	-	-	-	-	-	-	-	-	-
11:120099108-120099108	T	downstream_gene_variant	MODIFIER	Slc38a10	ENSMUSG00000061306	Transcript	ENSMUST00000103018	protein_coding	-	-	-	-	-	-1	1	P3	-
11:120099108-120099108	T	intron_variant	MODIFIER	Ndufaf8	ENSMUSG00000078572	Transcript	ENSMUST00000106223	protein_coding	-	-	-	-	-	1	1	P1	-
11:120099108-120099108	T	upstream_gene_variant	MODIFIER	Tepsin	ENSMUSG00000025377	Transcript	ENSMUST00000093901	protein_coding	-	-	-	-	-	-1	1	P2	-
11:120275229-120275229	C	downstream_gene_variant	MODIFIER	Gm47297	ENSMUSG00000104657	Transcript	ENSMUST00000197891	miRNA	-	-	-	-	-	1	-	-	-
11:120275229-120275229	C	intron_variant	MODIFIER	Bahcc1	ENSMUSG00000039741	Transcript	ENSMUST00000044985	protein_coding	-	-	-	-	-	1	5	P3	-
11:120453604-120453604	A	regulatory_region_variant	MODIFIER	-	-	RegulatoryFeature	ENSMUSR00000528533	promoter_flanking_region	-	-	-	-	-	-	-	-	-
11:120453604-120453604	A	downstream_gene_variant	MODIFIER	Oxld1	ENSMUSG00000039670	Transcript	ENSMUST00000044007	protein_coding	-	-	-	-	-	-1	1	P2	-
11:120453604-120453604	A	upstream_gene_variant	MODIFIER	Ccdc137	ENSMUSG00000049957	Transcript	ENSMUST00000058370	protein_coding	-	-	-	-	-	1	1	P1	-
11:120453604-120453604	A	upstream_gene_variant	MODIFIER	Pde6g	ENSMUSG00000025386	Transcript	ENSMUST00000026452	protein_coding	-	-	-	-	-	-1	1	P1	-
11:120467538-120467538	A	regulatory_region_variant	MODIFIER	-	-	RegulatoryFeature	ENSMUSR00000054738	promoter	-	-	-	-	-	-	-	-	-
11:120467538-120467538	A	5_prime_UTR_variant	MODIFIER	Arl16	ENSMUSG00000057594	Transcript	ENSMUST00000076921	protein_coding	63	-	-	-	-	-1	1	P1	-
11:120467538-120467538	A	downstream_gene_variant	MODIFIER	Ccdc137	ENSMUSG00000049957	Transcript	ENSMUST00000058370	protein_coding	-	-	-	-	-	1	1	P1	-
11:120467538-120467538	A	upstream_gene_variant	MODIFIER	Hgs	ENSMUSG00000116045	Transcript	ENSMUST00000026900	protein_coding	-	-	-	-	-	1	1	P1	-
11:120467538-120467538	A	upstream_gene_variant	MODIFIER	Hgs	ENSMUSG00000025793	Transcript	ENSMUST00000106203	protein_coding	-	-	-	-	-	1	5	P5	-
11:120536402-120536402	T	regulatory_region_variant	MODIFIER	-	-	RegulatoryFeature	ENSMUSR00000528555	CTCF_binding_site	-	-	-	-	-	-	-	-	-
11:120536402-120536402	T	intron_variant	MODIFIER	Gcgr	ENSMUSG00000025127	Transcript	ENSMUST00000026119	protein_coding	-	-	-	-	-	1	1	P1	-
11:120536402-120536402	T	upstream_gene_variant	MODIFIER	Gm11789	ENSMUSG00000084983	Transcript	ENSMUST00000140645	antisense	-	-	-	-	-	-1	2	-	-
11:120629457-120629457	A	regulatory_region_variant	MODIFIER	-	-	RegulatoryFeature	ENSMUSR00000054784	promoter	-	-	-	-	-	-	-	-	-
11:120629457-120629457	A	upstream_gene_variant	MODIFIER	Mir6936	ENSMUSG00000098282	Transcript	ENSMUST00000183547	miRNA	-	-	-	-	-	-1	-	-	-
11:120629457-120629457	A	missense_variant	MODERATE	Mafg	ENSMUSG00000051510	Transcript	ENSMUST00000058162	protein_coding	583	316	106	A/S	Gcc/Tcc	-1	1	P1	tolerated(0.13)
11:120629457-120629457	A	upstream_gene_variant	MODIFIER	Gm17586	ENSMUSG00000097062	Transcript	ENSMUST00000181502	lincRNA	-	-	-	-	-	1	1	-	-
11:120629457-120629457	A	upstream_gene_variant	MODIFIER	Sirt7	ENSMUSG00000025138	Transcript	ENSMUST00000080202	protein_coding	-	-	-	-	-	-1	1	P1	-
11:120641401-120641401	T	intron_variant	MODIFIER	Pycr1	ENSMUSG00000025140	Transcript	ENSMUST00000170556	protein_coding	-	-	-	-	-	-1	1	P1	-
11:120641401-120641401	T	downstream_gene_variant	MODIFIER	Myadml2	ENSMUSG00000025141	Transcript	ENSMUST00000026134	protein_coding	-	-	-	-	-	-1	1	P1	-
11:120647173-120647173	G	regulatory_region_variant	MODIFIER	-	-	RegulatoryFeature	ENSMUSR00000054789	promoter	-	-	-	-	-	-	-	-	-
11:120647173-120647173	G	upstream_gene_variant	MODIFIER	Myadml2os	ENSMUSG00000084822	Transcript	ENSMUST00000126642	antisense	-	-	-	-	-	1	5	-	-
11:120647173-120647173	G	intron_variant	MODIFIER	Myadml2	ENSMUSG00000025141	Transcript	ENSMUST00000026134	protein_coding	-	-	-	-	-	-1	1	P1	-
11:120647173-120647173	G	upstream_gene_variant	MODIFIER	Pycr1	ENSMUSG00000025140	Transcript	ENSMUST00000170556	protein_coding	-	-	-	-	-	-1	1	P1	-
11:120727139-120727139	A	regulatory_region_variant	MODIFIER	-	-	RegulatoryFeature	ENSMUSR00000054817	promoter	-	-	-	-	-	-	-	-	-
11:120727139-120727139	A	intron_variant	MODIFIER	Dcxr	ENSMUSG00000039450	Transcript	ENSMUST00000026144	protein_coding	-	-	-	-	-	-1	1	P1	-
11:120727139-120727139	A	downstream_gene_variant	MODIFIER	Rac3	ENSMUSG00000018012	Transcript	ENSMUST00000018156	protein_coding	-	-	-	-	-	1	1	P1	-
11:120727139-120727139	A	downstream_gene_variant	MODIFIER	Cbr2	ENSMUSG00000025150	Transcript	ENSMUST00000026148	protein_coding	-	-	-	-	-	-1	1	P1	-
11:121160946-121160946	A	missense_variant	MODERATE	Uts2r	ENSMUSG00000039321	Transcript	ENSMUST00000039044	protein_coding	676	635	212	T/K	aCg/aAg	1	-	P1	deleterious(0)
11:121160946-121160946	A	downstream_gene_variant	MODIFIER	Gm11790	ENSMUSG00000081835	Transcript	ENSMUST00000119569	processed_pseudogene	-	-	-	-	-	-1	-	-	-
12:3806938-3806938	T	regulatory_region_variant	MODIFIER	-	-	RegulatoryFeature	ENSMUSR00000055200	promoter	-	-	-	-	-	-	-	-	-
12:3806938-3806938	T	upstream_gene_variant	MODIFIER	Dnmt3a	ENSMUSG00000020661	Transcript	ENSMUST00000020991	protein_coding	-	-	-	-	-	1	1	P1	-
12:3849694-3849694	C	regulatory_region_variant	MODIFIER	-	-	RegulatoryFeature	ENSMUSR00000528931	enhancer	-	-	-	-	-	-	-	-	-
12:3849694-3849694	C	synonymous_variant	LOW	Dnmt3a	ENSMUSG00000020661	Transcript	ENSMUST00000020991	protein_coding	385	123	41	T	acG/acC	1	1	P1	-
12:3977002-3977002	G	intron_variant	MODIFIER	Efr3b	ENSMUSG00000020658	Transcript	ENSMUST00000111178	protein_coding	-	-	-	-	-	-1	1	P1	-
12:3977207-3977207	C	intron_variant	MODIFIER	Efr3b	ENSMUSG00000020658	Transcript	ENSMUST00000111178	protein_coding	-	-	-	-	-	-1	1	P1	-
12:4038602-4038602	T	regulatory_region_variant	MODIFIER	-	-	RegulatoryFeature	ENSMUSR00000055252	promoter	-	-	-	-	-	-	-	-	-
12:4038602-4038602	T	intron_variant	MODIFIER	Efr3b	ENSMUSG00000020658	Transcript	ENSMUST00000111178	protein_coding	-	-	-	-	-	-1	1	P1	-
12:4234200-4234200	A	regulatory_region_variant	MODIFIER	-	-	RegulatoryFeature	ENSMUSR00000055289	promoter	-	-	-	-	-	-	-	-	-
12:4234200-4234200	A	upstream_gene_variant	MODIFIER	Gm29696	ENSMUSG00000112829	Transcript	ENSMUST00000219209	processed_pseudogene	-	-	-	-	-	1	-	-	-
12:4234200-4234200	A	5_prime_UTR_variant	MODIFIER	Cenpo	ENSMUSG00000020652	Transcript	ENSMUST00000140975	protein_coding	95	-	-	-	-	-1	1	P2	-
12:4234200-4234200	A	synonymous_variant	LOW	Ptrhd1	ENSMUSG00000096199	Transcript	ENSMUST00000179139	protein_coding	174	174	58	A	gcC/gcA	1	1	P1	-
12:4866221-4866221	A	synonymous_variant	LOW	Mfsd2b	ENSMUSG00000037336	Transcript	ENSMUST00000045921	protein_coding	1099	1077	359	P	ccG/ccT	-1	1	P1	-
12:8301656-8301656	A	regulatory_region_variant	MODIFIER	-	-	RegulatoryFeature	ENSMUSR00000529364	open_chromatin_region	-	-	-	-	-	-	-	-	-
12:8301656-8301656	A	missense_variant	MODERATE	Gdf7	ENSMUSG00000037660	Transcript	ENSMUST00000037313	protein_coding	299	278	93	R/M	aGg/aTg	-1	5	P2	deleterious(0)
12:8958748-8958748	G	intron_variant	MODIFIER	Matn3	ENSMUSG00000020583	Transcript	ENSMUST00000020899	protein_coding	-	-	-	-	-	1	1	P1	-
12:9430268-9430268	T	downstream_gene_variant	MODIFIER	Gm7099	ENSMUSG00000060647	Transcript	ENSMUST00000080066	processed_pseudogene	-	-	-	-	-	1	-	-	-
12:9430268-9430268	T	intron_variant,non_coding_transcript_variant	MODIFIER	Gm46323	ENSMUSG00000113913	Transcript	ENSMUST00000223136	lincRNA	-	-	-	-	-	1	5	-	-
12:10154231-10154231	A	non_coding_transcript_exon_variant	MODIFIER	Gm5182	ENSMUSG00000111942	Transcript	ENSMUST00000217708	processed_pseudogene	2090	-	-	-	-	1	-	-	-
12:11208856-11208856	T	regulatory_region_variant	MODIFIER	-	-	RegulatoryFeature	ENSMUSR00000529687	promoter_flanking_region	-	-	-	-	-	-	-	-	-
12:11208856-11208856	T	upstream_gene_variant	MODIFIER	9530020I12Rik	ENSMUSG00000112041	Transcript	ENSMUST00000218368	lincRNA	-	-	-	-	-	-1	1	-	-
12:11208856-11208856	T	missense_variant	MODERATE	Msgn1	ENSMUSG00000047002	Transcript	ENSMUST00000049877	protein_coding	117	93	31	S/R	agC/agA	-1	-	P1	tolerated(0.34)
12:11444060-11444060	G	non_coding_transcript_exon_variant	MODIFIER	4930511A02Rik	ENSMUSG00000097841	Transcript	ENSMUST00000181268	lincRNA	1183	-	-	-	-	1	1	-	-
12:11444114-11444114	T	non_coding_transcript_exon_variant	MODIFIER	4930511A02Rik	ENSMUSG00000097841	Transcript	ENSMUST00000181268	lincRNA	1237	-	-	-	-	1	1	-	-
12:11456704-11456704	T	regulatory_region_variant	MODIFIER	-	-	RegulatoryFeature	ENSMUSR00000529718	promoter	-	-	-	-	-	-	-	-	-
12:11456704-11456704	T	missense_variant	MODERATE	Rad51ap2	ENSMUSG00000086022	Transcript	ENSMUST00000124065	protein_coding	626	626	209	T/I	aCc/aTc	1	2	P1	deleterious(0.02)
12:13249192-13249192	T	regulatory_region_variant	MODIFIER	-	-	RegulatoryFeature	ENSMUSR00000056119	promoter	-	-	-	-	-	-	-	-	-
12:13249192-13249192	T	5_prime_UTR_variant	MODIFIER	Ddx1	ENSMUSG00000037149	Transcript	ENSMUST00000071103	protein_coding	22	-	-	-	-	-1	1	P1	-
12:16706156-16706156	A	missense_variant	MODERATE	Greb1	ENSMUSG00000036523	Transcript	ENSMUST00000162112	protein_coding	2906	2478	826	Q/H	caG/caT	-1	5	P3	deleterious(0)
12:16895347-16895347	A	regulatory_region_variant	MODIFIER	-	-	RegulatoryFeature	ENSMUSR00000328902	promoter	-	-	-	-	-	-	-	-	-
12:16895347-16895347	A	intron_variant	MODIFIER	Rock2	ENSMUSG00000020580	Transcript	ENSMUST00000020904	protein_coding	-	-	-	-	-	1	5	P1	-
12:19845582-19845582	T	intergenic_variant	MODIFIER	-	-	-	-	-	-	-	-	-	-	-	-	-	-
12:25095962-25095962	A	regulatory_region_variant	MODIFIER	-	-	RegulatoryFeature	ENSMUSR00000057039	promoter	-	-	-	-	-	-	-	-	-
12:25095962-25095962	A	missense_variant	MODERATE	Id2	ENSMUSG00000020644	Transcript	ENSMUST00000221761	protein_coding	828	49	17	D/Y	Gac/Tac	-1	5	P1	deleterious(0)
12:27342215-27342215	T	regulatory_region_variant	MODIFIER	-	-	RegulatoryFeature	ENSMUSR00000329449	promoter	-	-	-	-	-	-	-	-	-
12:27342215-27342215	T	missense_variant	MODERATE	Sox11	ENSMUSG00000063632	Transcript	ENSMUST00000079063	protein_coding	360	194	65	R/K	aGg/aAg	-1	-	P1	deleterious(0)
12:29910775-29910775	T	missense_variant	MODERATE	Myt1l	ENSMUSG00000061911	Transcript	ENSMUST00000049784	protein_coding	3998	3092	1031	G/V	gGa/gTa	1	1	P4	deleterious(0)
12:29995389-29995389	T	splice_region_variant,intron_variant	LOW	Pxdn	ENSMUSG00000020674	Transcript	ENSMUST00000122328	protein_coding	-	-	-	-	-	1	1	P1	-
12:30002124-30002124	A	missense_variant	MODERATE	Pxdn	ENSMUSG00000020674	Transcript	ENSMUST00000122328	protein_coding	2397	2299	767	V/M	Gtg/Atg	1	1	P1	deleterious(0.01)
12:30003408-30003408	A	synonymous_variant	LOW	Pxdn	ENSMUSG00000020674	Transcript	ENSMUST00000122328	protein_coding	3681	3583	1195	R	Cgg/Agg	1	1	P1	-
12:30131951-30131951	A	intron_variant	MODIFIER	Tpo	ENSMUSG00000020673	Transcript	ENSMUST00000021005	protein_coding	-	-	-	-	-	-1	1	P1	-
12:30312692-30312692	A	intron_variant	MODIFIER	Sntg2	ENSMUSG00000020672	Transcript	ENSMUST00000021004	protein_coding	-	-	-	-	-	-1	1	P1	-
12:31185571-31185571	A	regulatory_region_variant	MODIFIER	-	-	RegulatoryFeature	ENSMUSR00000329703	promoter_flanking_region	-	-	-	-	-	-	-	-	-
12:31185571-31185571	A	non_coding_transcript_exon_variant	MODIFIER	6030469F06Rik	ENSMUSG00000095953	Transcript	ENSMUST00000218473	lincRNA	1207	-	-	-	-	1	1	-	-
12:31185571-31185571	A	non_coding_transcript_exon_variant	MODIFIER	Gm48112	ENSMUSG00000112310	Transcript	ENSMUST00000218642	unprocessed_pseudogene	1476	-	-	-	-	1	-	-	-
12:31540601-31540601	A	missense_variant	MODERATE	Slc26a4	ENSMUSG00000020651	Transcript	ENSMUST00000001253	protein_coding	1267	1052	351	A/V	gCt/gTt	-1	1	P1	tolerated(0.67)
12:32204832-32204832	A	synonymous_variant	LOW	Pik3cg	ENSMUSG00000020573	Transcript	ENSMUST00000053215	protein_coding	1309	1155	385	A	gcG/gcT	-1	1	P1	-
12:32820447-32820447	T	regulatory_region_variant	MODIFIER	-	-	RegulatoryFeature	ENSMUSR00000057888	promoter	-	-	-	-	-	-	-	-	-
12:32820447-32820447	T	5_prime_UTR_variant	MODIFIER	Nampt	ENSMUSG00000020572	Transcript	ENSMUST00000020886	protein_coding	113	-	-	-	-	1	1	P1	-
12:32820447-32820447	T	upstream_gene_variant	MODIFIER	Gdap10	ENSMUSG00000096954	Transcript	ENSMUST00000180613	lincRNA	-	-	-	-	-	1	1	-	-
12:33060354-33060354	A	upstream_gene_variant	MODIFIER	Gm22904	ENSMUSG00000092931	Transcript	ENSMUST00000175190	miRNA	-	-	-	-	-	1	-	-	-
12:33060354-33060354	A	synonymous_variant	LOW	Cdhr3	ENSMUSG00000035860	Transcript	ENSMUST00000095774	protein_coding	1031	930	310	I	atC/atT	-1	1	P1	-
12:33112167-33112167	T	regulatory_region_variant	MODIFIER	-	-	RegulatoryFeature	ENSMUSR00000531937	promoter_flanking_region	-	-	-	-	-	-	-	-	-
12:33112167-33112167	T	intron_variant,non_coding_transcript_variant	MODIFIER	F730043M19Rik	ENSMUSG00000052125	Transcript	ENSMUST00000140105	bidirectional_promoter_lncRNA	-	-	-	-	-	-1	1	-	-
12:33112167-33112167	T	non_coding_transcript_exon_variant	MODIFIER	Gm16267	ENSMUSG00000084979	Transcript	ENSMUST00000140569	lincRNA	206	-	-	-	-	1	3	-	-
12:33326014-33326014	G	missense_variant	MODERATE	Atxn7l1	ENSMUSG00000020564	Transcript	ENSMUST00000090597	protein_coding	218	87	29	S/R	agC/agG	1	1	-	deleterious_low_confidence(0)
12:33346038-33346038	T	synonymous_variant	LOW	Atxn7l1	ENSMUSG00000020564	Transcript	ENSMUST00000090597	protein_coding	896	765	255	P	ccG/ccT	1	1	-	-
12:34312687-34312687	A	missense_variant	MODERATE	Hdac9	ENSMUSG00000004698	Transcript	ENSMUST00000209902	protein_coding	1765	1741	581	A/S	Gcg/Tcg	-1	5	P5	tolerated(0.76)
12:34402775-34402775	A	synonymous_variant	LOW	Hdac9	ENSMUSG00000004698	Transcript	ENSMUST00000110819	protein_coding	1196	880	294	L	Ctg/Ttg	-1	1	-	-
12:36816440-36816440	A	regulatory_region_variant	MODIFIER	-	-	RegulatoryFeature	ENSMUSR00000330154	CTCF_binding_site	-	-	-	-	-	-	-	-	-
12:36816440-36816440	A	downstream_gene_variant	MODIFIER	Mir5099	ENSMUSG00000092998	Transcript	ENSMUST00000175257	miRNA	-	-	-	-	-	1	-	-	-
12:37178188-37178188	T	regulatory_region_variant	MODIFIER	-	-	RegulatoryFeature	ENSMUSR00000532359	promoter_flanking_region	-	-	-	-	-	-	-	-	-
12:37178188-37178188	T	missense_variant	MODERATE	Meox2	ENSMUSG00000036144	Transcript	ENSMUST00000041183	protein_coding	1014	723	241	W/C	tgG/tgT	1	1	P1	deleterious(0)
12:39906477-39906477	T	intron_variant,non_coding_transcript_variant	MODIFIER	Gm47868	ENSMUSG00000113874	Transcript	ENSMUST00000220869	lincRNA	-	-	-	-	-	-1	5	-	-
12:40844378-40844378	A	missense_variant	MODERATE	Dock4	ENSMUSG00000035954	Transcript	ENSMUST00000037488	protein_coding	6056	5650	1884	P/T	Cct/Act	1	1	P2	tolerated_low_confidence(0.27)
12:44222176-44222176	G	regulatory_region_variant	MODIFIER	-	-	RegulatoryFeature	ENSMUSR00000532773	promoter	-	-	-	-	-	-	-	-	-
12:44222176-44222176	G	non_coding_transcript_exon_variant	MODIFIER	Gm2027	ENSMUSG00000112795	Transcript	ENSMUST00000217877	processed_pseudogene	432	-	-	-	-	1	-	-	-
12:44222176-44222176	G	non_coding_transcript_exon_variant	MODIFIER	Gm47096	ENSMUSG00000112547	Transcript	ENSMUST00000219127	lincRNA	297	-	-	-	-	-1	5	-	-
12:44222176-44222176	G	intron_variant	MODIFIER	Pnpla8	ENSMUSG00000036257	Transcript	ENSMUST00000122902	protein_coding	-	-	-	-	-	1	1	A2	-
12:49384989-49384989	A	regulatory_region_variant	MODIFIER	-	-	RegulatoryFeature	ENSMUSR00000533051	promoter	-	-	-	-	-	-	-	-	-
12:49384989-49384989	A	upstream_gene_variant	MODIFIER	Gm34304	ENSMUSG00000112763	Transcript	ENSMUST00000218927	lincRNA	-	-	-	-	-	-1	5	-	-
12:49384989-49384989	A	upstream_gene_variant	MODIFIER	3110039M20Rik	ENSMUSG00000104861	Transcript	ENSMUST00000127041	lincRNA	-	-	-	-	-	1	1	-	-
12:49384989-49384989	A	missense_variant	MODERATE	Foxg1	ENSMUSG00000020950	Transcript	ENSMUST00000179669	protein_coding	2107	504	168	N/K	aaC/aaA	1	-	P1	tolerated(0.32)
12:49384989-49384989	A	upstream_gene_variant	MODIFIER	Gm43517	ENSMUSG00000089922	Transcript	ENSMUST00000110746	protein_coding	-	-	-	-	-	1	2	P1	-
12:52880822-52880822	A	missense_variant	MODERATE	Akap6	ENSMUSG00000061603	Transcript	ENSMUST00000095737	protein_coding	608	514	172	Q/K	Cag/Aag	1	1	P2	deleterious(0)
12:55462388-55462388	T	regulatory_region_variant	MODIFIER	-	-	RegulatoryFeature	ENSMUSR00000059987	promoter_flanking_region	-	-	-	-	-	-	-	-	-
12:55462388-55462388	T	intergenic_variant	MODIFIER	-	-	-	-	-	-	-	-	-	-	-	-	-	-
12:58212630-58212630	A	regulatory_region_variant	MODIFIER	-	-	RegulatoryFeature	ENSMUSR00000534111	promoter	-	-	-	-	-	-	-	-	-
12:58212630-58212630	A	missense_variant	MODERATE	Sstr1	ENSMUSG00000035431	Transcript	ENSMUST00000044299	protein_coding	463	38	13	S/Y	tCt/tAt	1	1	P1	deleterious_low_confidence(0)
12:58212752-58212752	T	regulatory_region_variant	MODIFIER	-	-	RegulatoryFeature	ENSMUSR00000534111	promoter	-	-	-	-	-	-	-	-	-
12:58212752-58212752	T	stop_gained	HIGH	Sstr1	ENSMUSG00000035431	Transcript	ENSMUST00000044299	protein_coding	585	160	54	G/*	Gga/Tga	1	1	P1	-
12:58213230-58213230	A	missense_variant	MODERATE	Sstr1	ENSMUSG00000035431	Transcript	ENSMUST00000044299	protein_coding	1063	638	213	P/H	cCc/cAc	1	1	P1	deleterious(0)
12:59067095-59067095	T	regulatory_region_variant	MODIFIER	-	-	RegulatoryFeature	ENSMUSR00000060268	promoter	-	-	-	-	-	-	-	-	-
12:59067095-59067095	T	synonymous_variant	LOW	Pnn	ENSMUSG00000020994	Transcript	ENSMUST00000021381	protein_coding	212	93	31	G	ggG/ggT	1	1	P1	-
12:59101513-59101513	A	missense_variant	MODERATE	Mia2	ENSMUSG00000021000	Transcript	ENSMUST00000219140	protein_coding	158	158	53	P/H	cCc/cAc	1	5	P1	deleterious(0)
12:59317787-59317787	A	non_coding_transcript_exon_variant	MODIFIER	Gm4930	ENSMUSG00000112583	Transcript	ENSMUST00000219926	processed_pseudogene	383	-	-	-	-	-1	-	-	-
12:64472350-64472350	A	stop_gained	HIGH	Fscb	ENSMUSG00000043060	Transcript	ENSMUST00000059833	protein_coding	2341	2341	781	E/*	Gaa/Taa	-1	-	P1	-
12:66655197-66655197	T	missense_variant	MODERATE	Mdga2	ENSMUSG00000034912	Transcript	ENSMUST00000222167	protein_coding	1229	1229	410	T/K	aCa/aAa	-1	1	P2	tolerated(0.12)
12:67657486-67657486	T	downstream_gene_variant	MODIFIER	Gm17821	ENSMUSG00000113657	Transcript	ENSMUST00000223448	processed_pseudogene	-	-	-	-	-	-1	-	-	-
12:67657486-67657486	T	intron_variant,non_coding_transcript_variant	MODIFIER	Gm47432	ENSMUSG00000114010	Transcript	ENSMUST00000222891	lincRNA	-	-	-	-	-	1	2	-	-
12:67658737-67658737	A	non_coding_transcript_exon_variant	MODIFIER	Gm17821	ENSMUSG00000113657	Transcript	ENSMUST00000223448	processed_pseudogene	1483	-	-	-	-	-1	-	-	-
12:67658737-67658737	A	downstream_gene_variant	MODIFIER	Gm47432	ENSMUSG00000114010	Transcript	ENSMUST00000222891	lincRNA	-	-	-	-	-	1	2	-	-
12:67658933-67658933	T	non_coding_transcript_exon_variant	MODIFIER	Gm17821	ENSMUSG00000113657	Transcript	ENSMUST00000223448	processed_pseudogene	1287	-	-	-	-	-1	-	-	-
12:67658933-67658933	T	downstream_gene_variant	MODIFIER	Gm47432	ENSMUSG00000114010	Transcript	ENSMUST00000222891	lincRNA	-	-	-	-	-	1	2	-	-
12:69756471-69756471	A	regulatory_region_variant	MODIFIER	-	-	RegulatoryFeature	ENSMUSR00000060711	promoter_flanking_region	-	-	-	-	-	-	-	-	-
12:69756471-69756471	A	missense_variant	MODERATE	Cdkl1	ENSMUSG00000020990	Transcript	ENSMUST00000021377	protein_coding	805	630	210	Q/H	caG/caT	-1	1	P1	deleterious(0)
12:70200360-70200360	A	intron_variant	MODIFIER	Pygl	ENSMUSG00000021069	Transcript	ENSMUST00000071250	protein_coding	-	-	-	-	-	-1	1	P1	-
12:71111889-71111889	T	intron_variant	MODIFIER	Tomm20l	ENSMUSG00000021078	Transcript	ENSMUST00000021482	protein_coding	-	-	-	-	-	1	1	P1	-
12:71317830-71317830	T	non_coding_transcript_exon_variant	MODIFIER	4930474H06Rik	ENSMUSG00000087109	Transcript	ENSMUST00000132822	processed_transcript	1381	-	-	-	-	-1	1	-	-
12:71317830-71317830	T	missense_variant	MODERATE	Dact1	ENSMUSG00000044548	Transcript	ENSMUST00000150639	protein_coding	1384	1384	462	G/W	Ggg/Tgg	1	3	P1	deleterious(0)
12:71555865-71555865	A	non_coding_transcript_exon_variant	MODIFIER	4930404H11Rik	ENSMUSG00000113630	Transcript	ENSMUST00000222756	lincRNA	1003	-	-	-	-	1	5	-	-
12:72408418-72408418	G	regulatory_region_variant	MODIFIER	-	-	RegulatoryFeature	ENSMUSR00000535075	promoter	-	-	-	-	-	-	-	-	-
12:72408418-72408418	G	missense_variant	MODERATE	Rtn1	ENSMUSG00000021087	Transcript	ENSMUST00000078505	protein_coding	637	134	45	G/A	gGg/gCg	-1	1	-	tolerated(0.2)
12:72481589-72481589	T	intron_variant	MODIFIER	Lrrc9	ENSMUSG00000021090	Transcript	ENSMUST00000162159	protein_coding	-	-	-	-	-	1	1	P1	-
12:73043918-73043918	T	regulatory_region_variant	MODIFIER	-	-	RegulatoryFeature	ENSMUSR00000535182	promoter	-	-	-	-	-	-	-	-	-
12:73043918-73043918	T	intron_variant	MODIFIER	Six1	ENSMUSG00000051367	Transcript	ENSMUST00000050029	protein_coding	-	-	-	-	-	-1	1	P1	-
12:73777008-73777008	A	missense_variant	MODERATE	Prkch	ENSMUSG00000021108	Transcript	ENSMUST00000021527	protein_coding	2368	2002	668	Q/K	Cag/Aag	1	1	P1	deleterious(0.02)
12:74235223-74235223	A	missense_variant	MODERATE	Syt16	ENSMUSG00000044912	Transcript	ENSMUST00000221220	protein_coding	1310	1120	374	V/I	Gtt/Att	1	1	P1	tolerated(0.3)
12:74235223-74235223	A	upstream_gene_variant	MODIFIER	Gm29587	ENSMUSG00000100192	Transcript	ENSMUST00000189898	antisense	-	-	-	-	-	-1	5	-	-
12:75176575-75176575	C	regulatory_region_variant	MODIFIER	-	-	RegulatoryFeature	ENSMUSR00000535445	promoter	-	-	-	-	-	-	-	-	-
12:75176575-75176575	C	5_prime_UTR_variant	MODIFIER	Kcnh5	ENSMUSG00000034402	Transcript	ENSMUST00000042299	protein_coding	758	-	-	-	-	-1	1	P1	-
12:75631154-75631154	G	regulatory_region_variant	MODIFIER	-	-	RegulatoryFeature	ENSMUSR00000061730	promoter_flanking_region	-	-	-	-	-	-	-	-	-
12:75631154-75631154	G	3_prime_UTR_variant	MODIFIER	Wdr89	ENSMUSG00000045690	Transcript	ENSMUST00000062370	protein_coding	2421	-	-	-	-	-1	1	P1	-
12:75631359-75631359	G	regulatory_region_variant	MODIFIER	-	-	RegulatoryFeature	ENSMUSR00000061730	promoter_flanking_region	-	-	-	-	-	-	-	-	-
12:75631359-75631359	G	3_prime_UTR_variant	MODIFIER	Wdr89	ENSMUSG00000045690	Transcript	ENSMUST00000062370	protein_coding	2216	-	-	-	-	-1	1	P1	-
12:76107592-76107592	T	stop_gained	HIGH	Syne2	ENSMUSG00000063450	Transcript	ENSMUST00000044217	protein_coding	20394	20185	6729	E/*	Gag/Tag	1	5	P2	-
12:76145364-76145364	T	missense_variant	MODERATE	Esr2	ENSMUSG00000021055	Transcript	ENSMUST00000218621	protein_coding	1236	889	297	P/T	Ccc/Acc	-1	1	-	deleterious(0)
12:76327717-76327717	A	5_prime_UTR_variant	MODIFIER	Akap5	ENSMUSG00000021057	Transcript	ENSMUST00000154078	protein_coding	251	-	-	-	-	1	1	P2	-
12:76327718-76327718	T	5_prime_UTR_variant	MODIFIER	Akap5	ENSMUSG00000021057	Transcript	ENSMUST00000154078	protein_coding	252	-	-	-	-	1	1	P2	-
12:76417804-76417804	T	regulatory_region_variant	MODIFIER	-	-	RegulatoryFeature	ENSMUSR00000332122	promoter	-	-	-	-	-	-	-	-	-
12:76417804-76417804	T	downstream_gene_variant	MODIFIER	Gm25563	ENSMUSG00000077791	Transcript	ENSMUST00000104603	snRNA	-	-	-	-	-	-1	-	-	-
12:76417804-76417804	T	intron_variant	MODIFIER	Ppp1r36	ENSMUSG00000052221	Transcript	ENSMUST00000063977	protein_coding	-	-	-	-	-	1	5	P1	-
12:76601895-76601895	T	missense_variant	MODERATE	Sptb	ENSMUSG00000021061	Transcript	ENSMUST00000021458	protein_coding	6430	5763	1921	S/R	agC/agA	-1	1	P2	tolerated(0.06)
12:76627155-76627155	T	intron_variant	MODIFIER	Sptb	ENSMUSG00000021061	Transcript	ENSMUST00000021458	protein_coding	-	-	-	-	-	-1	1	P2	-
12:76765563-76765563	T	regulatory_region_variant	MODIFIER	-	-	RegulatoryFeature	ENSMUSR00000062005	promoter	-	-	-	-	-	-	-	-	-
12:76765563-76765563	T	upstream_gene_variant	MODIFIER	Fntb	ENSMUSG00000033373	Transcript	ENSMUST00000137826	protein_coding	-	-	-	-	-	1	5	P1	-
12:76765563-76765563	T	5_prime_UTR_variant	MODIFIER	Churc1	ENSMUSG00000090258	Transcript	ENSMUST00000041262	protein_coding	26	-	-	-	-	1	1	P1	-
12:76792946-76792946	T	regulatory_region_variant	MODIFIER	-	-	RegulatoryFeature	ENSMUSR00000332172	CTCF_binding_site	-	-	-	-	-	-	-	-	-
12:76792946-76792946	T	intron_variant	MODIFIER	Fntb	ENSMUSG00000033373	Transcript	ENSMUST00000137826	protein_coding	-	-	-	-	-	1	5	P1	-
12:76792946-76792946	T	missense_variant	MODERATE	Gpx2	ENSMUSG00000042808	Transcript	ENSMUST00000082431	protein_coding	456	277	93	G/S	Ggt/Agt	-1	1	P1	tolerated(0.17)
12:76907119-76907119	T	intron_variant	MODIFIER	Fntb	ENSMUSG00000033373	Transcript	ENSMUST00000041008	protein_coding	-	-	-	-	-	1	1	-	-
12:76920018-76920018	T	intron_variant	MODIFIER	Fntb	ENSMUSG00000033373	Transcript	ENSMUST00000041008	protein_coding	-	-	-	-	-	1	1	-	-
12:78894032-78894032	G	intron_variant	MODIFIER	Plek2	ENSMUSG00000021118	Transcript	ENSMUST00000021544	protein_coding	-	-	-	-	-	-1	1	P1	-
12:79068342-79068342	T	intron_variant	MODIFIER	Plekhh1	ENSMUSG00000060716	Transcript	ENSMUST00000039928	protein_coding	-	-	-	-	-	1	1	P1	-
12:80339237-80339237	T	missense_variant	MODERATE	Dcaf5	ENSMUSG00000049106	Transcript	ENSMUST00000054145	protein_coding	2317	2114	705	S/Y	tCt/tAt	-1	1	P1	deleterious_low_confidence(0.01)
12:80579986-80579986	T	downstream_gene_variant	MODIFIER	4933406B15Rik	ENSMUSG00000112421	Transcript	ENSMUST00000220065	antisense	-	-	-	-	-	-1	1	-	-
12:80579986-80579986	T	missense_variant	MODERATE	Galnt16	ENSMUSG00000021130	Transcript	ENSMUST00000219993	protein_coding	1075	590	197	R/L	cGt/cTt	1	1	P1	deleterious(0)
12:80592398-80592398	G	intron_variant,non_coding_transcript_variant	MODIFIER	4933406B15Rik	ENSMUSG00000112421	Transcript	ENSMUST00000220065	antisense	-	-	-	-	-	-1	1	-	-
12:80592398-80592398	G	splice_region_variant,intron_variant	LOW	Galnt16	ENSMUSG00000021130	Transcript	ENSMUST00000219993	protein_coding	-	-	-	-	-	1	1	P1	-
12:81314675-81314675	T	missense_variant	MODERATE	Slc8a3	ENSMUSG00000079055	Transcript	ENSMUST00000182208	protein_coding	1970	1369	457	P/T	Cca/Aca	-1	1	P3	deleterious(0)
12:81314961-81314961	A	missense_variant	MODERATE	Slc8a3	ENSMUSG00000079055	Transcript	ENSMUST00000182208	protein_coding	1684	1083	361	M/I	atG/atT	-1	1	P3	tolerated(0.1)
12:81315368-81315368	T	missense_variant	MODERATE	Slc8a3	ENSMUSG00000079055	Transcript	ENSMUST00000182208	protein_coding	1277	676	226	P/T	Cct/Act	-1	1	P3	deleterious(0.02)
12:81725690-81725690	A	intron_variant	MODIFIER	Map3k9	ENSMUSG00000042724	Transcript	ENSMUST00000035987	protein_coding	-	-	-	-	-	-1	1	P2	-
12:83620991-83620991	A	regulatory_region_variant	MODIFIER	-	-	RegulatoryFeature	ENSMUSR00000536852	promoter	-	-	-	-	-	-	-	-	-
12:83620991-83620991	A	non_coding_transcript_exon_variant	MODIFIER	Gm6722	ENSMUSG00000113431	Transcript	ENSMUST00000221586	processed_pseudogene	79	-	-	-	-	-1	-	-	-
12:83620991-83620991	A	intron_variant,non_coding_transcript_variant	MODIFIER	Gm26623	ENSMUSG00000097703	Transcript	ENSMUST00000180911	lincRNA	-	-	-	-	-	1	5	-	-
12:83778886-83778886	T	missense_variant	MODERATE	Papln	ENSMUSG00000021223	Transcript	ENSMUST00000121733	protein_coding	2029	1940	647	R/I	aGa/aTa	1	1	-	deleterious(0.01)
12:84159039-84159039	A	stop_gained	HIGH	Elmsan1	ENSMUSG00000042507	Transcript	ENSMUST00000110294	protein_coding	3160	2398	800	K/*	Aag/Tag	-1	5	P1	-
12:84570280-84570280	T	regulatory_region_variant	MODIFIER	-	-	RegulatoryFeature	ENSMUSR00000063520	open_chromatin_region	-	-	-	-	-	-	-	-	-
12:84570280-84570280	T	missense_variant	MODERATE	Vsx2	ENSMUSG00000021239	Transcript	ENSMUST00000169934	protein_coding	441	338	113	G/V	gGg/gTg	1	1	A1	tolerated(0.1)
12:84648882-84648882	A	stop_gained	HIGH	Vrtn	ENSMUSG00000071235	Transcript	ENSMUST00000167227	protein_coding	867	405	135	Y/*	taC/taA	1	3	P1	-
12:84789102-84789102	T	missense_variant	MODERATE	Ltbp2	ENSMUSG00000002020	Transcript	ENSMUST00000110254	protein_coding	4258	4054	1352	R/S	Cgt/Agt	-1	1	P2	deleterious(0.04)
12:84830809-84830809	A	synonymous_variant	LOW	Ltbp2	ENSMUSG00000002020	Transcript	ENSMUST00000110254	protein_coding	1245	1041	347	L	ctG/ctT	-1	1	P2	-
12:85138607-85138607	T	regulatory_region_variant	MODIFIER	-	-	RegulatoryFeature	ENSMUSR00000537133	promoter_flanking_region	-	-	-	-	-	-	-	-	-
12:85138607-85138607	T	intron_variant	MODIFIER	Rps6kl1	ENSMUSG00000019235	Transcript	ENSMUST00000221972	protein_coding	-	-	-	-	-	-1	1	P1	-
12:85138607-85138607	T	downstream_gene_variant	MODIFIER	Dlst	ENSMUSG00000004789	Transcript	ENSMUST00000053811	protein_coding	-	-	-	-	-	1	1	P1	-
12:85306110-85306110	T	regulatory_region_variant	MODIFIER	-	-	RegulatoryFeature	ENSMUSR00000063698	promoter_flanking_region	-	-	-	-	-	-	-	-	-
12:85306110-85306110	T	regulatory_region_variant	MODIFIER	-	-	RegulatoryFeature	ENSMUSR00000537187	CTCF_binding_site	-	-	-	-	-	-	-	-	-
12:85306110-85306110	T	intron_variant	MODIFIER	Nek9	ENSMUSG00000034290	Transcript	ENSMUST00000040992	protein_coding	-	-	-	-	-	-1	1	P1	-
12:86194379-86194379	A	non_coding_transcript_exon_variant	MODIFIER	Gm805	ENSMUSG00000097543	Transcript	ENSMUST00000181667	lincRNA	2437	-	-	-	-	1	1	-	-
12:86983444-86983444	T	regulatory_region_variant	MODIFIER	-	-	RegulatoryFeature	ENSMUSR00000537529	promoter	-	-	-	-	-	-	-	-	-
12:86983444-86983444	T	synonymous_variant	LOW	Zdhhc22	ENSMUSG00000048483	Transcript	ENSMUST00000222543	protein_coding	781	729	243	L	ctG/ctA	-1	3	P1	-
12:87082692-87082692	A	missense_variant,splice_region_variant	MODERATE	Tmem63c	ENSMUSG00000034145	Transcript	ENSMUST00000146292	protein_coding	2295	1867	623	L/M	Ctg/Atg	1	1	P1	deleterious(0)
[truncated: 7,674 more rows]
